# Supplementary material for: Transcriptional profiling sheds light on the fibrotic aspects of idiopathic subglottic tracheal stenosis
Source: Front Cell Dev Biol. 2024 Jul 12;12:1380902. doi: 10.3389/fcell.2024.1380902 (PMC11272577; doi:10.3389/fcell.2024.1380902)
Supplement: Supplementary file 5 [file Table4.XLSX]

## Sheet: Sheet1
Supplementary Table 4 - clustermarker
	p_val	avg_log2FC	pct.1	pct.2	p_val_adj	celltype	Foldchange_UP	Foldchange_DOWN	Ratio_pct1_pct2
PRR4	4.91324e-15	-2.98288	0.277	0.913	1.79761e-10	Basal	0.126492	7.90564	0.303395
GPX4	2.83403e-12	0.98188	0.938	0.9	1.03689e-07	Basal	1.97504	0.506319	1.04222
MT-ATP8	4.78175e-11	-1.53582	0.738	0.867	1.7495e-06	Basal	0.344884	2.89953	0.851211
RPS27	2.80891e-10	-0.67726	1	1	1.0277e-05	Basal	0.625352	1.5991	1
DDT	2.97253e-10	1.09527	0.615	0.26	1.08756e-05	Basal	2.13653	0.46805	2.36538
TYMP	3.12007e-10	1.07469	0.646	0.26	1.14154e-05	Basal	2.10627	0.474774	2.48462			table legend
RPS26	7.06349e-10	-0.713836	0.938	0.98	2.58432e-05	Basal	0.609697	1.64016	0.957143			celltype
FTH1	2.15667e-09	0.67837	1	0.973	7.89059e-05	Basal	1.60033	0.624871	1.02775			p_val	p-value
PSMA7	2.5479e-09	0.784228	0.846	0.68	9.32202e-05	Basal	1.72217	0.580663	1.24412			avg_log2FC	average log2 foldchange
KRTCAP2	2.69831e-09	0.796122	0.846	0.72	9.87232e-05	Basal	1.73643	0.575895	1.175			pct.1	percentage of cells in the cluster where the gene is detected
PFN1	3.10699e-09	0.87392	0.969	0.88	0.000113675	Basal	1.83264	0.545662	1.10114			pct.2	percentage of cells on average in all the other clusters where the gene is detected
RAC1	5.2609e-09	1.01859	0.846	0.793	0.000192481	Basal	2.02594	0.493598	1.06683			p_val_adj	adjusted p value
ATP5F1D	5.80979e-09	0.955044	0.831	0.687	0.000212563	Basal	1.93864	0.515826	1.20961			Foldchange_UP	Up regulated genes according to the detected foldchange
SPINT2	5.82128e-09	0.755472	0.892	0.88	0.000212983	Basal	1.68818	0.592353	1.01364			Foldchange_DOWN	Down regulated genes according to the detected foldchange
SCGB3A1	7.12374e-09	-2.91555	0.477	0.813	0.000260636	Basal	0.132536	7.54515	0.586716			Ratio_pct1_pct2	ratio between pct1 and pct2
FCGBP	9.63949e-09	3.03389	0.508	0.18	0.00035268	Basal	8.19017	0.122098	2.82222
SON	9.74043e-09	-0.933746	0.677	0.893	0.000356373	Basal	0.523497	1.91023	0.758119
TSPO	9.78357e-09	0.857885	0.892	0.753	0.000357952	Basal	1.81238	0.551761	1.18459
SPARCL1	1.27093e-08	-1.16984	0.262	0.733	0.000464994	Basal	0.444472	2.24986	0.357435
HLA-DQB1	1.3859e-08	-0.573601	0.046	0.453	0.000507061	Basal	0.671938	1.48823	0.101545
RPS29	1.39194e-08	-0.666429	0.815	0.92	0.000509269	Basal	0.630064	1.58714	0.88587
MIF	1.75025e-08	0.955654	0.892	0.82	0.000640363	Basal	1.93946	0.515608	1.0878
IGKV3-11	1.79118e-08	0.586022	0.2	0	0.000655338	Basal	1.5011	0.666177	#DIV/0!
HINT1	2.63611e-08	0.751633	0.985	0.853	0.000964473	Basal	1.6837	0.593931	1.15475
PPDPF	4.40835e-08	1.03931	0.938	0.913	0.00161288	Basal	2.05525	0.48656	1.02738
RPL18A	4.41201e-08	0.563664	1	0.98	0.00161422	Basal	1.47802	0.676582	1.02041
ETHE1	5.04266e-08	0.900037	0.708	0.453	0.00184496	Basal	1.86611	0.535873	1.56291
ELOB	7.65584e-08	0.798247	0.908	0.773	0.00280104	Basal	1.73899	0.575047	1.17464
PGLS	7.94411e-08	0.960396	0.723	0.533	0.00290651	Basal	1.94584	0.513916	1.35647
MSMB	1.11044e-07	-2.09271	0.185	0.573	0.00406278	Basal	0.23444	4.26548	0.322862
COX4I1	1.34415e-07	0.72159	0.923	0.9	0.00491782	Basal	1.649	0.606429	1.02556
GSTA1	1.54932e-07	-1.78568	0.077	0.447	0.00566851	Basal	0.290039	3.44782	0.17226
LYZ	1.71427e-07	-2.49511	0.4	0.793	0.00627199	Basal	0.177377	5.63772	0.504414
RPL13	2.5711e-07	0.519548	1	1	0.00940688	Basal	1.43351	0.69759	1
HSP90AB1	3.16409e-07	-0.790347	0.892	0.973	0.0115765	Basal	0.578205	1.72949	0.916752
SELENOW	3.62534e-07	0.687145	0.908	0.82	0.013264	Basal	1.61009	0.621082	1.10732
PRB3	3.73212e-07	-2.77244	0.108	0.493	0.0136547	Basal	0.146357	6.8326	0.219067
MYL12B	4.20173e-07	0.698479	0.908	0.86	0.0153729	Basal	1.62279	0.616222	1.05581
ATP6V0E1	4.2064e-07	0.632072	0.831	0.68	0.0153899	Basal	1.54979	0.645249	1.22206
HSPA8	5.09902e-07	-1.02826	0.815	0.9	0.0186558	Basal	0.490302	2.03956	0.905556
MRPL14	5.54901e-07	0.801787	0.692	0.48	0.0203022	Basal	1.74326	0.573638	1.44167
TXNL4A	5.608e-07	0.824948	0.646	0.42	0.020518	Basal	1.77147	0.564503	1.5381
ITM2B	5.85539e-07	0.459207	0.938	0.92	0.0214231	Basal	1.37479	0.727386	1.01957
CD9	6.74495e-07	1.00065	0.923	0.893	0.0246778	Basal	2.0009	0.499775	1.03359
HSPA1A	6.78501e-07	-1.80103	0.585	0.813	0.0248243	Basal	0.286969	3.4847	0.719557
GUK1	7.06448e-07	0.843108	0.754	0.587	0.0258468	Basal	1.79391	0.557441	1.2845
COX8A	8.61456e-07	0.691168	0.846	0.733	0.0315181	Basal	1.61459	0.619352	1.15416
HSPA1B	1.06977e-06	-1.45692	0.569	0.82	0.0391396	Basal	0.36427	2.74522	0.693902
CSTB	1.14763e-06	0.819974	0.892	0.833	0.0419882	Basal	1.76537	0.566452	1.07083
ATP6V0C	1.15154e-06	0.785555	0.785	0.72	0.0421315	Basal	1.72376	0.580129	1.09028
OAZ1	1.1711e-06	0.592596	0.923	0.813	0.0428469	Basal	1.50796	0.663149	1.1353
CLIC3	1.18558e-06	0.850522	0.446	0.16	0.0433769	Basal	1.80315	0.554584	2.7875
RPL37	1.19506e-06	-0.486456	0.985	0.993	0.0437236	Basal	0.713776	1.401	0.991944
METAP2	1.53751e-06	-0.734474	0.277	0.607	0.056253	Basal	0.601037	1.66379	0.456343
COX6A1	1.68178e-06	0.532021	0.908	0.847	0.0615314	Basal	1.44595	0.691585	1.07202
TMEM160	1.73748e-06	0.801519	0.585	0.367	0.0635691	Basal	1.74294	0.573745	1.59401
GBP3	1.82703e-06	-0.433417	0.031	0.347	0.0668455	Basal	0.740506	1.35043	0.0893372
PLAAT3	1.90202e-06	0.679308	0.508	0.26	0.0695892	Basal	1.60137	0.624465	1.95385
RPL28	1.99619e-06	0.467687	1	0.993	0.0730347	Basal	1.38289	0.723123	1.00705
CIAO2B	2.24221e-06	0.664899	0.646	0.44	0.0820358	Basal	1.58546	0.630733	1.46818
NME2	2.54643e-06	0.646323	0.954	0.887	0.0931661	Basal	1.56517	0.638907	1.07554
DYNLL1	2.8973e-06	0.675873	0.892	0.813	0.106004	Basal	1.59756	0.625953	1.09717
AURKAIP1	3.83358e-06	0.798045	0.708	0.54	0.140259	Basal	1.73874	0.575128	1.31111
GABARAP	4.02604e-06	0.455325	0.908	0.78	0.147301	Basal	1.37109	0.729346	1.1641
TRNP1	4.2896e-06	0.963137	0.492	0.247	0.156944	Basal	1.94955	0.51294	1.9919
SNW1	4.38099e-06	-0.561906	0.169	0.5	0.160287	Basal	0.677407	1.47622	0.338
STATH	4.56858e-06	-2.33763	0.031	0.32	0.167151	Basal	0.197836	5.0547	0.096875
CLTA	5.11184e-06	0.808802	0.815	0.68	0.187027	Basal	1.75176	0.570856	1.19853
RPL22	5.74509e-06	-0.529445	0.938	0.967	0.210196	Basal	0.692821	1.44337	0.97001
MGMT	6.03136e-06	0.632178	0.538	0.273	0.220669	Basal	1.5499	0.645202	1.9707
S100A11	6.26553e-06	0.754945	0.954	0.913	0.229237	Basal	1.68757	0.592569	1.04491
BBLN	6.27491e-06	0.93467	0.738	0.607	0.22958	Basal	1.91145	0.523162	1.21582
GSTP1	6.46355e-06	1.05467	0.938	0.953	0.236482	Basal	2.07725	0.481406	0.98426
FETUB	7.36878e-06	0.333694	0.154	0.007	0.269602	Basal	1.26024	0.793502	22
RHOD	7.56235e-06	0.694271	0.446	0.2	0.276684	Basal	1.61807	0.618021	2.23
SPRR3	7.64904e-06	1.60962	0.4	0.147	0.279856	Basal	3.05172	0.327684	2.72109
EFHD2	7.8797e-06	1.02393	0.569	0.327	0.288295	Basal	2.03345	0.491775	1.74006
RPL31	8.22086e-06	-0.617228	0.862	0.933	0.300777	Basal	0.651922	1.53393	0.923901
SERINC2	1.01073e-05	0.839113	0.646	0.487	0.369794	Basal	1.78895	0.558987	1.32649
NDFIP1	1.04225e-05	0.932205	0.708	0.547	0.381328	Basal	1.90819	0.524057	1.29433
ASPG	1.05039e-05	0.786844	0.323	0.1	0.384306	Basal	1.7253	0.579611	3.23
AADAC	1.13938e-05	0.421756	0.185	0.02	0.416866	Basal	1.33956	0.746515	9.25
RPL8	1.21175e-05	0.594182	0.985	0.993	0.443343	Basal	1.50962	0.66242	0.991944
HEBP2	1.21549e-05	0.767781	0.754	0.653	0.44471	Basal	1.70265	0.58732	1.15467
SCGB1A1	1.23423e-05	-5.25985	0.2	0.467	0.451568	Basal	0.0260991	38.3155	0.428266
PDCD6	1.2716e-05	0.607994	0.692	0.52	0.465241	Basal	1.52414	0.656108	1.33077
SLC26A4	1.27668e-05	0.354899	0.123	0	0.467099	Basal	1.2789	0.781924	#DIV/0!
IGLV3-21	1.27668e-05	0.630877	0.123	0	0.467099	Basal	1.54851	0.645784	#DIV/0!
ALOX15	1.34591e-05	2.30864	0.585	0.42	0.492429	Basal	4.95417	0.20185	1.39286
ANTKMT	1.37929e-05	0.616716	0.462	0.24	0.504641	Basal	1.53338	0.652154	1.925
DUSP23	1.39071e-05	0.738292	0.662	0.433	0.50882	Basal	1.6682	0.599448	1.52887
RPL38	1.40818e-05	-0.521939	0.754	0.9	0.515209	Basal	0.696435	1.43588	0.837778
CCDC60	1.51382e-05	-0.312736	0.015	0.273	0.553862	Basal	0.805113	1.24206	0.0549451
MT-ND4L	1.57999e-05	-0.729607	0.877	0.9	0.578071	Basal	0.603068	1.65819	0.974444
ARL6IP4	1.82505e-05	0.679481	0.769	0.68	0.667733	Basal	1.60156	0.62439	1.13088
TSPAN13	1.82775e-05	0.723062	0.646	0.48	0.668717	Basal	1.65068	0.60581	1.34583
GRN	2.17497e-05	0.685864	0.754	0.633	0.795756	Basal	1.60867	0.621633	1.19115
CCDC190	2.34469e-05	0.377772	0.138	0.007	0.857851	Basal	1.29933	0.769625	19.7143
IGHG1	2.34469e-05	0.590186	0.138	0.007	0.857851	Basal	1.50544	0.664257	19.7143
S100A13	2.58307e-05	0.818775	0.754	0.653	0.945066	Basal	1.76391	0.566923	1.15467
RPS2	2.66869e-05	0.523587	0.985	0.973	0.976393	Basal	1.43752	0.69564	1.01233
TALDO1	2.67816e-05	0.735826	0.738	0.573	0.979858	Basal	1.66535	0.600474	1.28796
RPL34	2.68308e-05	-0.541765	1	0.993	0.981658	Basal	0.68693	1.45575	1.00705
SRSF9	2.80556e-05	0.726825	0.754	0.627	1	Basal	1.65499	0.604232	1.20255
IRX2	2.95988e-05	-0.396734	0.092	0.387	1	Basal	0.759576	1.31652	0.237726
CST3	3.01417e-05	0.326562	0.892	0.86	1	Basal	1.25402	0.797434	1.03721
NRP2	3.37941e-05	0.599248	0.538	0.287	1	Basal	1.51493	0.660098	1.87456
IGKC	3.45318e-05	0.684189	0.246	0.053	1	Basal	1.6068	0.622355	4.64151
VSTM2L	3.93639e-05	0.541859	0.262	0.067	1	Basal	1.45585	0.686885	3.91045
MESP1	4.30436e-05	0.362537	0.215	0.04	1	Basal	1.28568	0.777796	5.375
LSP1	4.45885e-05	0.602818	0.369	0.147	1	Basal	1.51868	0.658466	2.5102
OCIAD2	4.62837e-05	0.760668	0.615	0.44	1	Basal	1.69427	0.590223	1.39773
METTL7A	4.76139e-05	-0.610518	0.215	0.533	1	Basal	0.654962	1.52681	0.403377
SLC25A6	4.78217e-05	0.525419	0.923	0.807	1	Basal	1.43935	0.694757	1.14374
JTB	4.79301e-05	0.655742	0.692	0.533	1	Basal	1.57543	0.634749	1.29831
GNG5	4.89587e-05	0.757015	0.8	0.74	1	Basal	1.68999	0.591719	1.08108
STAG2	4.91466e-05	-0.318645	0.185	0.487	1	Basal	0.801823	1.24716	0.379877
ANAPC11	5.02719e-05	0.889865	0.723	0.627	1	Basal	1.853	0.539665	1.15311
ARF5	5.18677e-05	0.674264	0.723	0.627	1	Basal	1.59578	0.626652	1.15311
SSU72	5.33619e-05	0.557615	0.692	0.54	1	Basal	1.47183	0.679425	1.28148
STMN1	5.36042e-05	-0.959597	0.246	0.54	1	Basal	0.514201	1.94477	0.455556
TAF10	5.52719e-05	0.847747	0.6	0.453	1	Basal	1.79969	0.555652	1.3245
H4C3	5.62267e-05	-0.896364	0.508	0.733	1	Basal	0.537239	1.86137	0.693042
TENT5C	5.62665e-05	-0.507394	0.231	0.52	1	Basal	0.703492	1.42148	0.444231
VDAC2	5.70453e-05	0.778966	0.785	0.653	1	Basal	1.7159	0.582784	1.20214
MRPS24	5.74477e-05	0.459152	0.708	0.533	1	Basal	1.37473	0.727414	1.32833
OAT	5.88328e-05	-0.86133	0.6	0.733	1	Basal	0.550445	1.81671	0.818554
RPL36A	6.09114e-05	-0.449212	0.954	0.953	1	Basal	0.732443	1.36529	1.00105
RPL35A	6.09623e-05	-0.536005	0.985	0.987	1	Basal	0.689678	1.44995	0.997974
IL18	6.73491e-05	-0.566317	0.169	0.447	1	Basal	0.675339	1.48074	0.378076
NENF	6.81544e-05	0.622411	0.723	0.573	1	Basal	1.53945	0.649585	1.26178
NDUFB9	7.05458e-05	0.435243	0.846	0.733	1	Basal	1.35214	0.739569	1.15416
IL33	7.13919e-05	-0.871464	0.154	0.453	1	Basal	0.546592	1.82952	0.339956
CYBA	7.3936e-05	1.14515	0.723	0.633	1	Basal	2.21169	0.452143	1.14218
UBC	7.45184e-05	-0.596236	0.923	0.987	1	Basal	0.661478	1.51177	0.935157
MRPL57	8.01579e-05	0.574638	0.646	0.493	1	Basal	1.4893	0.671455	1.31034
NFIB	8.03836e-05	-0.747111	0.462	0.733	1	Basal	0.595795	1.67843	0.630286
EDF1	8.12811e-05	0.396337	0.846	0.8	1	Basal	1.31616	0.759785	1.0575
PHPT1	8.17669e-05	0.561279	0.692	0.593	1	Basal	1.47558	0.677701	1.16695
SH3BGRL3	8.28732e-05	0.736703	0.738	0.613	1	Basal	1.66636	0.600109	1.20392
GNL3	9.12657e-05	-0.479853	0.185	0.46	1	Basal	0.717051	1.3946	0.402174
MYL12A	9.21307e-05	0.547858	0.877	0.78	1	Basal	1.46191	0.684035	1.12436
NRARP	9.33004e-05	-0.654988	0.262	0.533	1	Basal	0.635081	1.5746	0.491557
RPS25	9.84083e-05	-0.388045	1	0.973	1	Basal	0.764164	1.30862	1.02775
TSPAN3	0.000104978	1.10499	0.677	0.587	1	Basal	2.15098	0.464905	1.15332
SLC25A3	0.000107365	0.673938	0.862	0.813	1	Basal	1.59542	0.626793	1.06027
PBX1	0.000108862	-0.508553	0.185	0.493	1	Basal	0.702927	1.42262	0.375254
LINC02185	0.000110772	-0.454491	0.062	0.293	1	Basal	0.729768	1.3703	0.211604
ZBTB20	0.000116971	-0.341822	0.154	0.473	1	Basal	0.789044	1.26736	0.325581
PRDX5	0.00011748	0.424673	0.892	0.873	1	Basal	1.34227	0.745008	1.02176
ETFB	0.000118246	0.602074	0.662	0.493	1	Basal	1.5179	0.658806	1.3428
NAXE	0.000119	0.290625	0.6	0.42	1	Basal	1.22317	0.817548	1.42857
REEP5	0.000123432	0.553708	0.8	0.66	1	Basal	1.46785	0.681267	1.21212
TACSTD2	0.000125551	0.67667	0.862	0.813	1	Basal	1.59845	0.625608	1.06027
CHCHD2	0.00012729	0.36513	0.892	0.847	1	Basal	1.288	0.776399	1.05313
CIB1	0.00012732	0.831354	0.677	0.593	1	Basal	1.77935	0.562002	1.14165
NDUFA13	0.000127667	0.53988	0.831	0.767	1	Basal	1.45385	0.687828	1.08344
CLDN3	0.000128547	1.23046	0.508	0.327	1	Basal	2.34643	0.42618	1.55352
ST14	0.000133734	0.674513	0.569	0.407	1	Basal	1.59606	0.626544	1.39803
HSPA2	0.000134977	-0.714191	0.262	0.567	1	Basal	0.609547	1.64056	0.462081
NDUFA11	0.000135251	0.518389	0.862	0.74	1	Basal	1.43235	0.698151	1.16486
SMIM5	0.000135721	0.361638	0.185	0.033	1	Basal	1.28488	0.778281	5.60606
SPCS1	0.000137514	0.470356	0.769	0.673	1	Basal	1.38545	0.721787	1.14264
RBBP6	0.000140248	-0.745627	0.415	0.647	1	Basal	0.596408	1.6767	0.641422
CDKN2A	0.00014144	0.441907	0.185	0.033	1	Basal	1.3584	0.736161	5.60606
CHKA	0.000156611	-0.442606	0.123	0.38	1	Basal	0.735804	1.35906	0.323684
GRAMD2B	0.000158904	-0.708478	0.292	0.58	1	Basal	0.611965	1.63408	0.503448
HLA-B	0.000160631	0.806254	0.908	0.913	1	Basal	1.74867	0.571865	0.994524
PTPMT1	0.00016278	0.38393	0.354	0.14	1	Basal	1.30489	0.766347	2.52857
GPX2	0.000162891	0.861098	0.538	0.327	1	Basal	1.81642	0.550534	1.64526
NDUFC2	0.000164268	0.455852	0.815	0.733	1	Basal	1.37159	0.729079	1.11187
FAM107A	0.000169186	-0.280127	0.031	0.253	1	Basal	0.823519	1.2143	0.12253
RPS10	0.000176506	0.459337	0.4	0.2	1	Basal	1.37491	0.72732	2
GADD45B	0.000177096	-0.942229	0.677	0.813	1	Basal	0.520428	1.9215	0.832718
CEACAM5	0.000181466	1.85083	0.462	0.28	1	Basal	3.60707	0.277233	1.65
P4HB	0.000188489	0.588059	0.754	0.673	1	Basal	1.50322	0.665238	1.12036
TUFM	0.00019237	0.488865	0.754	0.627	1	Basal	1.40334	0.712585	1.20255
ZNF429	0.000194614	-0.350045	0.031	0.253	1	Basal	0.78456	1.2746	0.12253
DNAJA1	0.000211865	-0.702621	0.692	0.86	1	Basal	0.614455	1.62746	0.804651
LYPD2	0.000217716	2.68385	0.477	0.307	1	Basal	6.42569	0.155625	1.55375
FAM177A1	0.00021867	0.639181	0.646	0.513	1	Basal	1.55744	0.642077	1.25926
EIF3F	0.00021956	0.642265	0.754	0.687	1	Basal	1.56078	0.640706	1.09753
COX5A	0.000219686	0.674435	0.738	0.68	1	Basal	1.59597	0.626578	1.08529
PSMD8	0.000223304	0.72536	0.677	0.567	1	Basal	1.65331	0.604846	1.194
SYNGR2	0.000225436	0.720536	0.692	0.573	1	Basal	1.64779	0.606872	1.20768
CDC37	0.000227007	0.682547	0.692	0.553	1	Basal	1.60497	0.623064	1.25136
NAPRT	0.000239669	0.571481	0.523	0.327	1	Basal	1.48605	0.672926	1.59939
MAPK3	0.000240178	0.537399	0.338	0.147	1	Basal	1.45135	0.689012	2.29932
DDX18	0.000242518	-0.60799	0.323	0.607	1	Basal	0.65611	1.52413	0.532125
MRPL41	0.000248584	0.539486	0.646	0.547	1	Basal	1.45345	0.688016	1.18099
SHISA2	0.000251207	-0.296586	0.046	0.26	1	Basal	0.814177	1.22823	0.176923
ID2	0.000252893	-0.770979	0.415	0.667	1	Basal	0.58602	1.70643	0.622189
RPS16	0.000253725	0.387433	0.985	0.927	1	Basal	1.30806	0.764489	1.06257
SDC1	0.000259764	0.601692	0.646	0.493	1	Basal	1.5175	0.65898	1.31034
TMSB10	0.000264831	0.618478	0.923	0.907	1	Basal	1.53525	0.651358	1.01764
UBE2E3	0.000275055	0.606962	0.523	0.34	1	Basal	1.52305	0.656578	1.53824
TRAPPC5	0.000284448	0.472786	0.692	0.513	1	Basal	1.38779	0.720572	1.34893
LPP	0.000295642	-0.728654	0.446	0.72	1	Basal	0.603467	1.65709	0.619444
SLC52A2	0.00030587	0.479987	0.354	0.167	1	Basal	1.39473	0.716984	2.11976
GSTM1	0.000314535	-0.281227	0.062	0.28	1	Basal	0.822891	1.21523	0.221429
CORO1B	0.000320438	0.562588	0.569	0.427	1	Basal	1.47692	0.677087	1.33255
FIS1	0.000323026	0.309835	0.738	0.6	1	Basal	1.23957	0.806734	1.23
IFITM3	0.000323271	0.913526	0.908	0.887	1	Basal	1.88364	0.530886	1.02368
WSB2	0.00032356	0.287705	0.308	0.12	1	Basal	1.2207	0.819204	2.56667
CSNK2A2	0.000326842	-0.337237	0.062	0.28	1	Basal	0.791556	1.26333	0.221429
TNFRSF6B	0.000350152	0.269022	0.169	0.033	1	Basal	1.20499	0.829882	5.12121
COX5B	0.00036477	0.371503	0.892	0.827	1	Basal	1.2937	0.772977	1.0786
PLEC	0.000366489	0.728614	0.662	0.5	1	Basal	1.65705	0.603483	1.324
LAMTOR5	0.000368862	0.632749	0.708	0.6	1	Basal	1.55052	0.644946	1.18
RPL23	0.000368939	-0.650396	0.769	0.873	1	Basal	0.637105	1.5696	0.880871
MATR3.1	0.000387277	-0.3307	0.077	0.3	1	Basal	0.79515	1.25762	0.256667
CD24	0.000390994	1.07404	0.662	0.567	1	Basal	2.10533	0.474986	1.16755
CHMP4B	0.000411679	0.414814	0.538	0.367	1	Basal	1.33313	0.750116	1.46594
PLEKHJ1	0.000418461	0.606827	0.415	0.227	1	Basal	1.52291	0.656639	1.82819
UQCR10	0.000418924	0.521109	0.8	0.72	1	Basal	1.43506	0.696836	1.11111
ATRX	0.000437519	-0.577053	0.446	0.68	1	Basal	0.670331	1.4918	0.655882
TRPM4	0.000442815	0.523491	0.338	0.16	1	Basal	1.43743	0.695687	2.1125
EPAS1	0.000444006	-0.805633	0.508	0.687	1	Basal	0.572111	1.74791	0.739447
TXNDC17	0.00044666	0.703163	0.646	0.527	1	Basal	1.62807	0.614224	1.22581
PTPRZ1	0.000450277	-0.58939	0.292	0.513	1	Basal	0.664624	1.50461	0.569201
KIN	0.000451642	-0.291806	0.062	0.273	1	Basal	0.816879	1.22417	0.227106
NR1D2	0.000454367	-0.380445	0.308	0.567	1	Basal	0.768201	1.30174	0.54321
PSME2	0.000457285	0.396279	0.769	0.627	1	Basal	1.31611	0.759816	1.22648
CHMP2A	0.0004592	0.511964	0.662	0.56	1	Basal	1.42599	0.701267	1.18214
CD177	0.000461169	0.629386	0.154	0.027	1	Basal	1.54691	0.646451	5.7037
PNISR	0.000465496	-0.63449	0.415	0.68	1	Basal	0.644168	1.55239	0.610294
AC073332.1	0.000478098	0.265821	0.215	0.06	1	Basal	1.20232	0.831725	3.58333
THOC2	0.000481055	-0.275544	0.246	0.547	1	Basal	0.826138	1.21045	0.449726
DRAP1	0.000488062	0.52259	0.631	0.547	1	Basal	1.43653	0.696121	1.15356
TMEM179B	0.000490506	0.578998	0.677	0.573	1	Basal	1.49381	0.669429	1.1815
HOXA5	0.000491019	0.274495	0.154	0.027	1	Basal	1.20957	0.82674	5.7037
CRIP2	0.0004912	0.653878	0.692	0.607	1	Basal	1.57339	0.63557	1.14003
ARHGAP5	0.000492723	-0.395097	0.277	0.547	1	Basal	0.760438	1.31503	0.506399
PAK1	0.000504881	-0.399437	0.215	0.473	1	Basal	0.758154	1.31899	0.454545
SAA2	0.000506942	0.506874	0.138	0.02	1	Basal	1.42097	0.703746	6.9
AKR1C1	0.000507936	-0.458676	0.354	0.62	1	Basal	0.727654	1.37428	0.570968
PPIG	0.000518327	-0.636007	0.431	0.68	1	Basal	0.643492	1.55402	0.633824
NR4A2	0.000528565	-0.630627	0.431	0.653	1	Basal	0.645896	1.54824	0.660031
MRPS15	0.000537142	0.515795	0.523	0.367	1	Basal	1.42978	0.699407	1.42507
MAFB	0.000553246	-0.761883	0.308	0.533	1	Basal	0.589726	1.6957	0.577861
DDIT3	0.000563873	-0.448308	0.185	0.433	1	Basal	0.732902	1.36444	0.427252
MUC4	0.000570253	1.03218	0.631	0.513	1	Basal	2.04511	0.48897	1.23002
CAPG	0.000570294	0.64258	0.646	0.48	1	Basal	1.56112	0.640566	1.34583
C6orf58	0.000571398	-2.08854	0.031	0.227	1	Basal	0.235119	4.25316	0.136564
KRT19	0.00057458	0.888663	0.831	0.8	1	Basal	1.85146	0.540114	1.03875
PIP	0.000587695	-1.99954	0.046	0.24	1	Basal	0.25008	3.99872	0.191667
RPS19BP1	0.00059056	0.515985	0.6	0.48	1	Basal	1.42997	0.699315	1.25
AC008397.1	0.000590756	0.747895	0.323	0.147	1	Basal	1.67934	0.595472	2.19728
EPB41L2	0.000591536	-0.592771	0.062	0.267	1	Basal	0.663068	1.50814	0.23221
RBPJ	0.000596307	-0.676275	0.246	0.5	1	Basal	0.625779	1.59801	0.492
SCGB3A2	0.000597525	-1.26212	0.185	0.427	1	Basal	0.416932	2.39847	0.433255
ZBTB16	0.000661925	-0.346954	0.092	0.313	1	Basal	0.786243	1.27187	0.29393
OSBPL9	0.000663859	-0.347628	0.2	0.453	1	Basal	0.785875	1.27247	0.441501
AC005392.2	0.000670293	0.567003	0.262	0.093	1	Basal	1.48144	0.675018	2.8172
NIBAN1	0.000671814	-0.552657	0.262	0.513	1	Basal	0.681763	1.46678	0.510721
BAZ2B	0.000682908	-0.338816	0.292	0.547	1	Basal	0.79069	1.26472	0.533821
PPP1CA	0.000684916	0.885968	0.662	0.54	1	Basal	1.848	0.541124	1.22593
KDM3A	0.000718128	-0.315609	0.108	0.333	1	Basal	0.803512	1.24454	0.324324
CYCS	0.000765499	-0.616249	0.431	0.647	1	Basal	0.652365	1.53288	0.666151
HLA-DRB5	0.000767407	-0.614825	0.123	0.347	1	Basal	0.653009	1.53137	0.354467
TRIM16	0.000768717	0.611885	0.385	0.207	1	Basal	1.52825	0.654341	1.8599
PDLIM2	0.000771958	0.52367	0.446	0.267	1	Basal	1.43761	0.6956	1.67041
ANKRD37	0.000793185	-0.432889	0.231	0.48	1	Basal	0.740777	1.34993	0.48125
SERPINB5	0.000801532	-0.951796	0.354	0.587	1	Basal	0.516988	1.93428	0.603066
ZC3H13	0.000829113	-0.555025	0.215	0.453	1	Basal	0.680645	1.46919	0.474614
HNRNPA1	0.000837643	-0.445636	0.831	0.9	1	Basal	0.73426	1.36191	0.923333
MAL2	0.000854759	0.593794	0.615	0.493	1	Basal	1.50921	0.662598	1.24746
TMEM219	0.000857786	0.577111	0.708	0.647	1	Basal	1.49186	0.670305	1.09428
FAM3B	0.00086281	0.987875	0.554	0.44	1	Basal	1.98326	0.50422	1.25909
MARCKS	0.000877086	-0.479489	0.446	0.707	1	Basal	0.717232	1.39425	0.630835
SLAMF7	0.00088844	-0.262638	0	0.153	1	Basal	0.833562	1.19967	0
BTG2	0.00089119	-0.769796	0.569	0.7	1	Basal	0.586501	1.70503	0.812857
INSIG1	0.000908678	-0.359045	0.215	0.467	1	Basal	0.779681	1.28258	0.460385
IGFBP5	0.000921492	-0.876469	0.154	0.407	1	Basal	0.544699	1.83588	0.378378
RHBDL2	0.000932995	0.449101	0.354	0.18	1	Basal	1.36519	0.732499	1.96667
AACS	0.000938555	0.272136	0.292	0.12	1	Basal	1.20759	0.828093	2.43333
BRD2	0.00093978	-0.738665	0.662	0.773	1	Basal	0.599294	1.66863	0.856404
MT-ND3	0.000943375	-0.453203	0.938	0.873	1	Basal	0.73042	1.36908	1.07446
CCN1	0.000975687	-0.574954	0.385	0.673	1	Basal	0.671308	1.48963	0.572065
AP2S1	0.00100007	0.529806	0.615	0.48	1	Basal	1.44374	0.692648	1.28125
MMP28	0.00100167	0.407189	0.262	0.107	1	Basal	1.3261	0.754091	2.4486
ARC	0.00103679	-0.536609	0.062	0.26	1	Basal	0.689389	1.45056	0.238462
UQCRFS1	0.00103916	0.561056	0.585	0.467	1	Basal	1.47535	0.677806	1.25268
TRADD	0.00104719	0.455136	0.477	0.28	1	Basal	1.37091	0.729441	1.70357
B4GALT4	0.00105748	0.7904	0.538	0.42	1	Basal	1.72955	0.578184	1.28095
PGAP1	0.00107078	-0.281946	0.031	0.2	1	Basal	0.822481	1.21583	0.155
DEPTOR	0.00107096	-0.403579	0.092	0.3	1	Basal	0.75598	1.32279	0.306667
TMEM50A	0.00107863	0.589604	0.677	0.567	1	Basal	1.50483	0.664525	1.194
CCND2	0.00107909	-0.403262	0.154	0.393	1	Basal	0.756147	1.32249	0.391858
GTF3C6	0.00108036	0.496826	0.508	0.333	1	Basal	1.41111	0.708664	1.52553
RPL37A	0.00110645	-0.399815	0.954	0.973	1	Basal	0.757956	1.31934	0.980473
NUDT8	0.00113271	0.405508	0.415	0.247	1	Basal	1.32456	0.75497	1.68016
FXYD3	0.00115729	0.594029	0.815	0.773	1	Basal	1.50946	0.66249	1.05433
ADIPOR2	0.0011592	-0.332607	0.123	0.333	1	Basal	0.7941	1.25929	0.369369
CD47	0.00116881	0.580945	0.538	0.387	1	Basal	1.49583	0.668526	1.39018
CREB3	0.00117329	0.544392	0.431	0.26	1	Basal	1.45841	0.68568	1.65769
RPS21	0.00117367	-0.47604	0.969	0.987	1	Basal	0.718948	1.39092	0.981763
ZNF428	0.00118491	0.503691	0.631	0.52	1	Basal	1.41784	0.7053	1.21346
CLTB	0.00119603	0.912358	0.615	0.553	1	Basal	1.88212	0.531316	1.11212
TMED3	0.00120003	0.42812	0.569	0.433	1	Basal	1.34548	0.74323	1.31409
GNG10	0.00121448	0.550851	0.492	0.327	1	Basal	1.46495	0.682617	1.50459
HLF	0.00121799	-0.504031	0.138	0.367	1	Basal	0.705134	1.41817	0.376022
CALR	0.00122012	0.429843	0.815	0.813	1	Basal	1.34709	0.742343	1.00246
MUC1	0.00123576	0.999984	0.569	0.42	1	Basal	1.99998	0.500006	1.35476
OS9	0.00124341	0.800294	0.615	0.527	1	Basal	1.74146	0.574232	1.16698
TMEM63B	0.00124668	0.461754	0.354	0.187	1	Basal	1.37722	0.726103	1.89305
PERP	0.00125138	0.39146	0.908	0.86	1	Basal	1.31172	0.762358	1.05581
PSMB8	0.00127113	0.635619	0.677	0.527	1	Basal	1.5536	0.643664	1.28463
PRH2	0.00127114	-0.593361	0.015	0.18	1	Basal	0.662797	1.50876	0.0833333
ZNF706	0.00127471	0.680635	0.615	0.54	1	Basal	1.60285	0.623891	1.13889
EIF4A1	0.00128848	-0.619394	0.785	0.893	1	Basal	0.650944	1.53623	0.879059
TMPRSS4	0.00129899	0.541232	0.662	0.533	1	Basal	1.45521	0.687184	1.24203
PPP4C	0.00131126	0.637176	0.554	0.42	1	Basal	1.55528	0.64297	1.31905
ETS1	0.00136817	-0.420458	0.123	0.347	1	Basal	0.747188	1.33835	0.354467
NOS2	0.00137076	0.87766	0.292	0.127	1	Basal	1.83739	0.54425	2.29921
RAB5IF	0.00137815	0.518276	0.554	0.413	1	Basal	1.43224	0.698206	1.3414
ITM2A	0.00140136	-0.430647	0.092	0.3	1	Basal	0.741929	1.34784	0.306667
ADH1C	0.00143977	-0.793584	0.4	0.593	1	Basal	0.576909	1.73338	0.674536
HMGCS1	0.00146728	-0.370657	0.154	0.373	1	Basal	0.77343	1.29294	0.412869
FXR1	0.00147861	-0.558851	0.308	0.553	1	Basal	0.678843	1.4731	0.556962
EGR2	0.00149145	-0.568438	0.215	0.433	1	Basal	0.674346	1.48292	0.496536
MDFI	0.00150531	0.409562	0.338	0.16	1	Basal	1.32828	0.752852	2.1125
EMC6	0.00151117	0.450635	0.492	0.353	1	Basal	1.36664	0.731721	1.39377
HSBP1	0.00151494	0.568245	0.723	0.673	1	Basal	1.48272	0.674437	1.07429
SMAP1	0.00152878	0.6181	0.569	0.433	1	Basal	1.53485	0.651529	1.31409
ECHS1	0.0015349	0.49016	0.692	0.507	1	Basal	1.4046	0.711946	1.36489
PLEKHG6	0.00153944	0.302387	0.262	0.1	1	Basal	1.23318	0.81091	2.62
RPS11	0.00158925	-0.41435	0.862	0.9	1	Basal	0.750358	1.3327	0.957778
CDH26	0.00159393	0.620657	0.323	0.167	1	Basal	1.53758	0.650375	1.93413
FERMT2	0.00160503	-0.507497	0.215	0.44	1	Basal	0.703442	1.42158	0.488636
ALDOA	0.00162796	-0.541664	0.692	0.827	1	Basal	0.686978	1.45565	0.836759
TRIR	0.00163192	0.496074	0.723	0.627	1	Basal	1.41037	0.709034	1.15311
PTRH1	0.00165021	0.280053	0.292	0.127	1	Basal	1.21424	0.82356	2.29921
CES1	0.00165317	-0.356152	0.092	0.3	1	Basal	0.781245	1.28001	0.306667
S100A16	0.00165486	0.482724	0.677	0.587	1	Basal	1.39738	0.715625	1.15332
TP53I3	0.00169624	0.605232	0.523	0.353	1	Basal	1.52122	0.657366	1.48159
RPS6KB2	0.00170546	0.436902	0.431	0.253	1	Basal	1.35369	0.738719	1.70356
ITGA2	0.00171833	-0.452658	0.308	0.6	1	Basal	0.730695	1.36856	0.513333
GSN	0.00173265	0.916116	0.846	0.833	1	Basal	1.88703	0.529934	1.01561
KDELR2	0.00173798	0.594066	0.585	0.453	1	Basal	1.50949	0.662473	1.29139
CAPNS1	0.00174164	0.447138	0.738	0.593	1	Basal	1.36333	0.733497	1.24452
NEK6	0.00174649	0.533187	0.323	0.16	1	Basal	1.44712	0.691026	2.01875
HSPB8	0.00176135	-0.327909	0.246	0.48	1	Basal	0.79669	1.25519	0.5125
PPIA	0.00177229	0.252289	0.954	0.96	1	Basal	1.1911	0.839564	0.99375
UBL7	0.00180851	0.375506	0.369	0.2	1	Basal	1.29729	0.770835	1.845
UQCRHL	0.00180871	-0.306814	0.138	0.347	1	Basal	0.808425	1.23697	0.397695
CD81	0.00182798	-0.60482	0.708	0.84	1	Basal	0.657554	1.52079	0.842857
ARPC1B	0.00184241	0.611878	0.646	0.553	1	Basal	1.52825	0.654344	1.16817
PAWR	0.00184651	0.625509	0.585	0.447	1	Basal	1.54276	0.648191	1.30872
TAGLN2	0.00184906	0.435918	0.862	0.827	1	Basal	1.35277	0.739223	1.04232
NDUFA6	0.0018581	0.415701	0.738	0.633	1	Basal	1.33395	0.749655	1.16588
MISP	0.00186677	0.49929	0.508	0.327	1	Basal	1.41352	0.707455	1.55352
CRB3	0.00188403	0.574487	0.323	0.173	1	Basal	1.48915	0.671525	1.86705
ATP1B1	0.00190482	0.714759	0.738	0.647	1	Basal	1.64121	0.609307	1.14065
RPL39	0.00190686	-0.551288	1	0.973	1	Basal	0.682411	1.46539	1.02775
ATP5ME	0.00192052	-0.450021	0.554	0.727	1	Basal	0.732032	1.36606	0.762036
DPF2	0.00193728	-0.343424	0.092	0.287	1	Basal	0.788169	1.26876	0.320557
HMGN1	0.00197122	0.416425	0.723	0.68	1	Basal	1.33462	0.749279	1.06324
PIAS4	0.00197796	0.331705	0.169	0.047	1	Basal	1.2585	0.794597	3.59574
RBM22	0.00202787	-0.443411	0.185	0.42	1	Basal	0.735394	1.35982	0.440476
ANXA11	0.00205815	0.943027	0.708	0.667	1	Basal	1.92256	0.520141	1.06147
FAM89B	0.00206187	0.295383	0.2	0.067	1	Basal	1.22721	0.814856	2.98507
ITGB4	0.00209069	0.442828	0.646	0.56	1	Basal	1.35927	0.735691	1.15357
PACS1	0.00212803	0.347959	0.446	0.267	1	Basal	1.27276	0.785695	1.67041
RNASEK	0.00213726	0.325246	0.815	0.8	1	Basal	1.25288	0.798163	1.01875
PSMA6	0.00214543	0.472566	0.677	0.56	1	Basal	1.38758	0.720682	1.20893
HBP1	0.00216639	-0.398312	0.308	0.54	1	Basal	0.758745	1.31797	0.57037
HEXIM1	0.00219284	-0.507845	0.385	0.58	1	Basal	0.703272	1.42192	0.663793
NDUFB1	0.00219557	-0.616607	0.415	0.613	1	Basal	0.652203	1.53327	0.676998
TNFRSF18	0.00223013	0.533913	0.292	0.14	1	Basal	1.44785	0.690679	2.08571
NCOA7	0.00225051	-0.538679	0.431	0.647	1	Basal	0.688401	1.45264	0.666151
SEC62	0.00225121	-0.57738	0.615	0.773	1	Basal	0.67018	1.49214	0.795602
NDUFV2	0.00226138	0.398437	0.692	0.62	1	Basal	1.31808	0.75868	1.11613
EPS8L1	0.00226361	0.654149	0.492	0.333	1	Basal	1.57369	0.63545	1.47748
ARL4A	0.00227292	-0.454135	0.354	0.607	1	Basal	0.729947	1.36996	0.583196
TMBIM4	0.00229849	0.457442	0.708	0.613	1	Basal	1.37311	0.728276	1.15498
NAT1	0.00232234	0.353943	0.2	0.067	1	Basal	1.27805	0.782443	2.98507
MT1X	0.00234712	-0.489342	0.6	0.84	1	Basal	0.71235	1.4038	0.714286
CDKN2AIP	0.00234976	-0.322772	0.246	0.48	1	Basal	0.799532	1.25073	0.5125
PRELID1	0.00235159	0.369513	0.631	0.5	1	Basal	1.29192	0.774044	1.262
ARG2	0.00236292	-0.490008	0.185	0.387	1	Basal	0.712021	1.40445	0.478036
HS3ST1	0.00237122	0.740411	0.554	0.42	1	Basal	1.67065	0.598569	1.31905
CAPN5	0.00239231	0.392141	0.292	0.14	1	Basal	1.31234	0.761998	2.08571
RBMXL1	0.00242351	-0.340284	0.108	0.293	1	Basal	0.789886	1.26601	0.368601
SLURP2	0.00242755	1.66868	0.2	0.067	1	Basal	3.17924	0.314541	2.98507
CELF2	0.00244192	-0.427289	0.062	0.233	1	Basal	0.743658	1.3447	0.266094
AGR2	0.00248705	-0.360531	0.646	0.847	1	Basal	0.778878	1.2839	0.762692
GPBP1	0.00250755	-0.454094	0.308	0.54	1	Basal	0.729969	1.36992	0.57037
TLE4	0.00253624	-0.486148	0.323	0.553	1	Basal	0.713929	1.4007	0.584087
CXCL8	0.00254657	-0.662317	0.231	0.447	1	Basal	0.631863	1.58262	0.516779
RHOA	0.00257551	0.257702	0.877	0.833	1	Basal	1.19557	0.836419	1.05282
VPS28	0.00266706	0.353986	0.692	0.6	1	Basal	1.27809	0.78242	1.15333
RPS19	0.0026846	0.420729	0.985	0.987	1	Basal	1.3386	0.747047	0.997974
TMEM59	0.00269112	0.517292	0.815	0.8	1	Basal	1.43127	0.698682	1.01875
QKI	0.0027348	-0.296035	0.185	0.413	1	Basal	0.814488	1.22777	0.447942
ATP6V0B	0.00274323	0.687179	0.646	0.62	1	Basal	1.61013	0.621067	1.04194
CLDN7	0.0027648	1.09419	0.615	0.587	1	Basal	2.13493	0.468399	1.0477
TFRC	0.00276994	-0.311211	0.154	0.353	1	Basal	0.805965	1.24075	0.436261
STXBP6	0.00277955	-0.284689	0.108	0.293	1	Basal	0.820918	1.21815	0.368601
PART1	0.00286822	-0.256544	0.108	0.293	1	Basal	0.837091	1.19461	0.368601
TECR	0.00288688	0.531566	0.723	0.627	1	Basal	1.4455	0.691803	1.15311
NSRP1	0.00288709	-0.449387	0.308	0.527	1	Basal	0.732354	1.36546	0.58444
H3-3A	0.00291723	0.328395	0.908	0.92	1	Basal	1.25562	0.796422	0.986957
ZFAS1	0.00293261	-0.536561	0.8	0.853	1	Basal	0.689412	1.45051	0.937866
MROH6	0.00293584	0.386789	0.246	0.107	1	Basal	1.30748	0.76483	2.29907
YTHDC1	0.00294061	-0.421304	0.354	0.607	1	Basal	0.746749	1.33914	0.583196
CDCP1	0.00298806	0.375013	0.277	0.127	1	Basal	1.29685	0.771098	2.1811
SLC38A10	0.0029892	0.382012	0.385	0.233	1	Basal	1.30316	0.767367	1.65236
PTOV1	0.00299075	0.567004	0.569	0.473	1	Basal	1.48144	0.675017	1.20296
FN1	0.00301232	-0.438094	0.108	0.3	1	Basal	0.738109	1.35481	0.36
LMTK3	0.00301716	0.429304	0.323	0.173	1	Basal	1.34658	0.74262	1.86705
CHD9	0.00301986	-0.385197	0.338	0.593	1	Basal	0.765675	1.30604	0.569983
AUP1	0.00307276	0.471771	0.569	0.48	1	Basal	1.38681	0.721079	1.18542
ST6GAL1	0.00307705	0.578399	0.523	0.373	1	Basal	1.49319	0.669706	1.40214
MRPL35	0.00310004	-0.374479	0.123	0.313	1	Basal	0.771384	1.29637	0.392971
NUFIP2	0.00318875	-0.349724	0.369	0.587	1	Basal	0.784734	1.27432	0.62862
KRT13	0.00320447	-1.04951	0.369	0.187	1	Basal	0.483132	2.06983	1.97326
SNAI1	0.00320678	-0.327207	0.077	0.253	1	Basal	0.797078	1.25458	0.304348
BRI3	0.00326908	0.314399	0.662	0.6	1	Basal	1.24349	0.804186	1.10333
SDF2L1	0.00328257	0.506468	0.4	0.273	1	Basal	1.42057	0.703944	1.4652
IGFBP2	0.00329125	0.733478	0.785	0.7	1	Basal	1.66264	0.601452	1.12143
KRT7	0.00332015	0.727784	0.785	0.793	1	Basal	1.65609	0.603831	0.989912
YBX1	0.00335912	0.598062	0.892	0.8	1	Basal	1.51368	0.660641	1.115
PHYHD1	0.00336663	-0.338003	0.277	0.507	1	Basal	0.791136	1.26401	0.546351
PLPP2	0.00337429	0.529953	0.662	0.6	1	Basal	1.44388	0.692577	1.10333
ANK3	0.00340458	-0.438612	0.354	0.56	1	Basal	0.737844	1.3553	0.632143
SULT1E1	0.00342452	-0.365732	0.031	0.18	1	Basal	0.776075	1.28853	0.172222
SPINT1	0.00343071	0.458653	0.646	0.547	1	Basal	1.37426	0.727665	1.18099
SNAPC3	0.00343907	0.512857	0.323	0.16	1	Basal	1.42687	0.700833	2.01875
RPL41	0.00346741	-0.272475	1	1	1	Basal	0.827898	1.20788	1
GLS	0.00349806	-0.254204	0.231	0.453	1	Basal	0.838449	1.19268	0.509934
MYH14	0.00350874	0.806529	0.554	0.467	1	Basal	1.749	0.571756	1.1863
MEF2C	0.00353297	-0.430615	0.062	0.227	1	Basal	0.741946	1.34781	0.273128
LTBP3	0.00354384	0.284602	0.585	0.427	1	Basal	1.21807	0.820968	1.37002
NDUFB2	0.00356818	0.568421	0.815	0.713	1	Basal	1.4829	0.674354	1.14306
METTL26	0.00356993	0.459035	0.523	0.387	1	Basal	1.37462	0.727473	1.35142
FGGY	0.00358877	-0.3234	0.169	0.367	1	Basal	0.799184	1.25128	0.46049
ZDHHC9	0.00360399	0.422606	0.277	0.127	1	Basal	1.34035	0.746076	2.1811
NDUFB11	0.00361204	0.355277	0.769	0.707	1	Basal	1.27923	0.781719	1.08769
NOSIP	0.00361463	0.462212	0.508	0.373	1	Basal	1.37765	0.725872	1.36193
GPC1	0.00361723	0.455056	0.446	0.293	1	Basal	1.37084	0.729482	1.52218
RBBP8	0.00363266	-0.698476	0.277	0.507	1	Basal	0.616223	1.62279	0.546351
SLC25A5	0.00363598	0.526598	0.785	0.773	1	Basal	1.44053	0.69419	1.01552
SELENOH	0.00364173	0.469866	0.677	0.647	1	Basal	1.38498	0.722032	1.04637
DEDD	0.00367601	0.355759	0.231	0.093	1	Basal	1.27966	0.781458	2.48387
RAB5B	0.00367755	-0.331047	0.215	0.44	1	Basal	0.794959	1.25793	0.488636
PDLIM4	0.00367898	0.305286	0.554	0.38	1	Basal	1.23566	0.809282	1.45789
OST4	0.00371663	0.257542	0.815	0.813	1	Basal	1.19544	0.836512	1.00246
CALM1	0.0037248	0.433747	0.846	0.807	1	Basal	1.35074	0.740336	1.04833
FAM118B	0.00373513	-0.26968	0.046	0.207	1	Basal	0.829504	1.20554	0.222222
CKS2	0.00373611	-0.345054	0.185	0.4	1	Basal	0.787278	1.2702	0.4625
CD44	0.00378309	0.475725	0.738	0.607	1	Basal	1.39062	0.719105	1.21582
LLGL1	0.00386406	0.381749	0.123	0.027	1	Basal	1.30292	0.767507	4.55556
POLR2F	0.00388012	0.649	0.554	0.44	1	Basal	1.56808	0.637722	1.25909
TIPARP	0.00393598	-0.535539	0.262	0.46	1	Basal	0.689901	1.44948	0.569565
SNRPB2	0.00398387	-0.34601	0.277	0.493	1	Basal	0.786757	1.27104	0.561866
ZNF292	0.00400007	-0.251955	0.246	0.473	1	Basal	0.839758	1.19082	0.520085
MTRNR2L8	0.00402772	-1.90913	0.185	0.367	1	Basal	0.266253	3.75582	0.504087
NOL7	0.00406561	0.684163	0.585	0.493	1	Basal	1.60677	0.622367	1.18661
YPEL3	0.00409603	0.620383	0.569	0.52	1	Basal	1.53728	0.650498	1.09423
REXO2	0.0041094	0.401489	0.646	0.533	1	Basal	1.32087	0.757076	1.21201
CAMTA1	0.00411268	0.479509	0.585	0.487	1	Basal	1.39427	0.717222	1.20123
DST	0.00417735	-0.888446	0.523	0.687	1	Basal	0.540196	1.85118	0.761281
PIP4P1	0.00419027	0.35153	0.308	0.153	1	Basal	1.27591	0.783752	2.01307
CES2	0.00422359	-0.273005	0.154	0.367	1	Basal	0.827594	1.20832	0.419619
ALPK1	0.0042291	-0.259942	0.077	0.24	1	Basal	0.835122	1.19743	0.320833
CYP1B1	0.00423627	-0.370998	0.046	0.2	1	Basal	0.773247	1.29325	0.23
POLE4	0.00423951	0.582924	0.446	0.32	1	Basal	1.49788	0.667609	1.39375
UGT1A6	0.0042477	-0.287875	0.031	0.173	1	Basal	0.819108	1.22084	0.179191
RALA	0.00428931	0.398111	0.492	0.347	1	Basal	1.31778	0.758851	1.41787
DCXR	0.00429461	0.513875	0.662	0.533	1	Basal	1.42788	0.700339	1.24203
UNC93B1	0.00432522	0.521472	0.508	0.38	1	Basal	1.43542	0.696661	1.33684
PDIA3	0.00438352	0.332558	0.8	0.713	1	Basal	1.25924	0.794127	1.12202
DDAH2	0.0043946	-0.373598	0.215	0.453	1	Basal	0.771855	1.29558	0.474614
UBB	0.00446182	-0.391173	0.877	0.9	1	Basal	0.762509	1.31146	0.974444
MLPH	0.00447044	0.559682	0.385	0.247	1	Basal	1.47394	0.678452	1.5587
MARK2	0.00456834	0.458921	0.415	0.253	1	Basal	1.37451	0.72753	1.64032
SOBP	0.00457507	-0.371265	0.062	0.213	1	Basal	0.773104	1.29349	0.29108
SERF2	0.0045945	0.495662	0.877	0.867	1	Basal	1.40997	0.709236	1.01153
CAPS	0.00461794	-0.52369	0.354	0.593	1	Basal	0.695591	1.43763	0.596965
RPS24	0.0046224	-0.440623	1	1	1	Basal	0.736816	1.35719	1
CAST	0.00464615	0.31927	0.769	0.707	1	Basal	1.2477	0.801475	1.08769
BIK	0.00467715	0.55106	0.569	0.42	1	Basal	1.46516	0.682519	1.35476
PSMC6	0.00467938	-0.369263	0.292	0.52	1	Basal	0.774178	1.29169	0.561538
SIRT1	0.0047037	-0.28427	0.123	0.293	1	Basal	0.821157	1.21779	0.419795
RPL23A	0.00470733	-0.370836	0.954	0.953	1	Basal	0.773334	1.2931	1.00105
HSP90AA1	0.00471027	-0.587419	0.877	0.92	1	Basal	0.665533	1.50256	0.953261
EGR1	0.00471159	-0.430331	0.723	0.82	1	Basal	0.742092	1.34754	0.881707
DUSP2	0.00474031	-0.629399	0.246	0.433	1	Basal	0.646446	1.54692	0.568129
PRRC2C	0.00475234	-0.44108	0.631	0.767	1	Basal	0.736583	1.35762	0.822686
TAP1	0.00476099	0.543824	0.4	0.26	1	Basal	1.45783	0.68595	1.53846
INO80C	0.00477429	0.503765	0.323	0.187	1	Basal	1.41791	0.705264	1.72727
SHOC2	0.00478102	-0.320033	0.215	0.447	1	Basal	0.801052	1.24836	0.480984
HNMT	0.00496004	-0.286482	0.215	0.413	1	Basal	0.819899	1.21966	0.520581
LUC7L3	0.00500592	-0.441295	0.415	0.607	1	Basal	0.736473	1.35782	0.68369
WWTR1	0.00503479	-0.375611	0.292	0.52	1	Basal	0.770779	1.29739	0.561538
GNB2	0.00504628	0.567185	0.662	0.647	1	Basal	1.48163	0.674932	1.02318
ZSWIM6	0.0051175	-0.373279	0.2	0.38	1	Basal	0.772026	1.29529	0.526316
RIT1	0.00513931	0.322061	0.323	0.18	1	Basal	1.25011	0.799926	1.79444
PCF11	0.00515242	-0.543091	0.292	0.48	1	Basal	0.686299	1.45709	0.608333
JAM3	0.00519405	-0.49925	0.062	0.22	1	Basal	0.707474	1.41348	0.281818
DAD1	0.00519441	0.369516	0.723	0.687	1	Basal	1.29192	0.774042	1.0524
GSTK1	0.00522032	0.403327	0.738	0.7	1	Basal	1.32255	0.756112	1.05429
FAM3C	0.00523591	0.521708	0.6	0.493	1	Basal	1.43565	0.696547	1.21704
SOX4	0.00530753	-0.715629	0.723	0.787	1	Basal	0.60894	1.6422	0.918679
ALDH7A1	0.00531104	-0.495705	0.246	0.48	1	Basal	0.709215	1.41001	0.5125
SYNCRIP	0.00531516	-0.372734	0.292	0.5	1	Basal	0.772317	1.2948	0.584
TMEM141	0.00531986	0.425287	0.6	0.487	1	Basal	1.34284	0.744691	1.23203
MVB12A	0.00540722	0.374602	0.446	0.307	1	Basal	1.29648	0.771318	1.45277
ALPL	0.00540766	0.826838	0.385	0.233	1	Basal	1.77379	0.563763	1.65236
PJA2	0.00542726	-0.371121	0.292	0.513	1	Basal	0.773182	1.29336	0.569201
CDC42EP2	0.00549633	-0.317888	0.077	0.233	1	Basal	0.802243	1.2465	0.330472
NFIA	0.00552375	-0.511867	0.431	0.64	1	Basal	0.701314	1.42589	0.673438
SLC6A14	0.00555906	0.783844	0.538	0.44	1	Basal	1.72171	0.580817	1.22273
LMOD1	0.00560541	-0.683483	0.077	0.24	1	Basal	0.62266	1.60601	0.320833
ARPC3	0.00562452	0.374479	0.785	0.773	1	Basal	1.29637	0.771384	1.01552
DCAF6	0.00563262	-0.26003	0.169	0.36	1	Basal	0.83507	1.1975	0.469444
PRKAB1	0.00569711	0.275487	0.262	0.12	1	Basal	1.2104	0.826172	2.18333
YAP1	0.00572953	-0.425798	0.277	0.48	1	Basal	0.744427	1.34332	0.577083
AL118516.1	0.00575042	-0.266848	0.138	0.32	1	Basal	0.831134	1.20318	0.43125
ATXN10	0.00576384	0.272807	0.477	0.34	1	Basal	1.20816	0.827708	1.40294
NBL1	0.00577942	0.535641	0.569	0.467	1	Basal	1.44959	0.689852	1.21842
OSTM1	0.00578348	0.302077	0.231	0.1	1	Basal	1.23292	0.811084	2.31
KISS1	0.00582677	-0.569574	0.031	0.167	1	Basal	0.673816	1.48409	0.185629
ADI1	0.00585038	0.536547	0.615	0.527	1	Basal	1.4505	0.689419	1.16698
JPT1	0.00586374	0.364747	0.677	0.553	1	Basal	1.28766	0.776605	1.22423
SCAF1	0.00591738	0.384751	0.323	0.18	1	Basal	1.30563	0.765911	1.79444
CBR1	0.00592459	0.451943	0.677	0.62	1	Basal	1.36788	0.731058	1.09194
LAGE3	0.00595099	0.435725	0.492	0.32	1	Basal	1.35259	0.739322	1.5375
CIR1	0.0059999	-0.257864	0.292	0.5	1	Basal	0.836325	1.19571	0.584
CHIC2	0.00606507	0.467091	0.431	0.3	1	Basal	1.38232	0.723422	1.43667
PRKAA2	0.00609789	-0.310094	0.108	0.287	1	Basal	0.806589	1.23979	0.376307
VAMP8	0.00611599	0.563963	0.785	0.82	1	Basal	1.47833	0.676441	0.957317
HMGN5	0.00615906	-0.397352	0.092	0.26	1	Basal	0.75925	1.31709	0.353846
MICOS10	0.00616131	0.655105	0.723	0.653	1	Basal	1.57473	0.635029	1.1072
TRAPPC1	0.00616554	0.475187	0.6	0.48	1	Basal	1.3901	0.719373	1.25
RAB14	0.00616822	-0.52903	0.462	0.66	1	Basal	0.693021	1.44296	0.7
PSME1	0.00617184	0.404431	0.785	0.713	1	Basal	1.32357	0.755534	1.10098
A4GALT	0.00621121	0.444779	0.538	0.427	1	Basal	1.36111	0.734697	1.25995
PLCG2	0.00634469	-0.350501	0.062	0.22	1	Basal	0.784312	1.275	0.281818
CSK	0.00634477	0.468523	0.369	0.22	1	Basal	1.38369	0.722704	1.67727
IARS2	0.00635251	-0.256381	0.262	0.467	1	Basal	0.837185	1.19448	0.561028
SUGT1	0.00643059	-0.399747	0.246	0.473	1	Basal	0.757991	1.31928	0.520085
RAMP1	0.0064457	0.296	0.215	0.087	1	Basal	1.22774	0.814508	2.47126
HBEGF	0.00652529	-0.639033	0.385	0.533	1	Basal	0.642143	1.55728	0.722326
NELFB	0.00653652	0.402679	0.323	0.18	1	Basal	1.32196	0.756452	1.79444
KDELR1	0.00654336	0.320603	0.738	0.733	1	Basal	1.24885	0.800735	1.00682
CALM2	0.0065892	-0.386696	0.892	0.947	1	Basal	0.76488	1.3074	0.941922
ANAPC5	0.00674548	0.456661	0.554	0.427	1	Basal	1.37236	0.728671	1.29742
TIMP3	0.00676029	-0.623342	0.354	0.587	1	Basal	0.649165	1.54044	0.603066
RIMKLB	0.00678608	-0.385831	0.062	0.207	1	Basal	0.765338	1.30661	0.299517
SGMS1	0.00681264	0.526738	0.415	0.267	1	Basal	1.44067	0.694122	1.55431
GTF2B	0.00681698	-0.388071	0.292	0.5	1	Basal	0.76415	1.30864	0.584
RPS5	0.00684008	0.361949	1	0.98	1	Basal	1.28516	0.778113	1.02041
AKR1C2	0.00684199	-0.474416	0.323	0.54	1	Basal	0.719758	1.38936	0.598148
LEPROT	0.00687675	-0.551114	0.4	0.647	1	Basal	0.682493	1.46522	0.618238
SLC38A2	0.00693204	-0.415791	0.6	0.76	1	Basal	0.749608	1.33403	0.789474
GNPTG	0.00696325	0.396467	0.4	0.273	1	Basal	1.31628	0.759716	1.4652
AGPAT2	0.00700997	0.606312	0.523	0.42	1	Basal	1.52236	0.656874	1.24524
ARPC2	0.00702428	0.360753	0.8	0.767	1	Basal	1.2841	0.778758	1.04302
PDZK1IP1	0.00705685	0.439321	0.385	0.233	1	Basal	1.35597	0.737481	1.65236
LMAN2	0.00708431	0.336868	0.6	0.553	1	Basal	1.26301	0.791758	1.08499
AC020656.1	0.00714364	-1.17301	0.015	0.133	1	Basal	0.443495	2.25482	0.112782
NPHP3	0.00715136	-0.319794	0.138	0.327	1	Basal	0.801185	1.24815	0.422018
ZFP36L1	0.00723838	-0.558466	0.877	0.907	1	Basal	0.679024	1.4727	0.966924
TPRKB	0.00723901	-0.342215	0.262	0.487	1	Basal	0.788829	1.2677	0.537988
ERP29	0.00731688	0.391807	0.692	0.627	1	Basal	1.31204	0.762174	1.10367
AQP5	0.00731875	0.975189	0.677	0.673	1	Basal	1.9659	0.508673	1.00594
PKP4	0.00736187	-0.341373	0.277	0.5	1	Basal	0.78929	1.26696	0.554
VAMP5	0.00739097	0.551762	0.354	0.227	1	Basal	1.46588	0.682186	1.55947
SORBS1	0.00741322	-0.415498	0.062	0.213	1	Basal	0.749761	1.33376	0.29108
AMN	0.00748578	0.448454	0.277	0.147	1	Basal	1.36458	0.732828	1.88435
MRPL50	0.007516	-0.406097	0.169	0.347	1	Basal	0.754662	1.3251	0.487032
ANKRD17	0.00755304	-0.311758	0.292	0.5	1	Basal	0.80566	1.24122	0.584
PPP1R10	0.00763001	-0.358908	0.446	0.633	1	Basal	0.779755	1.28245	0.704581
FBXW5	0.00765309	0.382457	0.492	0.387	1	Basal	1.30356	0.76713	1.27132
NEDD4L	0.0077381	-0.602613	0.369	0.547	1	Basal	0.65856	1.51846	0.674589
SLC25A39	0.00775226	0.464259	0.569	0.48	1	Basal	1.37961	0.724843	1.18542
NDUFB4	0.00779357	0.315083	0.815	0.76	1	Basal	1.24408	0.803805	1.07237
UQCRC1	0.00779399	0.476426	0.677	0.6	1	Basal	1.39129	0.718756	1.12833
CCDC85B	0.007814	0.367955	0.477	0.36	1	Basal	1.29052	0.77488	1.325
MED22	0.00786471	0.364138	0.154	0.047	1	Basal	1.28711	0.776933	3.2766
RABAC1	0.00786873	0.386365	0.692	0.627	1	Basal	1.3071	0.765055	1.10367
HNRNPH3	0.00789648	-0.375254	0.369	0.58	1	Basal	0.770969	1.29707	0.636207
IFRD1	0.00791652	-0.407665	0.338	0.56	1	Basal	0.753843	1.32654	0.603571
NCOA4	0.00791787	-0.409072	0.415	0.6	1	Basal	0.753108	1.32783	0.691667
TSPAN15	0.00797034	0.512273	0.292	0.16	1	Basal	1.4263	0.701117	1.825
NIPBL	0.00799409	-0.344484	0.385	0.607	1	Basal	0.78759	1.2697	0.634267
CIAO2A	0.00799547	0.483836	0.415	0.273	1	Basal	1.39846	0.715074	1.52015
BLZF1	0.00808025	-0.390751	0.138	0.287	1	Basal	0.762733	1.31108	0.480836
KRT23	0.00810672	0.457248	0.662	0.453	1	Basal	1.37292	0.728375	1.46137
ODC1	0.00812273	-0.579112	0.308	0.507	1	Basal	0.669376	1.49393	0.607495
GPC3	0.00827053	-0.25512	0.031	0.16	1	Basal	0.837917	1.19344	0.19375
NASP	0.00828444	-0.517259	0.354	0.553	1	Basal	0.698698	1.43123	0.640145
POLD4	0.00833631	0.506233	0.677	0.573	1	Basal	1.42034	0.704058	1.1815
COX7B	0.00842878	-0.312406	0.692	0.853	1	Basal	0.805298	1.24178	0.811254
SERP1	0.0084484	0.345972	0.785	0.72	1	Basal	1.27101	0.786778	1.09028
TNPO1	0.00854251	-0.276451	0.215	0.4	1	Basal	0.82562	1.21121	0.5375
VPS13C	0.00861216	-0.361324	0.354	0.567	1	Basal	0.77845	1.2846	0.624339
TMEM87A	0.00865334	-0.370005	0.385	0.587	1	Basal	0.77378	1.29236	0.655877
PELO	0.00866262	0.389994	0.231	0.1	1	Basal	1.31039	0.763133	2.31
RAB11A	0.00868547	0.568579	0.585	0.527	1	Basal	1.48306	0.67428	1.11006
IER3IP1	0.00873296	0.311945	0.554	0.467	1	Basal	1.24138	0.805555	1.1863
MAP1B	0.00879693	-0.854689	0.138	0.307	1	Basal	0.552984	1.80837	0.449511
ROMO1	0.00886141	0.337828	0.738	0.66	1	Basal	1.26385	0.791232	1.11818
SGCE	0.00887583	-0.254575	0.077	0.24	1	Basal	0.838234	1.19298	0.320833
TMEM54	0.00887984	0.466919	0.492	0.407	1	Basal	1.38215	0.723508	1.20885
LCN2	0.00896719	1.47901	0.631	0.527	1	Basal	2.78758	0.358734	1.19734
AC036108.2	0.00897498	-0.736866	0.077	0.227	1	Basal	0.600041	1.66655	0.339207
TMSB4X	0.00900001	0.577703	0.862	0.9	1	Basal	1.49247	0.67003	0.957778
CHST6	0.00901948	0.266595	0.2	0.087	1	Basal	1.20297	0.831279	2.29885
TMEM238	0.00908341	0.738988	0.569	0.52	1	Basal	1.66901	0.599159	1.09423
PRPF40A	0.00913886	-0.406323	0.369	0.573	1	Basal	0.754544	1.3253	0.643979
MDK	0.00914055	0.463575	0.723	0.713	1	Basal	1.37895	0.725187	1.01403
RPLP0	0.00914285	0.285647	0.985	0.98	1	Basal	1.21896	0.820374	1.0051
EIF1AX	0.009158	-0.540053	0.477	0.66	1	Basal	0.687746	1.45403	0.722727
DBNDD2	0.00916304	0.563697	0.477	0.36	1	Basal	1.47805	0.676566	1.325
CRYAB	0.00924463	-1.00215	0.138	0.3	1	Basal	0.499257	2.00298	0.46
POLK	0.0092907	-0.354028	0.108	0.26	1	Basal	0.782397	1.27812	0.415385
GADD45G	0.00939722	-0.640229	0.231	0.407	1	Basal	0.641611	1.55858	0.567568
TIMM10	0.00940801	0.375409	0.4	0.253	1	Basal	1.29721	0.770887	1.58103
CNOT4	0.00944377	-0.309684	0.262	0.447	1	Basal	0.806819	1.23944	0.58613
UACA	0.00944915	-0.352697	0.231	0.413	1	Basal	0.783119	1.27695	0.559322
AKR1A1	0.00948008	0.50706	0.692	0.607	1	Basal	1.42115	0.703655	1.14003
RABL6	0.00953911	0.294739	0.462	0.353	1	Basal	1.22666	0.81522	1.30878
FABP5	0.00957454	-0.931614	0.477	0.593	1	Basal	0.524272	1.90741	0.804384
ATP6V1F	0.00958736	0.271944	0.677	0.587	1	Basal	1.20743	0.828203	1.15332
FOXC1	0.00972798	-0.279722	0.215	0.427	1	Basal	0.82375	1.21396	0.503513
ISLR	0.00983563	-0.297484	0.031	0.153	1	Basal	0.81367	1.229	0.202614
ASH1L	0.00984522	-0.400056	0.415	0.607	1	Basal	0.757829	1.31956	0.68369
PPP2R3A	0.00985056	-0.465698	0.077	0.227	1	Basal	0.72412	1.38099	0.339207
MEG3	0.0100064	-0.652594	0.123	0.293	1	Basal	0.636135	1.57199	0.419795
CH25H	0.0100097	-0.283787	0.108	0.273	1	Basal	0.821432	1.21739	0.395604
IFI35	0.0100272	0.356943	0.369	0.233	1	Basal	1.28071	0.780817	1.58369
MYDGF	0.0100547	0.586909	0.569	0.453	1	Basal	1.50203	0.665768	1.25607
TCF25	0.0101074	0.33774	0.662	0.627	1	Basal	1.26378	0.79128	1.05582
AL135905.2	0.010125	-0.255116	0.138	0.3	1	Basal	0.83792	1.19343	0.46
OSTF1	0.0101797	0.472448	0.462	0.347	1	Basal	1.38746	0.72074	1.33141
EIF2D	0.010217	-0.284604	0.138	0.3	1	Basal	0.820967	1.21808	0.46
CLN3	0.010336	0.332029	0.4	0.253	1	Basal	1.25878	0.794419	1.58103
TANK	0.0103728	-0.333308	0.277	0.48	1	Basal	0.793714	1.2599	0.577083
UVRAG	0.010416	0.341201	0.385	0.24	1	Basal	1.26681	0.789384	1.60417
CLEC2B	0.0104286	-0.494908	0.277	0.447	1	Basal	0.709607	1.40923	0.619687
RUFY1	0.0104352	0.442824	0.292	0.16	1	Basal	1.35926	0.735693	1.825
PPIC	0.0105565	0.524825	0.477	0.367	1	Basal	1.43876	0.695044	1.29973
DUSP6	0.0105668	-0.494236	0.277	0.433	1	Basal	0.709938	1.40857	0.639723
SF3B5	0.010675	0.397602	0.662	0.6	1	Basal	1.31732	0.759119	1.10333
SNX9	0.010678	-0.266999	0.215	0.407	1	Basal	0.831047	1.2033	0.528256
CCS	0.0107685	0.530053	0.415	0.287	1	Basal	1.44398	0.692529	1.44599
NPPC	0.0107784	-0.276615	0.046	0.18	1	Basal	0.825526	1.21135	0.255556
TMEM147	0.0108046	0.417367	0.477	0.373	1	Basal	1.33549	0.74879	1.27882
ETFA	0.0108198	0.338899	0.508	0.393	1	Basal	1.26479	0.790644	1.29262
EIF6	0.0108617	0.387044	0.6	0.547	1	Basal	1.30771	0.764695	1.09689
HNRNPU	0.0109577	0.330404	0.862	0.773	1	Basal	1.25737	0.795313	1.11514
RPL6	0.0109777	-0.377246	1	0.973	1	Basal	0.769906	1.29886	1.02775
AKAP9	0.0110553	-0.379321	0.538	0.747	1	Basal	0.768799	1.30073	0.720214
FAM174C	0.0110732	0.407663	0.354	0.227	1	Basal	1.32654	0.753843	1.55947
PLXNB2	0.0111069	0.56037	0.554	0.46	1	Basal	1.47465	0.678128	1.20435
RAI1	0.0111339	0.421496	0.369	0.253	1	Basal	1.33932	0.74665	1.4585
TMEM205	0.0112074	0.421345	0.646	0.54	1	Basal	1.33918	0.746728	1.1963
CTSC	0.0112399	0.467152	0.692	0.56	1	Basal	1.38238	0.723391	1.23571
VPS37B	0.0112542	0.459235	0.492	0.38	1	Basal	1.37481	0.727372	1.29474
H2AZ1	0.0112621	-0.500299	0.769	0.813	1	Basal	0.70696	1.41451	0.945879
HSPE1	0.0112867	-0.442556	0.662	0.767	1	Basal	0.73583	1.35901	0.863103
BAG1	0.0113131	0.498079	0.754	0.707	1	Basal	1.41233	0.708049	1.06648
CAVIN1	0.0113868	-0.445922	0.338	0.547	1	Basal	0.734115	1.36218	0.617916
ATAD1	0.0114855	-0.39028	0.246	0.427	1	Basal	0.762982	1.31065	0.576112
ERRFI1	0.0115106	-0.920895	0.508	0.653	1	Basal	0.528181	1.89329	0.777948
NDUFAB1	0.011551	0.482865	0.646	0.593	1	Basal	1.39752	0.715555	1.08938
VSIG2	0.0115581	0.941681	0.477	0.387	1	Basal	1.92076	0.520626	1.23256
TBC1D22A	0.0116553	0.424375	0.277	0.14	1	Basal	1.34199	0.745162	1.97857
ARPC5L	0.0116825	0.47114	0.523	0.393	1	Basal	1.3862	0.721394	1.33079
NAA60	0.0117335	0.257084	0.292	0.16	1	Basal	1.19506	0.836777	1.825
NME3	0.0117676	0.330028	0.631	0.553	1	Basal	1.25704	0.795521	1.14105
WSB1	0.01179	-0.466558	0.554	0.68	1	Basal	0.723689	1.38181	0.814706
LIMA1	0.0118441	-0.424562	0.523	0.72	1	Basal	0.745065	1.34216	0.726389
RTN4	0.0120056	-0.37039	0.677	0.767	1	Basal	0.773573	1.2927	0.88266
RWDD4	0.0120727	0.355391	0.369	0.24	1	Basal	1.27933	0.781658	1.5375
TFDP2	0.0120876	-0.269478	0.231	0.4	1	Basal	0.82962	1.20537	0.5775
FAM83D	0.0121145	0.476914	0.308	0.18	1	Basal	1.39176	0.718513	1.71111
TOMM5	0.0121494	0.612413	0.569	0.487	1	Basal	1.52881	0.654102	1.16838
DNAJC15	0.0122132	0.327592	0.6	0.54	1	Basal	1.25492	0.796866	1.11111
PHLDA3	0.0122565	0.398311	0.415	0.273	1	Basal	1.31796	0.758746	1.52015
SLC35A1	0.0122926	-0.320249	0.092	0.233	1	Basal	0.800932	1.24855	0.39485
IRX3	0.0123108	-0.515796	0.308	0.487	1	Basal	0.699407	1.42978	0.632444
PIK3R3	0.0123211	-0.424003	0.308	0.5	1	Basal	0.745353	1.34165	0.616
PHGDH	0.0123733	-0.35337	0.108	0.26	1	Basal	0.782754	1.27754	0.415385
CCDC124	0.0124462	0.368077	0.492	0.387	1	Basal	1.29063	0.774814	1.27132
TGFB2	0.0124606	0.260347	0.231	0.107	1	Basal	1.19777	0.834887	2.15888
CHST9	0.0124744	-0.484594	0.462	0.6	1	Basal	0.714698	1.39919	0.77
PALM2AKAP2	0.0125234	-0.250258	0.077	0.22	1	Basal	0.840746	1.18942	0.35
MBNL1	0.0125778	-0.486371	0.354	0.587	1	Basal	0.713818	1.40092	0.603066
TCF7L1	0.0126181	-0.321324	0.215	0.38	1	Basal	0.800335	1.24948	0.565789
MRPL4	0.0126913	0.316532	0.477	0.36	1	Basal	1.24533	0.802998	1.325
MBOAT2	0.0128418	0.525805	0.354	0.227	1	Basal	1.43974	0.694571	1.55947
PTPRM	0.0128446	-0.272101	0.077	0.213	1	Basal	0.828113	1.20757	0.361502
EIF4B	0.012931	-0.460995	0.6	0.78	1	Basal	0.726485	1.37649	0.769231
MYO9B	0.0129788	0.315153	0.246	0.127	1	Basal	1.24414	0.803766	1.93701
AREG	0.012991	-0.81247	0.446	0.56	1	Basal	0.569406	1.75622	0.796429
MMADHC	0.0130325	0.495377	0.662	0.58	1	Basal	1.40969	0.709376	1.14138
TICAM1	0.013305	0.272434	0.262	0.14	1	Basal	1.20784	0.827921	1.87143
HMGXB4	0.0133536	-0.276451	0.123	0.287	1	Basal	0.825619	1.21121	0.428571
AGRN	0.0134542	0.683018	0.431	0.32	1	Basal	1.60549	0.622861	1.34688
RUSC1	0.0135052	0.378806	0.369	0.247	1	Basal	1.30026	0.769074	1.49393
REX1BD	0.0135536	0.463008	0.569	0.527	1	Basal	1.37841	0.725472	1.0797
MXI1	0.0135557	-0.276645	0.169	0.36	1	Basal	0.825509	1.21137	0.469444
MIEN1	0.0135894	0.468394	0.508	0.447	1	Basal	1.38357	0.722769	1.13647
XRN1	0.0136231	-0.429605	0.2	0.367	1	Basal	0.742465	1.34686	0.544959
IMPA2	0.0136952	0.282923	0.323	0.193	1	Basal	1.21666	0.821924	1.67358
FOSB	0.0137313	-0.542635	0.738	0.847	1	Basal	0.686516	1.45663	0.871311
CCNG2	0.0138364	-0.461105	0.185	0.353	1	Basal	0.72643	1.3766	0.524079
SAT1	0.013849	0.723027	0.862	0.853	1	Basal	1.65064	0.605825	1.01055
PSMB3	0.0139592	0.507764	0.662	0.66	1	Basal	1.42184	0.703312	1.00303
NIPSNAP2	0.0139716	-0.308374	0.215	0.4	1	Basal	0.807551	1.23831	0.5375
CTSB	0.0140264	0.465601	0.738	0.74	1	Basal	1.38089	0.72417	0.997297
FAM118A	0.0140323	0.307812	0.215	0.1	1	Basal	1.23783	0.807866	2.15
CDKN1A	0.0140407	-0.547613	0.585	0.673	1	Basal	0.684151	1.46167	0.869242
NUP58	0.0140674	-0.366194	0.108	0.253	1	Basal	0.775827	1.28895	0.426877
ATP5F1B	0.014074	0.643733	0.831	0.787	1	Basal	1.56237	0.640055	1.05591
PTTG1IP	0.0141675	0.549667	0.692	0.673	1	Basal	1.46375	0.683178	1.02823
RSRP1	0.014211	-0.515973	0.569	0.713	1	Basal	0.699321	1.42996	0.798036
DHRS4	0.0143151	0.610731	0.431	0.313	1	Basal	1.52703	0.654865	1.377
CD200R1	0.0143213	0.269572	0.169	0.067	1	Basal	1.20545	0.829566	2.52239
PPCS	0.0143398	0.604702	0.492	0.387	1	Basal	1.52066	0.657607	1.27132
STAU2	0.0143738	-0.352367	0.123	0.267	1	Basal	0.783298	1.27665	0.460674
ATP5IF1	0.014397	0.272708	0.769	0.7	1	Basal	1.20807	0.827764	1.09857
IER5	0.0144315	-0.446885	0.323	0.48	1	Basal	0.733625	1.36309	0.672917
RBIS	0.0145643	-0.308712	0.523	0.707	1	Basal	0.807362	1.2386	0.739745
VPS25	0.0146183	0.327782	0.4	0.267	1	Basal	1.25508	0.79676	1.49813
LRPAP1	0.0147274	0.77352	0.538	0.413	1	Basal	1.70944	0.584988	1.30266
CBLC	0.0147491	0.292858	0.323	0.187	1	Basal	1.22506	0.816283	1.72727
ZNF24	0.014799	-0.456408	0.292	0.487	1	Basal	0.728799	1.37212	0.599589
MCAM	0.0149022	-0.370555	0.108	0.26	1	Basal	0.773485	1.29285	0.415385
KRT10	0.0149976	0.411716	0.677	0.667	1	Basal	1.33027	0.751729	1.01499
THAP1	0.0150028	0.50308	0.215	0.1	1	Basal	1.41724	0.705599	2.15
IMP3	0.0150742	0.441203	0.508	0.413	1	Basal	1.35774	0.73652	1.23002
RNF7	0.0150826	0.492962	0.646	0.64	1	Basal	1.40733	0.710565	1.00937
ASS1	0.0150911	0.708909	0.662	0.62	1	Basal	1.63457	0.611783	1.06774
DDX3X	0.0154532	-0.483901	0.585	0.753	1	Basal	0.715042	1.39852	0.776892
PRKCH	0.0155613	0.270985	0.215	0.107	1	Basal	1.20663	0.828754	2.00935
MDH1	0.0157131	-0.375724	0.492	0.68	1	Basal	0.770718	1.29749	0.723529
KDM4B	0.0157874	0.299062	0.246	0.127	1	Basal	1.23034	0.812781	1.93701
ADAM9	0.0160157	0.499053	0.508	0.42	1	Basal	1.41329	0.707571	1.20952
HOXB2	0.0160373	0.315501	0.431	0.293	1	Basal	1.24444	0.803572	1.47099
SPECC1	0.0162779	0.32901	0.292	0.167	1	Basal	1.25615	0.796083	1.7485
SNX8	0.0162881	0.400489	0.246	0.133	1	Basal	1.31995	0.757602	1.84962
FIBP	0.016321	0.426761	0.431	0.32	1	Basal	1.34421	0.74393	1.34688
VEGFA	0.0163261	-0.532445	0.415	0.58	1	Basal	0.691382	1.44638	0.715517
UBXN4	0.0165694	0.279564	0.723	0.673	1	Basal	1.21383	0.82384	1.07429
MED16	0.0165741	0.335149	0.338	0.213	1	Basal	1.26151	0.792703	1.58685
KIF1C	0.0166987	0.458183	0.431	0.32	1	Basal	1.37381	0.727903	1.34688
S100A6	0.0167103	0.515353	1	0.98	1	Basal	1.42934	0.699622	1.02041
CCT8	0.016755	-0.450141	0.323	0.54	1	Basal	0.731971	1.36617	0.598148
SNRPD1	0.0167647	0.482054	0.585	0.5	1	Basal	1.39673	0.715958	1.17
YIF1A	0.0168604	0.502757	0.508	0.453	1	Basal	1.41692	0.705757	1.12141
CNPY2	0.0169759	0.411686	0.6	0.487	1	Basal	1.33024	0.751744	1.23203
DUOXA1	0.0170213	0.446359	0.354	0.247	1	Basal	1.3626	0.733893	1.4332
GADD45GIP1	0.0170384	0.419707	0.554	0.493	1	Basal	1.33766	0.747577	1.12373
RPN1	0.0170451	0.394709	0.6	0.56	1	Basal	1.31468	0.760643	1.07143
OGFRL1	0.0170575	-0.316397	0.246	0.433	1	Basal	0.803073	1.24522	0.568129
MFSD1	0.017203	0.368198	0.477	0.373	1	Basal	1.29074	0.774749	1.27882
DMKN	0.0173019	-0.309938	0.323	0.52	1	Basal	0.806677	1.23965	0.621154
TMEM14C	0.0175327	0.332925	0.754	0.687	1	Basal	1.25956	0.793925	1.09753
MRPS11	0.017591	0.39842	0.369	0.247	1	Basal	1.31806	0.758689	1.49393
STOML2	0.0178234	0.254834	0.508	0.42	1	Basal	1.1932	0.838083	1.20952
IDS	0.0178863	0.627764	0.431	0.347	1	Basal	1.54517	0.647179	1.24207
COBLL1	0.0179929	-0.270034	0.185	0.373	1	Basal	0.8293	1.20584	0.495979
BCAS1	0.0180127	0.525522	0.369	0.253	1	Basal	1.43945	0.694708	1.4585
NME6	0.0180674	0.414786	0.277	0.16	1	Basal	1.3331	0.750131	1.73125
METTL9	0.0180775	0.522097	0.492	0.427	1	Basal	1.43604	0.696359	1.15222
SORL1	0.0181195	0.706046	0.492	0.407	1	Basal	1.63133	0.612998	1.20885
CRIP1	0.018147	0.783255	0.646	0.547	1	Basal	1.72101	0.581054	1.18099
CCT6A	0.0181711	0.30967	0.615	0.553	1	Basal	1.23942	0.806826	1.11212
MAGED2	0.0183155	-0.421781	0.523	0.68	1	Basal	0.746502	1.33958	0.769118
KANK2	0.0183565	-0.27335	0.077	0.207	1	Basal	0.827396	1.20861	0.371981
CSNK2B	0.0185118	0.266059	0.692	0.633	1	Basal	1.20252	0.831588	1.09321
RASD1	0.0185848	-0.339834	0.215	0.4	1	Basal	0.790132	1.26561	0.5375
MT-ATP6	0.0188189	0.327867	0.938	0.873	1	Basal	1.25516	0.796713	1.07446
CISD3	0.0188684	0.350384	0.415	0.313	1	Basal	1.2749	0.784375	1.32588
ITGB1	0.0189745	-0.399472	0.569	0.747	1	Basal	0.758136	1.31903	0.761714
EXOSC8	0.019128	-0.257117	0.138	0.293	1	Basal	0.836758	1.19509	0.47099
PPP1R14B	0.0192463	0.601563	0.569	0.527	1	Basal	1.51736	0.65904	1.0797
MGAT4B	0.0192903	0.328392	0.415	0.3	1	Basal	1.25561	0.796424	1.38333
CD63	0.0193712	0.313967	0.877	0.867	1	Basal	1.24312	0.804427	1.01153
GGH	0.019445	0.357106	0.338	0.227	1	Basal	1.28085	0.780729	1.48899
PDXK	0.0195057	0.473308	0.477	0.387	1	Basal	1.38829	0.720311	1.23256
ATP5PB	0.0196286	0.399066	0.692	0.667	1	Basal	1.31865	0.758349	1.03748
TCIRG1	0.0197469	0.362643	0.385	0.26	1	Basal	1.28578	0.777738	1.48077
NXT1	0.0198254	0.314476	0.308	0.193	1	Basal	1.24356	0.804143	1.59585
LONP2	0.0198756	-0.457283	0.308	0.473	1	Basal	0.728356	1.37295	0.651163
ZNF593	0.0198793	0.267617	0.431	0.313	1	Basal	1.20382	0.830691	1.377
ARMCX2	0.0199133	-0.264592	0.108	0.253	1	Basal	0.832434	1.2013	0.426877
MDC1	0.0199905	-0.286313	0.077	0.2	1	Basal	0.819995	1.21952	0.385
PRMT7	0.0200162	0.2723	0.277	0.153	1	Basal	1.20773	0.827999	1.81046
SUPT16H	0.0202661	-0.262895	0.277	0.467	1	Basal	0.833414	1.19988	0.593148
FOXN3	0.0203247	-0.366907	0.385	0.54	1	Basal	0.775443	1.28959	0.712963
OIP5-AS1	0.020411	0.290229	0.492	0.373	1	Basal	1.22283	0.817772	1.31903
SEC14L1	0.0206788	0.448653	0.354	0.247	1	Basal	1.36477	0.732727	1.4332
NFYB	0.0207124	-0.283879	0.154	0.3	1	Basal	0.821379	1.21746	0.513333
ZNRD2	0.0207644	0.341195	0.431	0.32	1	Basal	1.26681	0.789387	1.34688
FADD	0.0207941	0.333973	0.215	0.1	1	Basal	1.26048	0.793349	2.15
ANXA3	0.020835	0.432058	0.554	0.48	1	Basal	1.34916	0.741204	1.15417
CREB1	0.0208371	-0.291128	0.169	0.313	1	Basal	0.817263	1.2236	0.539936
IFI30	0.020867	0.319926	0.385	0.28	1	Basal	1.24827	0.801111	1.375
ZFYVE21	0.0209201	0.453646	0.538	0.447	1	Basal	1.3695	0.730195	1.20358
COA3	0.0209201	0.45832	0.554	0.44	1	Basal	1.37394	0.727833	1.25909
SPECC1L	0.0209878	-0.252894	0.108	0.24	1	Basal	0.839212	1.19159	0.45
TBCB	0.0210139	0.584718	0.554	0.487	1	Basal	1.49975	0.666779	1.13758
PLPP3	0.0212033	-0.496354	0.277	0.447	1	Basal	0.708896	1.41064	0.619687
KPNB1	0.0212422	-0.324133	0.415	0.62	1	Basal	0.798778	1.25191	0.669355
TOB1	0.0213814	-0.385098	0.538	0.693	1	Basal	0.765727	1.30595	0.776335
POMP	0.0215852	0.370623	0.708	0.64	1	Basal	1.29291	0.773448	1.10625
STUB1	0.0216677	0.390989	0.554	0.507	1	Basal	1.31129	0.762607	1.0927
MEA1	0.0216843	0.308665	0.585	0.5	1	Basal	1.23856	0.807389	1.17
TIMM17B	0.0217019	0.25772	0.477	0.367	1	Basal	1.19559	0.836409	1.29973
PPP6R3	0.0218164	-0.371442	0.231	0.4	1	Basal	0.77301	1.29364	0.5775
UFC1	0.0218172	0.461469	0.692	0.62	1	Basal	1.37694	0.726247	1.11613
CAPN15	0.0218913	0.256732	0.215	0.107	1	Basal	1.19477	0.836982	2.00935
MAP2K2	0.0219432	0.420816	0.554	0.44	1	Basal	1.33868	0.747002	1.25909
ANTXR1	0.0219783	0.284619	0.446	0.307	1	Basal	1.21809	0.820959	1.45277
FBXO31	0.0221074	0.306202	0.154	0.06	1	Basal	1.23645	0.808768	2.56667
SIVA1	0.0221131	0.304051	0.631	0.587	1	Basal	1.23461	0.809975	1.07496
CIAO3	0.0221209	0.333547	0.215	0.107	1	Basal	1.26011	0.793583	2.00935
UBE2E2	0.0221986	-0.273828	0.138	0.28	1	Basal	0.827122	1.20901	0.492857
DANCR	0.0222869	0.360416	0.6	0.513	1	Basal	1.2838	0.77894	1.16959
TXNDC15	0.0224987	0.301004	0.385	0.287	1	Basal	1.232	0.811688	1.34146
TMEM132A	0.0225263	0.392732	0.185	0.087	1	Basal	1.31288	0.761686	2.12644
ARF3	0.0225548	0.417129	0.492	0.393	1	Basal	1.33527	0.748913	1.25191
IGKV3-20	0.0226066	0.811437	0.123	0.04	1	Basal	1.75496	0.569814	3.075
MED21	0.0227031	-0.325504	0.2	0.36	1	Basal	0.798019	1.2531	0.555556
HLA-C	0.0228187	0.314379	0.862	0.867	1	Basal	1.24348	0.804197	0.994233
RNF149	0.0228493	0.274802	0.477	0.36	1	Basal	1.20983	0.826564	1.325
MTDH	0.022959	0.40365	0.692	0.68	1	Basal	1.32285	0.755944	1.01765
TTC9	0.0231378	0.391354	0.308	0.193	1	Basal	1.31162	0.762414	1.59585
LOXL4	0.0232071	0.90929	0.262	0.153	1	Basal	1.87812	0.532447	1.71242
TRAF4	0.0232241	0.39722	0.523	0.413	1	Basal	1.31697	0.75932	1.26634
CTCF	0.0232713	0.406133	0.4	0.313	1	Basal	1.32513	0.754643	1.27796
ARL1	0.0233111	-0.329538	0.354	0.573	1	Basal	0.795791	1.25661	0.617801
TSR3	0.023467	0.357272	0.338	0.227	1	Basal	1.281	0.780639	1.48899
GABARAPL1	0.0234946	-0.255972	0.2	0.373	1	Basal	0.837423	1.19414	0.536193
ISG15	0.023562	0.312639	0.292	0.173	1	Basal	1.24198	0.805168	1.68786
TIMP1	0.0235961	0.357651	0.723	0.66	1	Basal	1.28134	0.780434	1.09545
PABPC1	0.0238384	-0.380521	0.892	0.947	1	Basal	0.76816	1.30181	0.941922
C7orf50	0.0238885	0.389141	0.415	0.293	1	Basal	1.30961	0.763584	1.41638
TRAPPC2L	0.023959	0.335368	0.538	0.447	1	Basal	1.2617	0.792582	1.20358
SYTL2	0.0240483	0.425602	0.462	0.36	1	Basal	1.34313	0.744528	1.28333
NUBP2	0.0240666	0.517561	0.415	0.293	1	Basal	1.43153	0.698552	1.41638
DRAM2	0.0241596	0.290278	0.308	0.187	1	Basal	1.22288	0.817744	1.64706
RPL26	0.0241604	-0.254525	1	1	1	Basal	0.838263	1.19294	1
CPNE3	0.0244972	0.565424	0.662	0.627	1	Basal	1.47982	0.675757	1.05582
ILK	0.0245192	0.317973	0.554	0.447	1	Basal	1.24658	0.802196	1.23937
COMTD1	0.0246401	0.369669	0.446	0.347	1	Basal	1.29206	0.77396	1.2853
CEP170B	0.0247431	0.263431	0.262	0.153	1	Basal	1.20033	0.833104	1.71242
SH3BGR	0.0247943	-0.368363	0.046	0.153	1	Basal	0.774661	1.29089	0.300654
ESD	0.0248639	-0.320696	0.354	0.553	1	Basal	0.800684	1.24893	0.640145
VPS29	0.0249061	0.422667	0.615	0.513	1	Basal	1.3404	0.746044	1.19883
KCNS3	0.0250332	0.32041	0.246	0.133	1	Basal	1.24869	0.800842	1.84962
TPI1	0.0250677	0.423607	0.892	0.833	1	Basal	1.34128	0.745558	1.07083
CYB5B	0.025197	-0.296942	0.123	0.253	1	Basal	0.813976	1.22854	0.486166
TCN1	0.0254343	-0.705737	0.231	0.38	1	Basal	0.613129	1.63098	0.607895
UBXN1	0.0254633	0.360931	0.646	0.627	1	Basal	1.28425	0.778662	1.0303
SERPINB1	0.0254913	0.273646	0.662	0.587	1	Basal	1.20886	0.827226	1.12777
PLS3	0.0255008	-0.274704	0.431	0.613	1	Basal	0.82662	1.20975	0.7031
FAAP20	0.0255134	0.311412	0.462	0.373	1	Basal	1.24092	0.805853	1.23861
SQOR	0.0255456	0.280685	0.369	0.247	1	Basal	1.21477	0.8232	1.49393
ZNF280D	0.0257514	-0.345052	0.169	0.307	1	Basal	0.78728	1.2702	0.550489
COPE	0.0258315	0.316877	0.585	0.547	1	Basal	1.24563	0.802806	1.06947
RASSF9	0.0261083	-0.323946	0.215	0.353	1	Basal	0.798882	1.25175	0.609065
OCIAD1	0.0261784	-0.314518	0.446	0.633	1	Basal	0.804119	1.2436	0.704581
FHL1	0.0262043	-0.375944	0.077	0.193	1	Basal	0.770601	1.29769	0.398964
GCHFR	0.0262079	0.684876	0.477	0.427	1	Basal	1.60756	0.622059	1.1171
TRMT112	0.0262123	0.394803	0.692	0.627	1	Basal	1.31476	0.760593	1.10367
KCNMB1	0.0262308	-0.607718	0.108	0.24	1	Basal	0.656234	1.52385	0.45
GABRP	0.0263469	0.516725	0.569	0.467	1	Basal	1.4307	0.698957	1.21842
PGD	0.0266227	0.534321	0.538	0.46	1	Basal	1.44826	0.690484	1.16957
RHOC	0.0267225	0.379253	0.8	0.7	1	Basal	1.30067	0.768836	1.14286
GCFC2	0.0268106	0.256078	0.2	0.1	1	Basal	1.19423	0.837361	2
KRT17	0.0268311	-0.326144	0.738	0.847	1	Basal	0.797665	1.25366	0.871311
ACY1	0.0272908	0.31274	0.338	0.22	1	Basal	1.24206	0.805111	1.53636
LY75	0.0273188	-0.402526	0.138	0.28	1	Basal	0.756532	1.32182	0.492857
ARRDC3	0.0275326	-0.276568	0.154	0.307	1	Basal	0.825553	1.21131	0.501629
CCAR1	0.0275821	-0.30353	0.385	0.547	1	Basal	0.810267	1.23416	0.703839
ZNF703	0.0276593	-0.326192	0.277	0.44	1	Basal	0.797639	1.2537	0.629545
ADM	0.0276919	-0.606441	0.354	0.487	1	Basal	0.656815	1.5225	0.726899
NUCB1	0.0279472	0.412788	0.6	0.547	1	Basal	1.33126	0.75117	1.09689
UBR7	0.0281556	-0.303728	0.062	0.167	1	Basal	0.810156	1.23433	0.371257
FBP1	0.0281921	0.465055	0.338	0.227	1	Basal	1.38037	0.724444	1.48899
SPSB3	0.0283838	0.518726	0.477	0.4	1	Basal	1.43269	0.697988	1.1925
PTRHD1	0.02843	0.366738	0.538	0.46	1	Basal	1.28943	0.775534	1.16957
PPP2R5E	0.0287905	0.31416	0.4	0.28	1	Basal	1.24329	0.804319	1.42857
CUL1	0.0289237	-0.250814	0.2	0.353	1	Basal	0.840422	1.18988	0.566572
ARMC10	0.0289839	0.387283	0.415	0.327	1	Basal	1.30793	0.764568	1.26911
SFN	0.0289981	0.477834	0.677	0.593	1	Basal	1.39265	0.718055	1.14165
MYH11	0.0290926	-1.12703	0.169	0.3	1	Basal	0.457858	2.18408	0.563333
C1QBP	0.0290961	0.395768	0.631	0.6	1	Basal	1.31564	0.760085	1.05167
NEXN	0.0291223	-0.612519	0.077	0.193	1	Basal	0.654054	1.52893	0.398964
TAX1BP3	0.0291518	0.43888	0.523	0.447	1	Basal	1.35555	0.737707	1.17002
SLC16A3	0.02934	0.564416	0.385	0.293	1	Basal	1.47879	0.676229	1.31399
ITPR1	0.0296346	-0.607272	0.185	0.32	1	Basal	0.656437	1.52338	0.578125
GOLM2	0.0296417	0.33417	0.523	0.44	1	Basal	1.26065	0.79324	1.18864
UQCRQ	0.0296544	0.470119	0.723	0.7	1	Basal	1.38522	0.721905	1.03286
SACM1L	0.0296644	-0.298941	0.108	0.233	1	Basal	0.812849	1.23024	0.463519
TMUB1	0.0300962	0.29571	0.385	0.3	1	Basal	1.22749	0.814671	1.28333
BPIFA1	0.0303532	-0.473044	0.062	0.173	1	Basal	0.720443	1.38803	0.358382
RPL7	0.0304265	-0.282128	0.908	0.92	1	Basal	0.822377	1.21599	0.986957
SLC25A1	0.030427	0.409678	0.385	0.293	1	Basal	1.32839	0.752792	1.31399
APOL3	0.0304706	-0.302768	0.015	0.1	1	Basal	0.810695	1.23351	0.15
AL627171.2	0.0305062	-0.410494	0.169	0.32	1	Basal	0.752366	1.32914	0.528125
COA5	0.0305291	0.651765	0.323	0.213	1	Basal	1.57109	0.636501	1.51643
CREBBP	0.0305617	-0.431203	0.323	0.467	1	Basal	0.741643	1.34836	0.691649
FGD5-AS1	0.0306954	-0.373428	0.277	0.447	1	Basal	0.771946	1.29543	0.619687
SRI	0.0307618	0.385855	0.708	0.653	1	Basal	1.30663	0.765325	1.08423
FUOM	0.0308178	0.353347	0.231	0.133	1	Basal	1.27752	0.782766	1.73684
NFE2L1	0.0308181	0.299245	0.369	0.253	1	Basal	1.2305	0.812677	1.4585
CDK2AP1	0.0308587	-0.373376	0.385	0.56	1	Basal	0.771974	1.29538	0.6875
SF3B2	0.0309441	0.313472	0.646	0.573	1	Basal	1.24269	0.804703	1.1274
FKBP14	0.0309824	-0.331402	0.108	0.233	1	Basal	0.794764	1.25824	0.463519
CAPN1	0.0310509	0.382314	0.615	0.593	1	Basal	1.30343	0.767206	1.0371
LSM4	0.0310721	0.399451	0.492	0.42	1	Basal	1.31901	0.758147	1.17143
PHF20	0.0311383	-0.271799	0.2	0.353	1	Basal	0.828286	1.20731	0.566572
PYCARD	0.0312777	0.481891	0.492	0.42	1	Basal	1.39657	0.716038	1.17143
MAP4K3	0.0316921	0.364826	0.354	0.24	1	Basal	1.28773	0.776563	1.475
RHOG	0.0316921	0.291699	0.354	0.24	1	Basal	1.22408	0.816939	1.475
MCRIP2	0.0317318	0.253565	0.354	0.247	1	Basal	1.19215	0.838821	1.4332
PIN4	0.0318524	-0.338706	0.354	0.5	1	Basal	0.79075	1.26462	0.708
SUMO1	0.0319028	0.258136	0.631	0.573	1	Basal	1.19593	0.836168	1.10122
SERTAD2	0.0319301	-0.25198	0.231	0.393	1	Basal	0.839743	1.19084	0.587786
CITED2	0.0319995	-0.784756	0.492	0.593	1	Basal	0.58045	1.7228	0.82968
CSTA	0.0323551	0.53893	0.615	0.513	1	Basal	1.45289	0.688281	1.19883
IRF6	0.0323974	-0.583155	0.431	0.58	1	Basal	0.667503	1.49812	0.743103
SLK	0.0324249	0.359452	0.646	0.547	1	Basal	1.28294	0.77946	1.18099
UQCC3	0.0325472	0.464663	0.4	0.3	1	Basal	1.37999	0.724641	1.33333
HES4	0.0325786	0.350442	0.492	0.433	1	Basal	1.27495	0.784344	1.13626
PSMB6	0.0326749	0.294958	0.662	0.613	1	Basal	1.22685	0.815096	1.07993
CRNDE	0.0326802	0.471838	0.569	0.48	1	Basal	1.38688	0.721045	1.18542
PREPL	0.0326931	-0.286265	0.169	0.3	1	Basal	0.820022	1.21948	0.563333
KLF3	0.0328594	0.419407	0.631	0.56	1	Basal	1.33738	0.747732	1.12679
C1orf122	0.0328625	0.632907	0.462	0.38	1	Basal	1.55069	0.644876	1.21579
SNF8	0.0328991	0.417669	0.446	0.36	1	Basal	1.33577	0.748633	1.23889
CRABP2	0.0331996	-0.313219	0.169	0.327	1	Basal	0.804844	1.24248	0.51682
CDC42EP5	0.0334091	0.661548	0.569	0.527	1	Basal	1.58178	0.6322	1.0797
ZNF331	0.0335913	-0.291393	0.123	0.24	1	Basal	0.817113	1.22382	0.5125
ID4	0.0337086	-0.482515	0.508	0.673	1	Basal	0.715729	1.39718	0.754829
PDLIM7	0.0337238	-0.47656	0.138	0.273	1	Basal	0.718689	1.39142	0.505495
BCL7C	0.0337426	0.569036	0.462	0.367	1	Basal	1.48353	0.674067	1.25886
MZT2B	0.0337666	0.362986	0.692	0.673	1	Basal	1.28608	0.777554	1.02823
SLMAP	0.0344282	-0.291499	0.277	0.447	1	Basal	0.817053	1.22391	0.619687
FOXD1	0.0344883	0.271488	0.292	0.187	1	Basal	1.20705	0.828464	1.5615
GSTM2	0.0346468	-0.268834	0.108	0.233	1	Basal	0.82999	1.20483	0.463519
SLC25A12	0.0348187	-0.335668	0.138	0.273	1	Basal	0.792417	1.26196	0.505495
DDX5	0.0349247	-0.338536	0.892	0.887	1	Basal	0.790844	1.26447	1.00564
RPS3	0.0351548	-0.315883	1	0.993	1	Basal	0.803359	1.24477	1.00705
STN1	0.0352591	0.431099	0.369	0.287	1	Basal	1.34826	0.741697	1.28571
HSPA13	0.0352797	-0.250489	0.092	0.207	1	Basal	0.840611	1.18961	0.444444
AP3S1	0.0353246	0.379468	0.369	0.26	1	Basal	1.30086	0.768721	1.41923
PLAAT4	0.035473	0.906656	0.662	0.633	1	Basal	1.87469	0.53342	1.04581
SLC44A4	0.0355143	0.62094	0.462	0.4	1	Basal	1.53788	0.650247	1.155
DPP7	0.0357533	0.395501	0.446	0.353	1	Basal	1.3154	0.760226	1.26346
HDHD5	0.0357975	0.37587	0.215	0.12	1	Basal	1.29762	0.770641	1.79167
MGP	0.0361372	-1.16408	0.077	0.193	1	Basal	0.44625	2.2409	0.398964
CMIP	0.0362822	0.376936	0.354	0.26	1	Basal	1.29858	0.770071	1.36154
BZW2	0.0362897	-0.348729	0.308	0.453	1	Basal	0.785276	1.27344	0.679912
SMOC2	0.0365626	-0.476193	0.092	0.207	1	Basal	0.718872	1.39107	0.444444
UNC5B-AS1	0.0368023	0.299462	0.4	0.28	1	Basal	1.23069	0.812555	1.42857
EMC10	0.0369795	0.317729	0.462	0.393	1	Basal	1.24637	0.802332	1.17557
MTREX	0.0369926	-0.292999	0.154	0.287	1	Basal	0.816204	1.22518	0.536585
FGFR1OP2	0.0371747	0.42794	0.385	0.293	1	Basal	1.34531	0.743322	1.31399
CNN1	0.0371872	-1.05961	0.154	0.273	1	Basal	0.479761	2.08437	0.564103
LRRC8D	0.0372467	0.284382	0.323	0.207	1	Basal	1.21789	0.821093	1.56039
RDH14	0.0372785	0.36474	0.308	0.193	1	Basal	1.28765	0.776609	1.59585
HIGD2A	0.0375961	0.341287	0.8	0.733	1	Basal	1.26689	0.789337	1.09141
SLC41A3	0.0376693	-0.258883	0.169	0.32	1	Basal	0.835735	1.19655	0.528125
BAD	0.037904	0.35496	0.492	0.427	1	Basal	1.27895	0.781891	1.15222
ZFP36L2	0.037938	-0.359524	0.723	0.82	1	Basal	0.779422	1.283	0.881707
CCNQ	0.038014	0.253886	0.292	0.187	1	Basal	1.19241	0.838635	1.5615
GALNT15	0.0380328	-0.374277	0.062	0.167	1	Basal	0.771492	1.29619	0.371257
RFC2	0.0381172	-0.260794	0.108	0.227	1	Basal	0.834629	1.19814	0.475771
DCN	0.0382197	-0.564034	0.031	0.12	1	Basal	0.676408	1.4784	0.258333
ARHGEF5	0.0382984	0.311694	0.338	0.233	1	Basal	1.24116	0.805695	1.45064
NUP50	0.0383106	-0.329193	0.292	0.413	1	Basal	0.795981	1.25631	0.707022
PRPF8	0.0383486	0.395555	0.554	0.487	1	Basal	1.31545	0.760197	1.13758
CENPC	0.0383612	-0.25023	0.185	0.327	1	Basal	0.840762	1.1894	0.565749
KDSR	0.0383956	-0.381729	0.292	0.453	1	Basal	0.767517	1.3029	0.644592
EGR3	0.0384003	-0.267213	0.231	0.373	1	Basal	0.830923	1.20348	0.619303
SH3BGRL	0.038632	-0.306387	0.462	0.633	1	Basal	0.808664	1.23661	0.729858
RLIM	0.0386605	-0.299532	0.169	0.3	1	Basal	0.812516	1.23075	0.563333
RALY	0.0386654	0.302841	0.569	0.54	1	Basal	1.23357	0.810654	1.0537
GFER	0.0386713	0.391369	0.246	0.153	1	Basal	1.31164	0.762406	1.60784
CETN2	0.0386859	-0.410503	0.2	0.333	1	Basal	0.752361	1.32915	0.600601
COMMD1	0.03901	-0.57638	0.338	0.5	1	Basal	0.670645	1.4911	0.676
INPP5K	0.0394307	0.29481	0.262	0.16	1	Basal	1.22672	0.81518	1.6375
PPM1G	0.0395346	0.476961	0.523	0.493	1	Basal	1.39181	0.71849	1.06085
ANKRD9	0.0395419	0.348178	0.323	0.233	1	Basal	1.27295	0.785575	1.38627
C17orf49	0.0398524	0.420991	0.446	0.4	1	Basal	1.33885	0.746911	1.115
HLA-E	0.0399253	0.320151	0.831	0.78	1	Basal	1.24846	0.800986	1.06538
CHCHD10	0.0400565	0.389976	0.708	0.653	1	Basal	1.31037	0.763143	1.08423
HSD17B4	0.0400829	-0.292067	0.231	0.38	1	Basal	0.816731	1.22439	0.607895
DYM	0.0401846	0.426714	0.246	0.147	1	Basal	1.34417	0.743955	1.67347
ZNF503	0.0403116	-0.321554	0.277	0.427	1	Basal	0.800207	1.24968	0.648712
MFSD10	0.0403854	0.314194	0.508	0.413	1	Basal	1.24332	0.8043	1.23002
PDCD10	0.0404377	-0.275847	0.354	0.533	1	Basal	0.825965	1.21071	0.664165
IGHA1	0.0405108	0.276824	0.123	0.047	1	Basal	1.21152	0.825406	2.61702
H2AJ	0.0406551	0.450263	0.569	0.547	1	Basal	1.36629	0.731909	1.04022
TOMM7	0.0406563	0.297287	0.908	0.847	1	Basal	1.22883	0.813781	1.07202
PIK3C2A	0.040771	-0.329981	0.2	0.347	1	Basal	0.795547	1.257	0.576369
TMBIM1	0.0410099	0.351973	0.6	0.547	1	Basal	1.2763	0.783512	1.09689
RPLP2	0.0410161	0.250414	1	0.947	1	Basal	1.18955	0.840655	1.05597
LLGL2	0.0410271	0.4555	0.462	0.393	1	Basal	1.37126	0.729257	1.17557
TMEM218	0.0412433	0.310166	0.246	0.147	1	Basal	1.23985	0.806549	1.67347
LARS1	0.0416122	-0.280378	0.354	0.513	1	Basal	0.823375	1.21451	0.690058
ALDH9A1	0.0416176	-0.371412	0.246	0.407	1	Basal	0.773026	1.29362	0.604423
IMMP2L	0.0417579	-0.26037	0.169	0.32	1	Basal	0.834874	1.19779	0.528125
TCEAL4	0.0417766	-0.452182	0.338	0.513	1	Basal	0.730937	1.36811	0.658869
RBM3	0.0419314	-0.424875	0.692	0.827	1	Basal	0.744903	1.34246	0.836759
ATP5PF	0.0420221	0.391875	0.754	0.707	1	Basal	1.3121	0.762138	1.06648
ACBD6	0.0423715	-0.320954	0.169	0.32	1	Basal	0.80054	1.24916	0.528125
YWHAH	0.0424631	0.537851	0.462	0.38	1	Basal	1.45181	0.688796	1.21579
NAA20	0.0435039	0.317013	0.508	0.44	1	Basal	1.24575	0.80273	1.15455
NUDT14	0.0435232	0.380469	0.446	0.393	1	Basal	1.30176	0.768188	1.13486
SERPINB4	0.0435445	0.52106	0.354	0.253	1	Basal	1.43501	0.69686	1.39921
SEC13	0.0435493	0.277137	0.523	0.447	1	Basal	1.21179	0.825227	1.17002
AL138963.4	0.0435638	0.641905	0.492	0.427	1	Basal	1.56039	0.640866	1.15222
PFKP	0.0435767	0.274348	0.369	0.267	1	Basal	1.20945	0.826824	1.38202
BBIP1	0.0436039	-0.294429	0.108	0.227	1	Basal	0.815395	1.2264	0.475771
ATP6AP1	0.0437685	0.301096	0.477	0.36	1	Basal	1.23208	0.811636	1.325
PITX1	0.0437933	0.387526	0.523	0.473	1	Basal	1.30815	0.764439	1.10571
NOL3	0.0439022	0.314481	0.385	0.273	1	Basal	1.24356	0.80414	1.41026
ZDHHC4	0.0439454	0.44889	0.338	0.24	1	Basal	1.36499	0.732606	1.40833
AHCTF1	0.0440973	-0.256408	0.2	0.327	1	Basal	0.83717	1.1945	0.611621
RALGAPA2	0.0441697	0.411645	0.446	0.38	1	Basal	1.3302	0.751766	1.17368
DTNA	0.0447176	-0.266278	0.031	0.113	1	Basal	0.831462	1.2027	0.274336
LTF	0.0448288	-1.44542	0.108	0.22	1	Basal	0.367185	2.72342	0.490909
OBI1	0.0448453	-0.308122	0.062	0.16	1	Basal	0.807693	1.23809	0.3875
PRSS22	0.0449403	0.360687	0.492	0.413	1	Basal	1.28404	0.778794	1.19128
SMDT1	0.0451293	0.274176	0.677	0.567	1	Basal	1.2093	0.826923	1.194
MPST	0.0451866	0.290102	0.508	0.433	1	Basal	1.22273	0.817844	1.17321
MTPN	0.0452316	0.269084	0.523	0.493	1	Basal	1.20504	0.829846	1.06085
CSRP1	0.0453268	-0.789708	0.415	0.573	1	Basal	0.578461	1.72872	0.724258
ACTG2	0.0454542	-0.865876	0.154	0.28	1	Basal	0.548713	1.82245	0.55
PRR13	0.0457823	0.34736	0.538	0.487	1	Basal	1.27223	0.786021	1.10472
BAX	0.0458805	0.46576	0.4	0.333	1	Basal	1.38104	0.72409	1.2012
CRYM	0.0459658	0.268952	0.262	0.153	1	Basal	1.20493	0.829922	1.71242
ARHGDIA	0.0466515	0.566673	0.492	0.427	1	Basal	1.4811	0.675172	1.15222
MT-ND4	0.0466904	0.30813	0.985	0.88	1	Basal	1.2381	0.807688	1.11932
ERH	0.0467387	0.297349	0.662	0.64	1	Basal	1.22888	0.813746	1.03438
TOMM6	0.0468372	0.414778	0.677	0.607	1	Basal	1.33309	0.750135	1.11532
SLCO3A1	0.0471576	0.661798	0.231	0.133	1	Basal	1.58205	0.63209	1.73684
PPP2R1B	0.0472083	0.440536	0.169	0.087	1	Basal	1.35711	0.736861	1.94253
PPIB	0.047301	0.292362	0.862	0.8	1	Basal	1.22464	0.816564	1.0775
TRPC1	0.0473609	-0.333008	0.031	0.113	1	Basal	0.79388	1.25964	0.274336
NFIL3	0.047493	-0.452051	0.123	0.233	1	Basal	0.731003	1.36798	0.527897
PMVK	0.047506	0.622834	0.415	0.347	1	Basal	1.5399	0.649394	1.19597
GABARAPL2	0.0475894	0.418807	0.662	0.66	1	Basal	1.33682	0.748043	1.00303
REEP3	0.0477933	0.250664	0.615	0.553	1	Basal	1.18975	0.840509	1.11212
SYBU	0.0478717	0.532964	0.323	0.227	1	Basal	1.4469	0.691133	1.42291
MYO6	0.0484031	0.418076	0.462	0.393	1	Basal	1.33614	0.748422	1.17557
KCMF1	0.0484925	0.602211	0.446	0.373	1	Basal	1.51804	0.658744	1.19571
USP48	0.0485741	0.262919	0.431	0.313	1	Basal	1.1999	0.8334	1.377
PYURF	0.0486169	0.433135	0.554	0.493	1	Basal	1.35016	0.740651	1.12373
MRPS18B	0.0487002	-0.285339	0.354	0.527	1	Basal	0.820549	1.2187	0.671727
RBX1	0.0488547	0.281397	0.646	0.627	1	Basal	1.21537	0.822794	1.0303
EVPL	0.0489335	0.422388	0.277	0.173	1	Basal	1.34014	0.746189	1.60116
SGSM2	0.0490134	0.378456	0.308	0.207	1	Basal	1.29995	0.76926	1.48792
USP7	0.0490908	-0.431371	0.246	0.387	1	Basal	0.741557	1.34851	0.635659
SRD5A3	0.049258	0.362999	0.415	0.333	1	Basal	1.2861	0.777546	1.24625
ANKRD39	0.0496926	0.317359	0.231	0.133	1	Basal	1.24605	0.802538	1.73684
RNF130	0.0497005	0.461998	0.523	0.467	1	Basal	1.37745	0.72598	1.11991
SEC61B	0.0499976	0.398227	0.708	0.673	1	Basal	1.31789	0.75879	1.05201
MBTPS1	0.0500325	0.268628	0.415	0.32	1	Basal	1.20466	0.830108	1.29688
ACADSB	0.0500765	-0.290897	0.108	0.213	1	Basal	0.817394	1.2234	0.507042
ULK3	0.0502001	0.259479	0.231	0.14	1	Basal	1.19705	0.83539	1.65
PRMT2	0.0504301	0.577886	0.523	0.447	1	Basal	1.49266	0.669945	1.17002
ISOC2	0.050782	0.357186	0.462	0.4	1	Basal	1.28092	0.780686	1.155
PRMT6	0.0510642	0.318271	0.154	0.073	1	Basal	1.24684	0.802031	2.10959
ZNHIT1	0.0512348	0.254048	0.585	0.493	1	Basal	1.19255	0.83854	1.18661
EPHB3	0.0512639	-0.3447	0.138	0.253	1	Basal	0.787472	1.26989	0.545455
EHMT1	0.0514067	0.309275	0.385	0.3	1	Basal	1.23909	0.807047	1.28333
NDUFA2	0.0516646	0.282329	0.662	0.627	1	Basal	1.21616	0.822263	1.05582
MICAL3	0.051668	-0.268158	0.092	0.193	1	Basal	0.830379	1.20427	0.476684
LEF1	0.0518142	-0.400585	0.062	0.153	1	Basal	0.757551	1.32004	0.405229
NRDE2	0.0518142	-0.36058	0.062	0.153	1	Basal	0.778851	1.28394	0.405229
CALML5	0.0518435	0.529123	0.108	0.04	1	Basal	1.44305	0.692976	2.7
LGALS3	0.051969	0.647109	0.831	0.907	1	Basal	1.56603	0.638559	0.916207
DDR2	0.0521202	-0.332461	0.046	0.133	1	Basal	0.79418	1.25916	0.345865
INTS6	0.0521471	-0.373773	0.415	0.567	1	Basal	0.771762	1.29574	0.731922
NOL8	0.0521884	-0.331357	0.169	0.287	1	Basal	0.794789	1.2582	0.58885
LDLR	0.0522241	-0.334953	0.338	0.5	1	Basal	0.79281	1.26134	0.676
MACC1	0.0525599	0.421483	0.415	0.333	1	Basal	1.3393	0.746657	1.24625
CEP78	0.0526093	-0.263458	0.138	0.267	1	Basal	0.833089	1.20035	0.516854
MAP7D1	0.0532882	0.291461	0.354	0.26	1	Basal	1.22388	0.817074	1.36154
COMT	0.0533392	0.295806	0.631	0.62	1	Basal	1.22757	0.814617	1.01774
ABRACL	0.0537444	0.334262	0.477	0.407	1	Basal	1.26073	0.79319	1.17199
LAMTOR1	0.0539223	0.371938	0.554	0.547	1	Basal	1.29409	0.772744	1.0128
KDM5C	0.0541672	0.362508	0.323	0.233	1	Basal	1.28566	0.777811	1.38627
RPS20	0.0543569	-0.326744	0.769	0.82	1	Basal	0.797334	1.25418	0.937805
FER1L6	0.0546626	0.297383	0.231	0.14	1	Basal	1.22891	0.813727	1.65
CCNL1	0.054746	-0.254322	0.523	0.68	1	Basal	0.838381	1.19278	0.769118
H1-2	0.0550046	0.607544	0.277	0.187	1	Basal	1.52366	0.656313	1.48128
PRR15	0.055066	0.333743	0.338	0.253	1	Basal	1.26028	0.793475	1.33597
PSMB2	0.0554878	0.38919	0.569	0.493	1	Basal	1.30966	0.763558	1.15416
COPS2	0.055552	-0.312059	0.338	0.487	1	Basal	0.805492	1.24148	0.694045
LRP10	0.0557368	0.418108	0.569	0.593	1	Basal	1.33617	0.748406	0.959528
GCNT3	0.0559491	0.736738	0.323	0.253	1	Basal	1.6664	0.600095	1.27668
CCNB1IP1	0.0561093	-0.262023	0.2	0.333	1	Basal	0.833918	1.19916	0.600601
ENY2	0.0561427	0.321725	0.631	0.513	1	Basal	1.24982	0.800112	1.23002
REC8	0.0567116	-0.31845	0.123	0.227	1	Basal	0.801931	1.24699	0.54185
NTRK2	0.0568191	0.328882	0.308	0.18	1	Basal	1.25604	0.796153	1.71111
SMIM22	0.0568267	0.549375	0.446	0.38	1	Basal	1.46345	0.683316	1.17368
TPM3	0.0570675	0.391047	0.615	0.607	1	Basal	1.31134	0.762576	1.01318
CSNK1D	0.0573313	0.423502	0.462	0.387	1	Basal	1.34118	0.745613	1.1938
JUND	0.0577092	-0.325175	0.6	0.733	1	Basal	0.798202	1.25282	0.818554
CS	0.0578342	-0.25077	0.215	0.36	1	Basal	0.840448	1.18984	0.597222
MYO1B	0.0579131	0.354823	0.462	0.393	1	Basal	1.27883	0.781966	1.17557
GCLM	0.058037	-0.393483	0.292	0.46	1	Basal	0.761289	1.31356	0.634783
COG3	0.0581697	0.313637	0.308	0.2	1	Basal	1.24284	0.804611	1.54
BOD1L1	0.0583298	-0.271764	0.415	0.553	1	Basal	0.828306	1.20728	0.750452
AOPEP	0.0583789	0.532889	0.538	0.473	1	Basal	1.44682	0.691169	1.13742
ATF4	0.0584298	-0.354943	0.538	0.653	1	Basal	0.7819	1.27894	0.82389
PUM1	0.0588758	-0.495636	0.446	0.607	1	Basal	0.709249	1.40994	0.734761
HCAR2	0.0593264	-0.385915	0.215	0.34	1	Basal	0.765294	1.30669	0.632353
ESYT2	0.059379	0.250253	0.385	0.287	1	Basal	1.18942	0.840749	1.34146
TM9SF2	0.0594362	0.272921	0.708	0.667	1	Basal	1.20825	0.827642	1.06147
IL32	0.0595644	0.291503	0.169	0.087	1	Basal	1.22391	0.817051	1.94253
ASAP2	0.0597802	0.353955	0.385	0.313	1	Basal	1.27806	0.782436	1.23003
NRBP1	0.0597921	0.367286	0.446	0.347	1	Basal	1.28992	0.775239	1.2853
CHADL	0.0601287	-0.286558	0.046	0.133	1	Basal	0.819856	1.21973	0.345865
VCAN	0.0602382	-0.412751	0.092	0.193	1	Basal	0.751189	1.33122	0.476684
S100A10	0.0603425	0.721018	0.738	0.733	1	Basal	1.64834	0.606669	1.00682
SQSTM1	0.0604498	0.250978	0.831	0.807	1	Basal	1.19001	0.840327	1.02974
UCHL3	0.0606088	0.269846	0.415	0.327	1	Basal	1.20568	0.829408	1.26911
SMARCB1	0.0606542	0.360751	0.431	0.367	1	Basal	1.28409	0.778759	1.17439
MRPS17	0.0607143	0.393798	0.277	0.187	1	Basal	1.31385	0.761123	1.48128
ACTB	0.0607889	0.39304	1	0.987	1	Basal	1.31316	0.761523	1.01317
NECTIN2	0.0609196	0.273659	0.508	0.467	1	Basal	1.20887	0.827219	1.08779
NUTF2	0.0610857	0.252853	0.4	0.313	1	Basal	1.19156	0.839235	1.27796
MUC5B	0.0614615	-0.579331	0.092	0.2	1	Basal	0.669274	1.49416	0.46
TUBB6	0.0614784	0.262403	0.292	0.187	1	Basal	1.19947	0.833698	1.5615
VDAC1	0.0616847	0.333366	0.6	0.56	1	Basal	1.25995	0.793683	1.07143
MTCH1	0.0616949	0.339582	0.585	0.573	1	Basal	1.26539	0.79027	1.02094
LYPLA2	0.0617682	0.363092	0.4	0.333	1	Basal	1.28618	0.777497	1.2012
PRKCD	0.0622931	0.289217	0.462	0.373	1	Basal	1.22198	0.818346	1.23861
DNPH1	0.0623534	0.270708	0.508	0.467	1	Basal	1.2064	0.828913	1.08779
MRPL36	0.0629248	0.287925	0.354	0.267	1	Basal	1.22088	0.819079	1.32584
NUDT4	0.0629406	-0.373751	0.4	0.54	1	Basal	0.771774	1.29572	0.740741
MICALL2	0.0632767	0.302407	0.262	0.167	1	Basal	1.2332	0.810898	1.56886
CHD2	0.0632852	-0.29441	0.385	0.553	1	Basal	0.815406	1.22638	0.696203
SF3A3	0.063441	-0.33561	0.277	0.407	1	Basal	0.792449	1.26191	0.68059
XPO6	0.0637766	0.261392	0.262	0.173	1	Basal	1.19863	0.834283	1.51445
GSTZ1	0.0638469	0.435393	0.308	0.207	1	Basal	1.35228	0.739492	1.48792
RAB2A	0.0642523	0.390595	0.692	0.653	1	Basal	1.31093	0.762815	1.05972
GTF3A	0.0642785	0.388335	0.446	0.387	1	Basal	1.30888	0.764011	1.15245
MTCH2	0.0647188	0.436712	0.446	0.393	1	Basal	1.35352	0.738816	1.13486
RBM8A	0.0649102	0.258882	0.723	0.7	1	Basal	1.19655	0.835736	1.03286
GBP4	0.0649239	0.391692	0.215	0.127	1	Basal	1.31193	0.762235	1.69291
FXN	0.0656196	0.314487	0.185	0.1	1	Basal	1.24357	0.804137	1.85
SELENBP1	0.0658656	-0.259137	0.4	0.547	1	Basal	0.835588	1.19676	0.731261
CXCL1	0.0659033	-0.732955	0.4	0.527	1	Basal	0.60167	1.66204	0.759013
GFPT2	0.0663892	-0.321241	0.046	0.127	1	Basal	0.800381	1.2494	0.362205
UBL5	0.0663994	0.27901	0.8	0.787	1	Basal	1.21336	0.824156	1.01652
STEAP4	0.0664285	-0.394722	0.2	0.307	1	Basal	0.760636	1.31469	0.651466
ERGIC1	0.0664473	0.258504	0.4	0.32	1	Basal	1.19624	0.835954	1.25
TMEM183A	0.0666384	0.345553	0.415	0.353	1	Basal	1.27064	0.787006	1.17564
NTAN1	0.0670095	0.32322	0.169	0.087	1	Basal	1.25112	0.799284	1.94253
SNHG8	0.0670593	-0.356396	0.615	0.733	1	Basal	0.781113	1.28022	0.839018
MVP	0.0672089	0.327731	0.646	0.567	1	Basal	1.25504	0.796789	1.13933
NUCB2	0.0674014	-0.321954	0.477	0.6	1	Basal	0.799985	1.25002	0.795
SOX2	0.0678362	-0.284952	0.6	0.693	1	Basal	0.820769	1.21837	0.865801
CXCL2	0.0679178	0.543724	0.2	0.347	1	Basal	1.45773	0.685998	0.576369
PPL	0.0680183	0.260146	0.646	0.587	1	Basal	1.1976	0.835003	1.10051
FAM136A	0.0684767	0.303268	0.338	0.26	1	Basal	1.23394	0.810414	1.3
RAB31	0.0689418	0.41271	0.415	0.347	1	Basal	1.33118	0.751211	1.19597
HDAC7	0.069208	0.267295	0.4	0.307	1	Basal	1.20355	0.830876	1.30293
PCBP1	0.0692493	0.343469	0.677	0.693	1	Basal	1.2688	0.788144	0.976912
ZNF226	0.0692539	0.315717	0.2	0.113	1	Basal	1.24463	0.803452	1.76991
CTNNA1	0.0697554	0.291486	0.692	0.667	1	Basal	1.2239	0.81706	1.03748
RXRB	0.0698493	-0.268661	0.169	0.28	1	Basal	0.83009	1.20469	0.603571
DCTN6	0.0699234	0.250104	0.262	0.167	1	Basal	1.18929	0.840836	1.56886
SLC44A1	0.0701356	-0.327816	0.262	0.427	1	Basal	0.796742	1.25511	0.613583
GPAA1	0.0701723	0.26318	0.477	0.427	1	Basal	1.20012	0.833249	1.1171
NEAT1	0.0702989	0.333812	0.892	0.833	1	Basal	1.26034	0.793437	1.07083
ANKRD65	0.0707196	-0.345184	0.169	0.293	1	Basal	0.787208	1.27031	0.576792
GSK3B	0.0708746	-0.251316	0.262	0.407	1	Basal	0.840129	1.19029	0.643735
ARID5A	0.0709224	-0.317032	0.092	0.187	1	Basal	0.802719	1.24577	0.491979
TMEM125	0.0714381	0.302515	0.277	0.2	1	Basal	1.23329	0.810837	1.385
HNRNPA2B1	0.0717938	-0.312512	0.815	0.9	1	Basal	0.805239	1.24187	0.905556
NTM	0.0719429	-0.344309	0.046	0.127	1	Basal	0.787685	1.26954	0.362205
CCDC50	0.0720883	0.396025	0.369	0.293	1	Basal	1.31588	0.759949	1.25939
TXNIP	0.0724399	-0.444944	0.723	0.78	1	Basal	0.734613	1.36126	0.926923
CTSZ	0.0724947	0.458096	0.538	0.487	1	Basal	1.37373	0.727947	1.10472
C8orf76	0.0725318	0.302139	0.277	0.193	1	Basal	1.23297	0.811049	1.43523
ABI1	0.0731764	-0.271309	0.462	0.6	1	Basal	0.828567	1.2069	0.77
CLIC1	0.0731881	0.314069	0.846	0.813	1	Basal	1.24321	0.80437	1.04059
RMRP	0.073303	-0.482146	0.092	0.187	1	Basal	0.715912	1.39682	0.491979
ITPR3	0.0736719	0.379206	0.4	0.307	1	Basal	1.30063	0.768861	1.30293
CLCA4	0.0737112	-0.307771	0.215	0.353	1	Basal	0.807889	1.23779	0.609065
EFNB2	0.0738852	-0.288993	0.292	0.407	1	Basal	0.818473	1.22179	0.717445
CLIC6	0.0741252	0.30105	0.338	0.26	1	Basal	1.23204	0.811662	1.3
GAS5	0.0741307	-0.405494	0.662	0.793	1	Basal	0.754978	1.32454	0.834805
EDN3	0.0745175	-0.459472	0.092	0.187	1	Basal	0.727252	1.37504	0.491979
MR1	0.0746129	-0.271646	0.123	0.22	1	Basal	0.828374	1.20718	0.559091
UGCG	0.0746512	0.371146	0.554	0.453	1	Basal	1.29338	0.773168	1.22296
GASK1B	0.0752422	-0.411999	0.108	0.207	1	Basal	0.751581	1.33053	0.521739
PRRC2B	0.0755862	0.333649	0.554	0.5	1	Basal	1.2602	0.793527	1.108
FAM184A	0.0758327	-0.253781	0.108	0.207	1	Basal	0.838696	1.19233	0.521739
GIPC1	0.0762828	0.486325	0.477	0.407	1	Basal	1.40087	0.713841	1.17199
VEGFB	0.0766537	-0.291243	0.2	0.313	1	Basal	0.817197	1.22369	0.638978
PRPF31	0.0766738	-0.280284	0.231	0.367	1	Basal	0.823429	1.21443	0.629428
SYNPO2	0.0768838	-0.402821	0.138	0.247	1	Basal	0.756378	1.32209	0.558704
KMT2C	0.0769315	-0.29714	0.415	0.553	1	Basal	0.813864	1.22871	0.750452
MYLIP	0.0775577	-0.279635	0.369	0.507	1	Basal	0.823799	1.21389	0.727811
SERTAD1	0.0780656	-0.29878	0.523	0.613	1	Basal	0.81294	1.2301	0.853181
EMP1	0.0781934	-0.662444	0.446	0.52	1	Basal	0.631807	1.58276	0.857692
RER1	0.0782896	0.364201	0.523	0.5	1	Basal	1.28717	0.776899	1.046
PPP1R14A	0.0782938	-0.538419	0.123	0.227	1	Basal	0.688525	1.45238	0.54185
RAB11FIP1	0.0790753	0.656914	0.523	0.507	1	Basal	1.57671	0.634234	1.03156
PLD5	0.0792803	-0.252807	0.031	0.1	1	Basal	0.839262	1.19152	0.31
DYNLT1	0.079453	0.573131	0.631	0.6	1	Basal	1.48775	0.672157	1.05167
SDR16C5	0.0801615	0.356069	0.415	0.347	1	Basal	1.27993	0.78129	1.19597
SEPHS2	0.080318	-0.253775	0.323	0.473	1	Basal	0.838699	1.19232	0.682875
VMA21	0.0806349	0.374026	0.277	0.2	1	Basal	1.29596	0.771626	1.385
TPPP3	0.0812999	0.353645	0.169	0.093	1	Basal	1.27779	0.782604	1.8172
CNBP	0.081383	0.251609	0.769	0.78	1	Basal	1.19053	0.839959	0.985897
FBXO34	0.0814709	0.348156	0.4	0.333	1	Basal	1.27293	0.785588	1.2012
PRKAR1A	0.0815464	-0.326601	0.431	0.58	1	Basal	0.797413	1.25406	0.743103
YKT6	0.0825812	0.294321	0.231	0.153	1	Basal	1.22631	0.815456	1.5098
SMARCA2	0.0827715	-0.310504	0.446	0.587	1	Basal	0.80636	1.24014	0.759796
MIIP	0.0828088	0.252121	0.169	0.093	1	Basal	1.19096	0.839661	1.8172
TMX4	0.0829558	-0.269901	0.231	0.373	1	Basal	0.829376	1.20573	0.619303
SERPINB2	0.0829937	0.327747	0.354	0.233	1	Basal	1.25505	0.79678	1.51931
ICAM1	0.0830769	0.324531	0.231	0.147	1	Basal	1.25226	0.798558	1.57143
SSH3	0.0831749	0.35908	0.323	0.227	1	Basal	1.28261	0.779662	1.42291
UPF1	0.0832225	0.431522	0.415	0.353	1	Basal	1.34866	0.741479	1.17564
EGFLAM	0.0834835	-0.29002	0.046	0.12	1	Basal	0.817891	1.22266	0.383333
H2AC6	0.0837892	0.312627	0.354	0.267	1	Basal	1.24197	0.805175	1.32584
FTSJ1	0.084037	0.260126	0.338	0.247	1	Basal	1.19758	0.835015	1.36842
HMGB2	0.0843694	-0.267768	0.277	0.4	1	Basal	0.830604	1.20394	0.6925
ADIRF	0.0844211	0.293953	0.738	0.713	1	Basal	1.226	0.815664	1.03506
UBE2V1	0.084436	0.429489	0.585	0.553	1	Basal	1.34676	0.742525	1.05787
IGFBP7	0.0845249	0.750936	0.462	0.413	1	Basal	1.68288	0.594218	1.11864
TAOK1	0.0847022	-0.252284	0.277	0.413	1	Basal	0.839566	1.19109	0.670702
SFPQ	0.0848126	-0.414789	0.554	0.693	1	Basal	0.750129	1.3331	0.799423
SYNM	0.0851877	-0.592743	0.185	0.293	1	Basal	0.663081	1.50811	0.631399
SETX	0.0863874	-0.273896	0.246	0.373	1	Basal	0.827083	1.20907	0.659517
SPDEF	0.0864796	0.446215	0.277	0.2	1	Basal	1.36246	0.733966	1.385
COIL	0.0866768	-0.257283	0.123	0.22	1	Basal	0.836662	1.19523	0.559091
MRPS16	0.0874059	0.360511	0.4	0.347	1	Basal	1.28388	0.778889	1.15274
PPP1R12B	0.0874258	-0.269753	0.185	0.307	1	Basal	0.829462	1.2056	0.602606
C15orf48	0.0877016	0.668529	0.323	0.227	1	Basal	1.58945	0.629148	1.42291
S100A1	0.0878699	-0.388555	0.062	0.14	1	Basal	0.763894	1.30908	0.442857
JDP2	0.0886217	-0.436406	0.323	0.453	1	Basal	0.738973	1.35323	0.713024
IREB2	0.0886632	0.341293	0.277	0.187	1	Basal	1.26689	0.789334	1.48128
PRSS23	0.0891862	0.319089	0.8	0.74	1	Basal	1.24754	0.801576	1.08108
C3	0.0892439	-0.252146	0.231	0.34	1	Basal	0.839646	1.19098	0.679412
CYTH2	0.0896504	0.264561	0.431	0.353	1	Basal	1.20127	0.832452	1.22096
FUS	0.0898924	0.252102	0.8	0.78	1	Basal	1.19094	0.839672	1.02564
AC007255.1	0.090187	0.296797	0.2	0.127	1	Basal	1.22841	0.814057	1.5748
ARPC5	0.0915945	0.456621	0.6	0.56	1	Basal	1.37232	0.728691	1.07143
CRAT	0.0919487	0.254184	0.292	0.213	1	Basal	1.19266	0.838461	1.37089
TRAPPC12	0.0925824	0.505838	0.308	0.22	1	Basal	1.41995	0.704251	1.4
AGPAT1	0.0926617	-0.34775	0.154	0.253	1	Basal	0.785809	1.27257	0.608696
NCBP2AS2	0.0926763	0.326939	0.308	0.227	1	Basal	1.25435	0.797226	1.35683
NR4A1	0.0930992	-0.354854	0.723	0.773	1	Basal	0.781949	1.27886	0.935317
LSR	0.0935229	0.301514	0.538	0.587	1	Basal	1.23244	0.8114	0.916525
BLOC1S1	0.0935766	0.363564	0.677	0.647	1	Basal	1.2866	0.777242	1.04637
SLC4A11	0.0936813	0.312359	0.292	0.22	1	Basal	1.24174	0.805324	1.32727
CD99	0.0938544	0.449923	0.554	0.52	1	Basal	1.36597	0.732082	1.06538
ASAP3	0.0944324	0.263105	0.185	0.113	1	Basal	1.20006	0.833293	1.63717
SPPL2A	0.0944537	0.364985	0.4	0.333	1	Basal	1.28787	0.776477	1.2012
TMEM134	0.0946162	0.319421	0.431	0.393	1	Basal	1.24783	0.801391	1.09669
NARS2	0.094642	-0.260148	0.108	0.2	1	Basal	0.835002	1.1976	0.54
CTTN	0.0950565	0.350663	0.508	0.493	1	Basal	1.27515	0.784224	1.03043
SERINC1	0.095262	-0.341516	0.477	0.64	1	Basal	0.789212	1.26709	0.745312
CYB5A	0.0954797	0.35196	0.831	0.8	1	Basal	1.27629	0.783519	1.03875
MTA1	0.0955259	0.356729	0.338	0.267	1	Basal	1.28052	0.780933	1.26592
GTPBP6	0.0955627	0.346617	0.292	0.22	1	Basal	1.27158	0.786426	1.32727
TMEM265	0.095641	0.33917	0.4	0.32	1	Basal	1.26503	0.790496	1.25
TP53I11	0.0959258	0.31277	0.385	0.32	1	Basal	1.24209	0.805095	1.20312
DCUN1D5	0.0959977	0.367659	0.292	0.227	1	Basal	1.29026	0.775039	1.28634
SLC25A26	0.096033	0.327633	0.262	0.18	1	Basal	1.25495	0.796843	1.45556
MUC5AC	0.0962626	1.27843	0.185	0.107	1	Basal	2.42575	0.412244	1.72897
PIBF1	0.0973199	-0.279101	0.215	0.32	1	Basal	0.824105	1.21344	0.671875
TUBB	0.0974916	0.424976	0.677	0.653	1	Basal	1.34255	0.744851	1.03675
DENND5A	0.0976743	0.391729	0.215	0.14	1	Basal	1.31196	0.762216	1.53571
CHASERR	0.0981285	0.306754	0.662	0.62	1	Basal	1.23692	0.808459	1.06774
INTS11	0.0985739	0.299921	0.385	0.293	1	Basal	1.23108	0.812297	1.31399
FAM120B	0.098901	0.318165	0.323	0.233	1	Basal	1.24674	0.80209	1.38627
ABHD2	0.0990678	0.395277	0.569	0.553	1	Basal	1.3152	0.760343	1.02893
RAB25	0.0996727	0.3525	0.631	0.58	1	Basal	1.27677	0.783226	1.08793
MRPL27	0.09985	0.272832	0.477	0.407	1	Basal	1.20818	0.827693	1.17199
CALD1	0.0999392	-1.01085	0.308	0.407	1	Basal	0.496252	2.0151	0.756757
EIF4A2	0.100057	-0.31165	0.769	0.807	1	Basal	0.80572	1.24113	0.952912
GOLGA3	0.100092	0.283042	0.308	0.247	1	Basal	1.21676	0.821856	1.24696
TRIB1	0.100261	-0.462942	0.338	0.44	1	Basal	0.725505	1.37835	0.768182
ZC3H11A	0.100712	-0.376813	0.046	0.113	1	Basal	0.770137	1.29847	0.40708
MRPS34	0.100894	0.302113	0.492	0.453	1	Basal	1.23295	0.811064	1.08609
CHMP5	0.100915	0.343914	0.569	0.507	1	Basal	1.26919	0.787901	1.12229
SNRPC	0.101373	0.403742	0.585	0.553	1	Basal	1.32293	0.755895	1.05787
KDM1A	0.101416	0.270951	0.354	0.287	1	Basal	1.2066	0.828773	1.23345
UQCR11	0.10161	0.299136	0.754	0.773	1	Basal	1.23041	0.812739	0.97542
STAT6	0.102061	-0.361866	0.308	0.427	1	Basal	0.778157	1.28509	0.721311
DTYMK	0.102526	0.464616	0.2	0.127	1	Basal	1.37995	0.724664	1.5748
ADRM1	0.102749	0.370779	0.477	0.44	1	Basal	1.29305	0.773365	1.08409
PATZ1	0.103484	0.284753	0.231	0.153	1	Basal	1.2182	0.820882	1.5098
CALM3	0.103727	0.33194	0.477	0.407	1	Basal	1.2587	0.794467	1.17199
PIK3R1	0.103834	-0.291839	0.431	0.567	1	Basal	0.81686	1.2242	0.760141
GPATCH2L	0.10468	0.275664	0.277	0.2	1	Basal	1.21055	0.82607	1.385
ADK	0.105251	0.352968	0.446	0.4	1	Basal	1.27719	0.782972	1.115
LPCAT4	0.105254	0.410104	0.492	0.46	1	Basal	1.32878	0.752569	1.06957
EIF4G2	0.105648	-0.300313	0.754	0.833	1	Basal	0.812076	1.23141	0.905162
LRRFIP2	0.105838	0.383069	0.492	0.44	1	Basal	1.30411	0.766805	1.11818
LRRK1	0.10598	0.37497	0.169	0.1	1	Basal	1.29681	0.771122	1.69
AZGP1	0.106114	-0.680268	0.123	0.213	1	Basal	0.624049	1.60244	0.577465
CD55	0.106181	0.666856	0.692	0.687	1	Basal	1.58761	0.629878	1.00728
BRCC3	0.106241	-0.281155	0.246	0.373	1	Basal	0.822932	1.21517	0.659517
ITGB8	0.106944	0.351296	0.508	0.48	1	Basal	1.27571	0.783879	1.05833
CHKB	0.107394	0.37102	0.385	0.327	1	Basal	1.29327	0.773236	1.17737
SGCB	0.107512	-0.265613	0.154	0.253	1	Basal	0.831845	1.20215	0.608696
TPGS1	0.107537	0.304351	0.292	0.233	1	Basal	1.23486	0.809807	1.25322
TMEM14B	0.107907	0.477302	0.585	0.593	1	Basal	1.39214	0.71832	0.986509
ARF6	0.108477	0.470539	0.538	0.52	1	Basal	1.38563	0.721695	1.03462
GOLGB1	0.109348	-0.378105	0.6	0.687	1	Basal	0.769448	1.29963	0.873362
CPNE2	0.10944	0.340814	0.308	0.24	1	Basal	1.26647	0.789596	1.28333
MMUT	0.109593	-0.301409	0.169	0.273	1	Basal	0.81146	1.23235	0.619048
ARF4	0.109662	-0.277684	0.6	0.707	1	Basal	0.824914	1.21225	0.848656
TMCO1	0.109708	-0.264878	0.477	0.647	1	Basal	0.832269	1.20153	0.737249
EEF2	0.110262	0.271915	0.985	0.94	1	Basal	1.20741	0.828219	1.04787
VPS72	0.110593	0.308712	0.354	0.267	1	Basal	1.2386	0.807362	1.32584
AQP1	0.110755	-0.472306	0.123	0.213	1	Basal	0.720811	1.38733	0.577465
A2M	0.110818	-0.698354	0.185	0.293	1	Basal	0.616275	1.62265	0.631399
HNRNPUL2	0.110954	-0.266734	0.354	0.487	1	Basal	0.831199	1.20308	0.726899
PLEKHB2	0.11201	0.262063	0.446	0.38	1	Basal	1.19919	0.833895	1.17368
MMP24OS	0.112384	0.351121	0.508	0.493	1	Basal	1.27555	0.783975	1.03043
CCND1	0.112562	0.281026	0.738	0.68	1	Basal	1.21506	0.823005	1.08529
GRK6	0.112634	0.394544	0.2	0.127	1	Basal	1.31453	0.76073	1.5748
KIFAP3	0.112659	-0.360674	0.215	0.32	1	Basal	0.778801	1.28403	0.671875
ATP5F1C	0.113341	0.285519	0.646	0.62	1	Basal	1.21885	0.820446	1.04194
RAD23A	0.113859	0.332386	0.554	0.513	1	Basal	1.25909	0.794222	1.07992
GNA15	0.114463	0.257542	0.308	0.233	1	Basal	1.19544	0.836512	1.32189
CAB39	0.114536	-0.263932	0.262	0.387	1	Basal	0.832815	1.20075	0.677003
MPZL1	0.114575	-0.410848	0.323	0.42	1	Basal	0.752181	1.32947	0.769048
HSPA4	0.114951	0.306975	0.462	0.42	1	Basal	1.23711	0.808335	1.1
SRSF3	0.115015	-0.285386	0.708	0.767	1	Basal	0.820522	1.21874	0.923077
UBE2D2	0.115359	0.469885	0.538	0.527	1	Basal	1.385	0.722022	1.02087
PER2	0.115444	0.342431	0.477	0.44	1	Basal	1.26789	0.788711	1.08409
TNIP1	0.116156	0.260569	0.4	0.327	1	Basal	1.19795	0.834759	1.22324
GLRX5	0.116333	0.395899	0.431	0.387	1	Basal	1.31576	0.760016	1.1137
NDUFS6	0.116682	0.364369	0.585	0.587	1	Basal	1.28732	0.776808	0.996593
NFKBIA	0.117294	0.526376	0.8	0.753	1	Basal	1.44031	0.694297	1.06242
BCLAF1	0.117452	-0.333827	0.492	0.66	1	Basal	0.793429	1.26035	0.745455
ORMDL2	0.117963	0.298915	0.4	0.333	1	Basal	1.23022	0.812863	1.2012
IFI27L2	0.118505	0.293542	0.369	0.3	1	Basal	1.22565	0.815897	1.23
CHURC1	0.119883	-0.282888	0.477	0.613	1	Basal	0.821944	1.21663	0.77814
NOLC1	0.120655	-0.30807	0.369	0.493	1	Basal	0.807722	1.23805	0.748479
ATOX1	0.120956	0.359943	0.554	0.513	1	Basal	1.28337	0.779196	1.07992
ATP1A1	0.120993	0.250135	0.754	0.707	1	Basal	1.18932	0.840818	1.06648
CENPX	0.121715	0.378936	0.462	0.413	1	Basal	1.30038	0.769005	1.11864
SURF1	0.121852	0.338634	0.431	0.38	1	Basal	1.26456	0.79079	1.13421
EHF	0.122137	-0.392983	0.554	0.633	1	Basal	0.761553	1.31311	0.875197
TSPAN1	0.12246	0.625862	0.615	0.593	1	Basal	1.54313	0.648032	1.0371
MYO1C	0.122519	0.367584	0.369	0.32	1	Basal	1.29019	0.775079	1.15312
RAB22A	0.12305	0.267664	0.338	0.287	1	Basal	1.20386	0.830664	1.1777
MZT2A	0.12308	0.279356	0.492	0.453	1	Basal	1.21365	0.823959	1.08609
PHLDA1	0.125666	-0.287697	0.292	0.42	1	Basal	0.819209	1.22069	0.695238
APPL1	0.125766	-0.404536	0.431	0.553	1	Basal	0.755479	1.32366	0.779385
CMPK1	0.126225	0.400084	0.554	0.58	1	Basal	1.31958	0.757814	0.955172
RHOV	0.126523	-0.413366	0.262	0.347	1	Basal	0.75087	1.33179	0.755043
DSC2	0.127228	0.621062	0.215	0.147	1	Basal	1.53801	0.650192	1.46259
PHLDA2	0.127581	0.286551	0.646	0.593	1	Basal	1.21972	0.81986	1.08938
UROS	0.127662	0.454024	0.308	0.24	1	Basal	1.36986	0.730004	1.28333
C22orf39	0.127986	0.25122	0.338	0.28	1	Basal	1.19021	0.840186	1.20714
SCNN1A	0.128124	0.45285	0.538	0.533	1	Basal	1.36874	0.730598	1.00938
TMC5	0.128218	0.512773	0.369	0.313	1	Basal	1.42679	0.700874	1.17891
TM9SF3	0.128296	0.257837	0.615	0.56	1	Basal	1.19568	0.836341	1.09821
DLG5	0.128337	0.279425	0.338	0.267	1	Basal	1.21371	0.823919	1.26592
GLIPR1	0.128655	-0.298763	0.154	0.24	1	Basal	0.812949	1.23009	0.641667
TNC	0.128844	0.704529	0.385	0.34	1	Basal	1.62961	0.613643	1.13235
CCL2	0.128894	-0.502634	0.154	0.247	1	Basal	0.705817	1.4168	0.623482
PPP1R12A	0.128994	-0.319748	0.462	0.593	1	Basal	0.80121	1.24811	0.779089
RAB21	0.129076	0.370649	0.415	0.367	1	Basal	1.29293	0.773435	1.13079
ZNF282	0.129101	0.284994	0.138	0.08	1	Basal	1.21841	0.820745	1.725
MESD	0.129353	0.308432	0.477	0.427	1	Basal	1.23836	0.807519	1.1171
KIAA1522	0.129377	0.263982	0.538	0.527	1	Basal	1.20079	0.832786	1.02087
PALLD	0.129377	-0.425399	0.446	0.567	1	Basal	0.744633	1.34294	0.786596
CLK1	0.13024	-0.34309	0.369	0.5	1	Basal	0.788351	1.26847	0.738
HLA-DRA	0.130523	-0.349487	0.462	0.6	1	Basal	0.784863	1.27411	0.77
IL17RC	0.130785	0.31151	0.308	0.24	1	Basal	1.24101	0.805798	1.28333
TWF2	0.130867	0.36754	0.354	0.293	1	Basal	1.29015	0.775103	1.20819
ATP2A2	0.131015	-0.283248	0.6	0.667	1	Basal	0.821739	1.21693	0.89955
VILL	0.131107	0.33153	0.369	0.313	1	Basal	1.25835	0.794693	1.17891
USP10	0.131156	0.299219	0.431	0.36	1	Basal	1.23048	0.812692	1.19722
CDK5RAP3	0.131457	-0.301624	0.385	0.547	1	Basal	0.811339	1.23253	0.703839
LY6E	0.131563	0.267703	0.785	0.753	1	Basal	1.20389	0.830641	1.0425
KRTCAP3	0.131899	0.367414	0.477	0.453	1	Basal	1.29004	0.775171	1.05298
MSRB3	0.132038	-0.583895	0.154	0.24	1	Basal	0.66716	1.49889	0.641667
SLC9A3R1	0.132461	0.259113	0.6	0.58	1	Basal	1.19674	0.835601	1.03448
MSRB2	0.132659	0.333171	0.369	0.307	1	Basal	1.25978	0.79379	1.20195
NNMT	0.132893	0.865131	0.246	0.153	1	Basal	1.82151	0.548996	1.60784
CYP2F1	0.132942	-1.05164	0.4	0.44	1	Basal	0.482419	2.07289	0.909091
MANF	0.13457	0.361872	0.385	0.34	1	Basal	1.28509	0.778154	1.13235
ATP2C1	0.135374	0.25209	0.354	0.293	1	Basal	1.19093	0.839679	1.20819
LRRC41	0.135384	0.377425	0.323	0.267	1	Basal	1.29902	0.76981	1.20974
TACC1	0.135696	-0.262272	0.338	0.467	1	Basal	0.833774	1.19937	0.723769
BGN	0.136667	-0.319218	0.154	0.253	1	Basal	0.801504	1.24765	0.608696
ILF3	0.137117	0.309351	0.554	0.547	1	Basal	1.23915	0.807005	1.0128
SARNP	0.137141	-0.282181	0.369	0.48	1	Basal	0.822347	1.21603	0.76875
SDCBP2	0.137334	0.360996	0.231	0.167	1	Basal	1.28431	0.778627	1.38323
ECHDC2	0.137829	0.345975	0.431	0.367	1	Basal	1.27101	0.786776	1.17439
RSRC2	0.140096	-0.394764	0.492	0.62	1	Basal	0.760614	1.31473	0.793548
ABCC1	0.140153	0.304564	0.277	0.2	1	Basal	1.23505	0.809687	1.385
KLK11	0.141233	0.414863	0.538	0.52	1	Basal	1.33317	0.750091	1.03462
VKORC1	0.142551	0.274807	0.492	0.447	1	Basal	1.20983	0.826561	1.10067
PPP1R15A	0.142583	-0.333984	0.708	0.747	1	Basal	0.793343	1.26049	0.947791
SFRP1	0.142988	-0.518793	0.2	0.3	1	Basal	0.697956	1.43276	0.666667
MXRA7	0.143031	-0.412871	0.4	0.527	1	Basal	0.751127	1.33133	0.759013
COA4	0.143934	0.250056	0.508	0.473	1	Basal	1.18925	0.840864	1.074
NIBAN2	0.144153	0.340981	0.431	0.38	1	Basal	1.26662	0.789505	1.13421
RNF113A	0.144428	0.434657	0.2	0.133	1	Basal	1.35159	0.73987	1.50376
HMGN2	0.144759	-0.312686	0.631	0.787	1	Basal	0.805141	1.24202	0.801779
PRXL2C	0.144888	0.265361	0.262	0.18	1	Basal	1.20194	0.83199	1.45556
SIGIRR	0.144897	0.324899	0.431	0.38	1	Basal	1.25258	0.798354	1.13421
METRN	0.145989	0.32691	0.277	0.227	1	Basal	1.25432	0.797242	1.22026
PLS1	0.146145	0.260314	0.4	0.327	1	Basal	1.19774	0.834906	1.22324
KCNK6	0.147388	0.345349	0.246	0.18	1	Basal	1.27046	0.787118	1.36667
TIMM50	0.148058	0.419425	0.308	0.253	1	Basal	1.33739	0.747723	1.21739
S100A2	0.148088	0.336754	0.477	0.573	1	Basal	1.26291	0.791821	0.832461
RAB29	0.148916	-0.287447	0.138	0.22	1	Basal	0.81935	1.22048	0.627273
GALNT1	0.148995	0.296379	0.323	0.273	1	Basal	1.22806	0.814293	1.18315
DDX6	0.149118	-0.310566	0.431	0.54	1	Basal	0.806325	1.24019	0.798148
NDUFB8	0.150117	0.258791	0.692	0.7	1	Basal	1.19648	0.835788	0.988571
EIF2AK1	0.150503	0.278264	0.354	0.313	1	Basal	1.21273	0.824583	1.13099
COA8	0.150526	0.319092	0.338	0.26	1	Basal	1.24755	0.801574	1.3
DHPS	0.150894	0.350217	0.338	0.293	1	Basal	1.27475	0.784466	1.15358
IGFBP4	0.151371	0.624001	0.554	0.527	1	Basal	1.54114	0.648869	1.05123
CALCOCO1	0.151538	-0.324233	0.262	0.36	1	Basal	0.798723	1.252	0.727778
B2M	0.151722	0.271234	0.938	0.967	1	Basal	1.20684	0.82861	0.97001
BZW1	0.151733	-0.308035	0.646	0.693	1	Basal	0.807741	1.23802	0.932179
NREP	0.151975	-0.299449	0.077	0.147	1	Basal	0.812563	1.23067	0.52381
S100A9	0.15251	1.26218	0.215	0.353	1	Basal	2.39858	0.416913	0.609065
ANXA1	0.152826	-0.469046	0.846	0.827	1	Basal	0.722442	1.38419	1.02297
RIPOR1	0.152989	0.265737	0.2	0.133	1	Basal	1.20225	0.831774	1.50376
RBM43	0.153164	-0.281879	0.092	0.16	1	Basal	0.822519	1.21578	0.575
ERBB3	0.153409	0.292338	0.4	0.373	1	Basal	1.22462	0.816578	1.07239
AMD1	0.153968	-0.307966	0.538	0.633	1	Basal	0.80778	1.23796	0.849921
CKS1B	0.154605	-0.291948	0.231	0.347	1	Basal	0.816799	1.22429	0.665706
TIMM23	0.154862	0.38948	0.323	0.253	1	Basal	1.30992	0.763405	1.27668
DAPL1	0.154995	-0.3334	0.262	0.367	1	Basal	0.793664	1.25998	0.713896
SERPINB6	0.155032	0.432996	0.492	0.473	1	Basal	1.35003	0.740722	1.04017
HMOX2	0.155527	0.263142	0.323	0.26	1	Basal	1.20009	0.833271	1.24231
CD109	0.1558	-0.266371	0.062	0.127	1	Basal	0.831408	1.20278	0.488189
IFITM1	0.155966	0.653053	0.754	0.72	1	Basal	1.57249	0.635933	1.04722
RRM1	0.157306	-0.301947	0.246	0.353	1	Basal	0.811157	1.23281	0.696884
SLIRP	0.158019	-0.309371	0.492	0.64	1	Basal	0.806994	1.23917	0.76875
PPP6R2	0.158416	0.34322	0.246	0.187	1	Basal	1.26858	0.78828	1.31551
IER5L	0.15945	-0.303387	0.292	0.387	1	Basal	0.810348	1.23404	0.754522
AP2M1	0.15949	0.254735	0.6	0.613	1	Basal	1.19312	0.838141	0.978793
SHISA5	0.160212	0.358218	0.477	0.44	1	Basal	1.28184	0.780127	1.08409
ST6GALNAC4	0.16032	0.25139	0.215	0.147	1	Basal	1.19035	0.840086	1.46259
SLFN5	0.160887	0.318652	0.354	0.3	1	Basal	1.24716	0.801819	1.18
AQP3	0.161068	-0.447751	0.754	0.853	1	Basal	0.733185	1.36391	0.883939
CCNO	0.161195	-0.373361	0.169	0.26	1	Basal	0.771982	1.29537	0.65
USP4	0.1617	-0.27622	0.185	0.28	1	Basal	0.825752	1.21102	0.660714
MYLK	0.162017	-1.14755	0.246	0.307	1	Basal	0.45139	2.21538	0.801303
PFDN1	0.163618	-0.426167	0.292	0.387	1	Basal	0.744236	1.34366	0.754522
CFB	0.163995	0.679098	0.446	0.393	1	Basal	1.60114	0.624556	1.13486
SMARCE1	0.164096	-0.258557	0.477	0.58	1	Basal	0.835924	1.19628	0.822414
CAV1	0.165337	-0.314048	0.277	0.387	1	Basal	0.804382	1.24319	0.715762
ISG20	0.16619	0.40205	0.385	0.34	1	Basal	1.32138	0.756782	1.13235
ANXA4	0.166628	0.28176	0.585	0.587	1	Basal	1.21568	0.822587	0.996593
TTC1	0.166742	-0.305631	0.262	0.36	1	Basal	0.809089	1.23596	0.727778
TGFBI	0.167199	0.550324	0.2	0.14	1	Basal	1.46441	0.682867	1.42857
SUMO3	0.167628	0.313271	0.415	0.38	1	Basal	1.24252	0.804815	1.09211
MOB1A	0.16894	0.300746	0.477	0.44	1	Basal	1.23178	0.811833	1.08409
VSIR	0.169483	0.282026	0.369	0.3	1	Basal	1.2159	0.822435	1.23
ACTA2	0.171637	-0.559907	0.231	0.32	1	Basal	0.678346	1.47417	0.721875
RUFY2	0.171868	-0.258993	0.108	0.18	1	Basal	0.835671	1.19664	0.6
H2AX	0.172608	-0.290309	0.431	0.567	1	Basal	0.817727	1.2229	0.760141
SRSF8	0.172983	0.300534	0.4	0.347	1	Basal	1.2316	0.811952	1.15274
LGR4	0.17386	0.499563	0.323	0.26	1	Basal	1.41379	0.707321	1.24231
SLC22A18	0.173906	0.334356	0.231	0.173	1	Basal	1.26081	0.793138	1.33526
BSPRY	0.174741	0.250984	0.277	0.22	1	Basal	1.19002	0.840323	1.25909
C11orf24	0.174862	0.471477	0.2	0.133	1	Basal	1.38653	0.721226	1.50376
AC127526.5	0.175203	0.28092	0.231	0.167	1	Basal	1.21497	0.823066	1.38323
ANP32A	0.176196	0.441355	0.508	0.493	1	Basal	1.35788	0.736443	1.03043
MRPL34	0.177011	0.307154	0.415	0.38	1	Basal	1.23726	0.808235	1.09211
LRRC59	0.177184	0.419669	0.369	0.34	1	Basal	1.33762	0.747596	1.08529
PMEPA1	0.177677	0.493313	0.369	0.3	1	Basal	1.40767	0.710392	1.23
ALDH16A1	0.177811	0.256412	0.277	0.22	1	Basal	1.1945	0.837167	1.25909
CLSTN1	0.179071	0.251436	0.523	0.487	1	Basal	1.19039	0.84006	1.07392
STAT2	0.179116	-0.332582	0.246	0.34	1	Basal	0.794114	1.25927	0.723529
GAS1	0.179888	-0.361097	0.062	0.12	1	Basal	0.778572	1.2844	0.516667
PEX16	0.180155	0.329757	0.292	0.24	1	Basal	1.2568	0.795671	1.21667
DUOX1	0.180357	0.323983	0.385	0.333	1	Basal	1.25178	0.798861	1.15616
BCL7B	0.180405	0.33984	0.308	0.253	1	Basal	1.26562	0.790129	1.21739
ENDOG	0.180708	0.595942	0.292	0.253	1	Basal	1.51146	0.661613	1.15415
FBXO32	0.181163	-0.524959	0.462	0.58	1	Basal	0.694979	1.43889	0.796552
PEDS1	0.181363	0.428624	0.277	0.213	1	Basal	1.34595	0.74297	1.30047
TPD52L2	0.181629	0.298924	0.323	0.26	1	Basal	1.23023	0.812858	1.24231
GSTO2	0.182618	0.481079	0.2	0.313	1	Basal	1.39579	0.716442	0.638978
GOPC	0.18309	0.280091	0.4	0.353	1	Basal	1.21427	0.823539	1.13314
NGDN	0.184034	0.352739	0.323	0.253	1	Basal	1.27698	0.783096	1.27668
SEMA5A	0.184055	-0.388413	0.231	0.32	1	Basal	0.76397	1.30895	0.721875
FGF7	0.18646	-0.394341	0.108	0.18	1	Basal	0.760837	1.31434	0.6
MUC13	0.186493	0.352374	0.292	0.233	1	Basal	1.27666	0.783294	1.25322
ZDHHC12	0.186896	0.374778	0.354	0.327	1	Basal	1.29664	0.771224	1.08257
NDUFS3	0.189235	0.298312	0.477	0.473	1	Basal	1.2297	0.813203	1.00846
HNRNPAB	0.18981	-0.408899	0.554	0.673	1	Basal	0.753198	1.32767	0.82318
ACOT2	0.190422	0.376879	0.138	0.087	1	Basal	1.29853	0.770102	1.58621
LYSMD2	0.19065	0.360507	0.215	0.16	1	Basal	1.28388	0.778891	1.34375
TRIM7	0.191259	0.34074	0.292	0.247	1	Basal	1.26641	0.789636	1.18219
PCSK5	0.191581	0.286387	0.277	0.22	1	Basal	1.21958	0.819953	1.25909
CNOT2	0.191662	-0.306987	0.246	0.34	1	Basal	0.808328	1.23712	0.723529
STK38L	0.192625	-0.279121	0.215	0.293	1	Basal	0.824093	1.21346	0.733788
FKBP1A	0.192725	0.368656	0.462	0.46	1	Basal	1.29115	0.774504	1.00435
PNRC1	0.192881	0.412707	0.846	0.847	1	Basal	1.33118	0.751213	0.998819
AC016876.1	0.193802	0.259174	0.123	0.073	1	Basal	1.19679	0.835566	1.68493
MTX1	0.195649	0.259835	0.338	0.3	1	Basal	1.19734	0.835184	1.12667
MUC20	0.195958	0.517131	0.492	0.54	1	Basal	1.43111	0.69876	0.911111
PRDX4	0.198084	0.411315	0.492	0.467	1	Basal	1.3299	0.751937	1.05353
PURA	0.198724	-0.305051	0.385	0.5	1	Basal	0.809414	1.23546	0.77
TJAP1	0.199261	0.283102	0.169	0.113	1	Basal	1.21681	0.821822	1.49558
TOR1AIP1	0.201446	-0.286116	0.292	0.4	1	Basal	0.820107	1.21935	0.73
HIPK1	0.202203	0.309866	0.308	0.26	1	Basal	1.23959	0.806717	1.18462
KLHDC9	0.202249	0.271896	0.123	0.073	1	Basal	1.20739	0.828231	1.68493
HTRA1	0.203344	0.333069	0.277	0.213	1	Basal	1.25969	0.793846	1.30047
SDF4	0.20358	0.252474	0.523	0.52	1	Basal	1.19125	0.839456	1.00577
MYO1E	0.20436	0.337317	0.431	0.42	1	Basal	1.2634	0.791512	1.02619
BACE2	0.204611	0.285532	0.431	0.4	1	Basal	1.21886	0.820439	1.0775
ARPC1A	0.204804	0.352834	0.554	0.553	1	Basal	1.27707	0.783044	1.00181
PIAS1	0.205172	-0.259072	0.354	0.46	1	Basal	0.835626	1.19671	0.769565
POLR3C	0.205665	0.287541	0.215	0.16	1	Basal	1.22056	0.819297	1.34375
NDUFAF8	0.20576	0.319042	0.369	0.34	1	Basal	1.2475	0.801602	1.08529
SLC9A3R2	0.205928	0.751667	0.462	0.487	1	Basal	1.68374	0.593917	0.948665
AP001816.1	0.206249	0.391592	0.138	0.087	1	Basal	1.31184	0.762288	1.58621
C15orf40	0.206915	0.276926	0.323	0.267	1	Basal	1.21161	0.825348	1.20974
SLC35B2	0.208099	-0.327597	0.277	0.387	1	Basal	0.796863	1.25492	0.715762
C19orf53	0.208335	0.281333	0.646	0.68	1	Basal	1.21532	0.82283	0.95
GBF1	0.208377	0.41074	0.323	0.273	1	Basal	1.32937	0.752237	1.18315
SERPINB3	0.208505	-1.04232	0.631	0.607	1	Basal	0.485546	2.05954	1.03954
SOX15	0.209573	-0.383212	0.369	0.467	1	Basal	0.766729	1.30424	0.79015
PLEKHA1	0.210764	0.293906	0.354	0.32	1	Basal	1.22596	0.81569	1.10625
C19orf25	0.211157	0.305947	0.185	0.127	1	Basal	1.23623	0.808911	1.45669
MPRIP	0.211929	-0.306057	0.292	0.387	1	Basal	0.80885	1.23632	0.754522
R3HDM4	0.212207	0.356715	0.338	0.3	1	Basal	1.28051	0.780941	1.12667
GRINA	0.212467	0.302676	0.492	0.473	1	Basal	1.23343	0.810747	1.04017
PYCR2	0.212543	-0.324409	0.277	0.373	1	Basal	0.798626	1.25215	0.742627
PLCB1	0.212705	-0.371728	0.123	0.187	1	Basal	0.772856	1.2939	0.657754
HES1	0.213368	-0.427716	0.462	0.58	1	Basal	0.743438	1.3451	0.796552
NFIC	0.213998	0.278421	0.646	0.633	1	Basal	1.21287	0.824493	1.02054
GALNT5	0.21431	0.335077	0.415	0.367	1	Basal	1.26144	0.792742	1.13079
PDE12	0.214812	0.281584	0.215	0.16	1	Basal	1.21553	0.822687	1.34375
DNAJC4	0.215435	0.30035	0.431	0.387	1	Basal	1.23144	0.812055	1.1137
CREB3L1	0.217452	0.437315	0.4	0.387	1	Basal	1.35408	0.738508	1.03359
PRH1	0.217883	0.564048	0.062	0.12	1	Basal	1.47841	0.676402	0.516667
SMARCD2	0.21814	0.304212	0.354	0.32	1	Basal	1.23474	0.809884	1.10625
HSPA5	0.218574	0.266471	0.708	0.72	1	Basal	1.20286	0.831351	0.983333
NINJ1	0.21942	0.371534	0.446	0.413	1	Basal	1.29373	0.77296	1.0799
NR2F6	0.219448	0.308164	0.462	0.447	1	Basal	1.23813	0.807669	1.03356
CNN2	0.220279	0.325854	0.646	0.653	1	Basal	1.25341	0.797826	0.98928
RNF10	0.220284	0.320033	0.446	0.433	1	Basal	1.24836	0.801051	1.03002
NUDT1	0.220928	0.361022	0.185	0.133	1	Basal	1.28434	0.778613	1.39098
RNF181	0.22137	0.32573	0.569	0.58	1	Basal	1.2533	0.797894	0.981034
MRPL48	0.221522	0.259837	0.123	0.2	1	Basal	1.19734	0.835182	0.615
ECHDC1	0.222712	-0.343494	0.277	0.367	1	Basal	0.78813	1.26883	0.754768
DGCR6L	0.22306	0.301086	0.385	0.327	1	Basal	1.23207	0.811641	1.17737
AC018521.5	0.223202	-0.272544	0.185	0.273	1	Basal	0.827858	1.20794	0.677656
GPC4	0.223271	0.287095	0.154	0.1	1	Basal	1.22018	0.81955	1.54
NCL	0.224124	-0.265419	0.831	0.867	1	Basal	0.831957	1.20198	0.958478
TMC4	0.224132	0.313183	0.369	0.333	1	Basal	1.24245	0.804864	1.10811
DDOST	0.225366	0.375101	0.538	0.567	1	Basal	1.29693	0.771052	0.948854
GMPS	0.225386	-0.252858	0.185	0.267	1	Basal	0.839232	1.19157	0.692884
SLPI	0.228075	-0.423388	0.831	0.9	1	Basal	0.745672	1.34107	0.923333
PTPN18	0.228179	0.294391	0.292	0.233	1	Basal	1.22637	0.815416	1.25322
BAIAP2	0.228472	0.296798	0.508	0.487	1	Basal	1.22842	0.814057	1.04312
UBE2F	0.228888	0.257014	0.246	0.2	1	Basal	1.195	0.836818	1.23
CXCL3	0.228888	0.397559	0.154	0.24	1	Basal	1.31728	0.759141	0.641667
CSNK1E	0.229335	0.33803	0.446	0.433	1	Basal	1.26403	0.791121	1.03002
TSC22D1	0.229874	-0.486908	0.769	0.74	1	Basal	0.713553	1.40144	1.03919
PI3	0.231408	0.637915	0.338	0.293	1	Basal	1.55608	0.642641	1.15358
PLD3	0.231537	0.283642	0.585	0.56	1	Basal	1.21726	0.821515	1.04464
CARMN	0.23242	-0.381367	0.077	0.127	1	Basal	0.76771	1.30258	0.606299
BECN1	0.232569	0.260277	0.385	0.333	1	Basal	1.19771	0.834927	1.15616
PIM3	0.232876	0.324546	0.508	0.527	1	Basal	1.25227	0.79855	0.963947
LAMB3	0.235066	0.290996	0.554	0.56	1	Basal	1.22348	0.817337	0.989286
XPNPEP1	0.235337	-0.273102	0.169	0.24	1	Basal	0.827538	1.2084	0.704167
SPINK5	0.23563	0.436074	0.415	0.387	1	Basal	1.35292	0.739143	1.07235
EBLN3P	0.235998	0.270905	0.323	0.3	1	Basal	1.20656	0.828799	1.07667
IKZF2	0.236641	0.256796	0.323	0.273	1	Basal	1.19482	0.836945	1.18315
USP22	0.23858	0.309799	0.477	0.48	1	Basal	1.23954	0.806754	0.99375
ZFAND2B	0.238953	0.292247	0.308	0.253	1	Basal	1.22455	0.816629	1.21739
PSMB9	0.239372	0.393992	0.462	0.433	1	Basal	1.31402	0.761021	1.06697
PAX9	0.239474	0.511824	0.446	0.427	1	Basal	1.42585	0.701335	1.0445
SMG7	0.239688	0.270493	0.308	0.267	1	Basal	1.20622	0.829036	1.15356
PLPP5	0.240443	0.346503	0.277	0.233	1	Basal	1.27147	0.786488	1.18884
EXOC7	0.241199	0.25392	0.338	0.287	1	Basal	1.19244	0.838615	1.1777
PTPRF	0.242533	0.292632	0.462	0.433	1	Basal	1.22487	0.816411	1.06697
S100P	0.242618	0.723425	0.477	0.5	1	Basal	1.6511	0.605658	0.954
GINM1	0.243492	-0.301314	0.385	0.487	1	Basal	0.811513	1.23227	0.790554
CYP2S1	0.244713	0.293797	0.246	0.2	1	Basal	1.22586	0.815752	1.23
SREK1	0.244823	0.336197	0.338	0.46	1	Basal	1.26242	0.792127	0.734783
UNC13B	0.24502	0.261759	0.323	0.273	1	Basal	1.19894	0.83407	1.18315
EBNA1BP2	0.246483	0.336971	0.415	0.387	1	Basal	1.2631	0.791702	1.07235
LGALS7	0.246651	-0.361611	0.108	0.167	1	Basal	0.778295	1.28486	0.646707
TTC3	0.246702	-0.296927	0.508	0.64	1	Basal	0.813984	1.22852	0.79375
MBD2	0.247487	-0.304342	0.385	0.473	1	Basal	0.809811	1.23486	0.813953
MAGEF1	0.247785	0.260361	0.431	0.427	1	Basal	1.19778	0.834879	1.00937
SPRY1	0.248878	-0.43256	0.169	0.227	1	Basal	0.740946	1.34963	0.744493
HNRNPR	0.249262	0.356714	0.554	0.533	1	Basal	1.28051	0.780941	1.0394
CD302	0.250056	0.293296	0.138	0.22	1	Basal	1.22544	0.816036	0.627273
DDB1	0.250058	0.264023	0.477	0.48	1	Basal	1.20082	0.832763	0.99375
CNOT8	0.250964	0.302012	0.292	0.253	1	Basal	1.23286	0.811121	1.15415
SAMM50	0.251277	0.359151	0.292	0.24	1	Basal	1.28267	0.779623	1.21667
CAV2	0.251333	0.261995	0.538	0.54	1	Basal	1.19914	0.833934	0.996296
HDGF	0.252107	0.285797	0.554	0.527	1	Basal	1.21908	0.820288	1.05123
DNM2	0.252133	0.289024	0.369	0.333	1	Basal	1.22181	0.818456	1.10811
ADD3	0.252567	-0.29948	0.462	0.553	1	Basal	0.812545	1.2307	0.835443
KRAS	0.253102	0.324804	0.462	0.453	1	Basal	1.25249	0.798407	1.01987
DCTN3	0.255391	0.316747	0.477	0.46	1	Basal	1.24552	0.802878	1.03696
TRIM56	0.256318	0.285023	0.446	0.413	1	Basal	1.21843	0.820728	1.0799
MT-ND6	0.256482	0.333137	0.646	0.6	1	Basal	1.25975	0.793809	1.07667
EPCAM	0.256977	0.287977	0.462	0.46	1	Basal	1.22093	0.81905	1.00435
TMEM259	0.261074	0.280608	0.431	0.4	1	Basal	1.21471	0.823244	1.0775
MRPL21	0.261507	0.333308	0.431	0.387	1	Basal	1.2599	0.793714	1.1137
JMJD7	0.262689	0.27375	0.215	0.173	1	Basal	1.20895	0.827167	1.24277
AK2	0.263876	0.381477	0.492	0.493	1	Basal	1.30267	0.767651	0.997972
APEX2	0.264287	-0.379722	0.092	0.147	1	Basal	0.768586	1.30109	0.62585
CLCA2	0.264373	-0.284723	0.108	0.167	1	Basal	0.820899	1.21818	0.646707
DMPK	0.265039	0.371915	0.138	0.093	1	Basal	1.29407	0.772756	1.48387
EPC1	0.265045	0.305202	0.538	0.513	1	Basal	1.23559	0.809329	1.04873
MAT2A	0.26972	-0.256299	0.538	0.593	1	Basal	0.837233	1.19441	0.907251
EMP2	0.270121	0.348453	0.585	0.62	1	Basal	1.27319	0.785426	0.943548
BOD1	0.271202	0.446302	0.308	0.267	1	Basal	1.36254	0.733922	1.15356
GOLGA5	0.272848	-0.287034	0.215	0.28	1	Basal	0.819585	1.22013	0.767857
COX17	0.273821	0.282748	0.508	0.527	1	Basal	1.21651	0.822024	0.963947
LACTB	0.276982	0.34923	0.215	0.167	1	Basal	1.27388	0.785003	1.28743
MPC2	0.278364	0.567477	0.492	0.493	1	Basal	1.48193	0.674796	0.997972
RAP1A	0.280421	0.364827	0.415	0.427	1	Basal	1.28773	0.776562	0.971897
OSR1	0.282604	-0.26359	0.169	0.24	1	Basal	0.833012	1.20046	0.704167
HSPH1	0.282751	-0.376701	0.538	0.56	1	Basal	0.770197	1.29837	0.960714
TRMT11	0.283177	-0.279803	0.123	0.18	1	Basal	0.823704	1.21403	0.683333
C9orf78	0.284388	0.347287	0.4	0.387	1	Basal	1.27217	0.786061	1.03359
TPM1	0.284738	-0.355061	0.462	0.567	1	Basal	0.781836	1.27904	0.814815
DDR1	0.285248	0.283386	0.585	0.587	1	Basal	1.21705	0.82166	0.996593
RWDD1	0.285555	0.269779	0.6	0.56	1	Basal	1.20562	0.829446	1.07143
TLE1	0.286317	0.303297	0.246	0.207	1	Basal	1.23396	0.810399	1.18841
LSM3	0.287258	0.250035	0.538	0.56	1	Basal	1.18924	0.840876	0.960714
CYSTM1	0.287575	-0.294579	0.569	0.607	1	Basal	0.81531	1.22653	0.937397
MUC16	0.288723	-0.561484	0.508	0.547	1	Basal	0.677605	1.47579	0.928702
BAZ2A	0.288764	0.282599	0.385	0.367	1	Basal	1.21638	0.822109	1.04905
RBBP4	0.290033	-0.314607	0.415	0.52	1	Basal	0.80407	1.24367	0.798077
WDR1	0.294215	0.424394	0.554	0.593	1	Basal	1.34201	0.745152	0.934233
JUNB	0.294484	-0.350087	0.923	0.9	1	Basal	0.784537	1.27464	1.02556
HTATSF1	0.294511	0.403987	0.4	0.38	1	Basal	1.32316	0.755767	1.05263
WIPF2	0.295704	0.25985	0.338	0.287	1	Basal	1.19735	0.835175	1.1777
PPP1CB	0.296018	0.315339	0.508	0.513	1	Basal	1.2443	0.803662	0.990253
PIGR	0.298655	0.414859	0.538	0.52	1	Basal	1.33317	0.750093	1.03462
RAP1B	0.299304	0.293827	0.477	0.5	1	Basal	1.22589	0.815735	0.954
SBNO2	0.300093	0.277062	0.2	0.16	1	Basal	1.21172	0.82527	1.25
MARCHF7	0.300558	0.331123	0.338	0.3	1	Basal	1.25799	0.794917	1.12667
CRLF3	0.30064	0.325877	0.123	0.08	1	Basal	1.25343	0.797813	1.5375
ARHGEF12	0.301925	0.328785	0.523	0.507	1	Basal	1.25596	0.796207	1.03156
H2AZ2	0.302784	0.373509	0.492	0.54	1	Basal	1.2955	0.771903	0.911111
FAM3D	0.302826	0.352569	0.554	0.553	1	Basal	1.27683	0.783188	1.00181
PLOD1	0.303199	0.297955	0.2	0.153	1	Basal	1.2294	0.813404	1.30719
CFD	0.307148	-0.729934	0.308	0.367	1	Basal	0.602932	1.65856	0.839237
GPS2	0.307938	0.440587	0.369	0.373	1	Basal	1.35716	0.736835	0.989276
CLPTM1	0.308113	0.28227	0.354	0.313	1	Basal	1.21611	0.822296	1.13099
OPTN	0.312043	0.369722	0.415	0.413	1	Basal	1.2921	0.773932	1.00484
CCDC88C	0.31257	0.29778	0.262	0.227	1	Basal	1.22925	0.813503	1.15419
GTF2A2	0.312597	0.325731	0.538	0.547	1	Basal	1.2533	0.797894	0.983547
TUBA1B	0.312617	-0.264894	0.723	0.793	1	Basal	0.83226	1.20155	0.911728
RPL27A	0.312773	-0.285397	0.846	0.893	1	Basal	0.820516	1.21875	0.947368
FJX1	0.313655	-0.353259	0.092	0.14	1	Basal	0.782814	1.27744	0.657143
EIF3M	0.318735	-0.276535	0.462	0.62	1	Basal	0.825571	1.21128	0.745161
COL7A1	0.320565	0.424093	0.185	0.14	1	Basal	1.34173	0.745307	1.32143
ZNF100	0.320835	-0.277263	0.108	0.167	1	Basal	0.825155	1.21189	0.646707
B3GNT3	0.322203	0.40086	0.215	0.173	1	Basal	1.32029	0.757407	1.24277
RARRES1	0.32268	0.588032	0.231	0.307	1	Basal	1.5032	0.66525	0.752443
KHSRP	0.322995	0.40289	0.262	0.22	1	Basal	1.32215	0.756342	1.19091
RNASET2	0.323436	0.306746	0.354	0.34	1	Basal	1.23691	0.808463	1.04118
WDR83OS	0.326653	0.30877	0.708	0.78	1	Basal	1.23865	0.807329	0.907692
YME1L1	0.329503	0.250357	0.523	0.493	1	Basal	1.1895	0.840689	1.06085
CP	0.330822	-0.39857	0.446	0.493	1	Basal	0.75861	1.3182	0.904665
HTATIP2	0.332192	0.25903	0.277	0.253	1	Basal	1.19667	0.83565	1.09486
MRPL37	0.332552	0.297873	0.369	0.36	1	Basal	1.22933	0.813451	1.025
COL9A2	0.332928	-0.256307	0.2	0.253	1	Basal	0.837228	1.19442	0.790514
THAP7	0.333817	0.278393	0.308	0.273	1	Basal	1.21284	0.824509	1.12821
TSPAN31	0.334687	0.263369	0.338	0.32	1	Basal	1.20028	0.83314	1.05625
CTSS	0.335326	0.293605	0.369	0.36	1	Basal	1.2257	0.815861	1.025
YIPF6	0.336053	0.265717	0.338	0.313	1	Basal	1.20223	0.831785	1.07987
WASL	0.336189	0.312345	0.462	0.48	1	Basal	1.24172	0.805332	0.9625
POLDIP3	0.336928	-0.285097	0.169	0.233	1	Basal	0.820686	1.21849	0.725322
TBRG1	0.337044	0.331092	0.323	0.3	1	Basal	1.25797	0.794934	1.07667
CCDC80	0.337046	-0.311095	0.415	0.46	1	Basal	0.80603	1.24065	0.902174
TSG101	0.338346	0.331145	0.431	0.38	1	Basal	1.25801	0.794906	1.13421
TMEM167A	0.342255	0.304493	0.415	0.407	1	Basal	1.23498	0.809727	1.01966
BCAP31	0.34228	0.33385	0.692	0.68	1	Basal	1.26037	0.793416	1.01765
PLP2	0.344103	0.518751	0.523	0.547	1	Basal	1.43271	0.697976	0.956124
VMO1	0.347236	0.638343	0.554	0.507	1	Basal	1.55654	0.642451	1.0927
ZCRB1	0.348452	-0.293197	0.446	0.533	1	Basal	0.816092	1.22535	0.836773
EDNRA	0.34965	-0.328214	0.138	0.193	1	Basal	0.796522	1.25546	0.715026
NUDT21	0.350378	-0.372131	0.354	0.427	1	Basal	0.772641	1.29426	0.82904
GRTP1	0.350983	0.32387	0.262	0.233	1	Basal	1.25168	0.798924	1.12446
PLSCR1	0.351595	0.291841	0.385	0.367	1	Basal	1.2242	0.816859	1.04905
MAPRE3	0.351623	0.357899	0.123	0.087	1	Basal	1.28156	0.7803	1.41379
PAFAH1B3	0.352579	0.619903	0.369	0.353	1	Basal	1.53677	0.650715	1.04533
FOSL1	0.354624	-0.38209	0.262	0.313	1	Basal	0.767325	1.30323	0.837061
DESI1	0.354923	0.365893	0.246	0.213	1	Basal	1.28868	0.775989	1.15493
GRWD1	0.363621	0.406363	0.169	0.133	1	Basal	1.32534	0.754523	1.27068
KXD1	0.363706	0.373313	0.4	0.407	1	Basal	1.29532	0.772008	0.982801
ZBTB7A	0.364758	0.292462	0.569	0.587	1	Basal	1.22473	0.816507	0.969336
ASPSCR1	0.365014	0.296031	0.231	0.193	1	Basal	1.22776	0.81449	1.19689
TFF3	0.366027	-0.349156	0.292	0.38	1	Basal	0.785043	1.27382	0.768421
SYNGR1	0.366178	0.277814	0.277	0.26	1	Basal	1.21236	0.82484	1.06538
NIT2	0.371981	0.325351	0.338	0.307	1	Basal	1.25297	0.798104	1.10098
CDC20B	0.372343	-0.585601	0.077	0.12	1	Basal	0.666372	1.50066	0.641667
PCYOX1	0.374154	0.272207	0.446	0.433	1	Basal	1.20765	0.828052	1.03002
GFUS	0.377588	0.257396	0.354	0.347	1	Basal	1.19532	0.836596	1.02017
GIHCG	0.378604	0.537494	0.123	0.087	1	Basal	1.45145	0.688967	1.41379
UTP23	0.380534	0.252751	0.277	0.253	1	Basal	1.19148	0.839294	1.09486
DCP2	0.383215	0.301805	0.231	0.193	1	Basal	1.23269	0.811237	1.19689
NHP2	0.383398	0.404589	0.569	0.633	1	Basal	1.32371	0.755452	0.898894
NDUFA9	0.383571	0.262869	0.431	0.433	1	Basal	1.19986	0.833429	0.995381
PDHA1	0.384048	0.25334	0.338	0.327	1	Basal	1.19196	0.838952	1.03364
MYADM	0.388629	-0.289934	0.585	0.633	1	Basal	0.81794	1.22258	0.924171
DDX39A	0.39019	-0.253897	0.215	0.273	1	Basal	0.838628	1.19242	0.787546
CNDP2	0.391379	0.25836	0.446	0.433	1	Basal	1.19612	0.836038	1.03002
S100B	0.391842	-0.301172	0.138	0.193	1	Basal	0.811593	1.23215	0.715026
TMEM50B	0.392175	0.252111	0.446	0.453	1	Basal	1.19095	0.839667	0.984547
AFDN	0.392321	0.334241	0.477	0.493	1	Basal	1.26071	0.793201	0.967546
TMEM216	0.394791	0.278464	0.231	0.2	1	Basal	1.2129	0.824468	1.155
CHST14	0.395395	0.489335	0.169	0.133	1	Basal	1.4038	0.712353	1.27068
THYN1	0.398544	0.257886	0.385	0.353	1	Basal	1.19573	0.836312	1.09065
SLC5A8	0.399832	0.325362	0.2	0.167	1	Basal	1.25298	0.798098	1.1976
NTS	0.401073	0.596122	0.477	0.467	1	Basal	1.51165	0.66153	1.02141
DPH3	0.402784	0.265007	0.2	0.173	1	Basal	1.20164	0.832195	1.15607
RNF213	0.405053	0.257533	0.462	0.48	1	Basal	1.19543	0.836517	0.9625
NDUFB6	0.406977	0.305357	0.569	0.573	1	Basal	1.23572	0.809242	0.993019
HMGB3	0.407113	0.317717	0.415	0.393	1	Basal	1.24636	0.802338	1.05598
EIF4E	0.408364	0.446735	0.4	0.487	1	Basal	1.36295	0.733701	0.821355
ATG4C	0.409171	0.278791	0.077	0.12	1	Basal	1.21318	0.824281	0.641667
WBP1	0.41106	0.268919	0.369	0.34	1	Basal	1.2049	0.829941	1.08529
GNAS	0.411318	-0.274497	0.846	0.84	1	Basal	0.826738	1.20957	1.00714
RRAGA	0.413203	0.253374	0.369	0.353	1	Basal	1.19199	0.838932	1.04533
TAGLN	0.414214	-0.784834	0.338	0.373	1	Basal	0.580419	1.72289	0.906166
LIN7C	0.414281	-0.270646	0.246	0.3	1	Basal	0.828948	1.20635	0.82
EIF4H	0.414883	0.319513	0.554	0.56	1	Basal	1.24791	0.801341	0.989286
PI4KB	0.416032	0.283407	0.308	0.28	1	Basal	1.21707	0.821648	1.1
DNAJB14	0.417392	0.270622	0.292	0.393	1	Basal	1.20633	0.828962	0.743003
PLAC8	0.419343	0.390252	0.492	0.493	1	Basal	1.31062	0.762996	0.997972
ADO	0.419503	0.336606	0.108	0.08	1	Basal	1.26278	0.791902	1.35
ZZEF1	0.420647	0.28628	0.277	0.26	1	Basal	1.21949	0.820014	1.06538
SRP68	0.421095	0.332784	0.246	0.227	1	Basal	1.25944	0.794003	1.0837
VEZF1	0.423229	0.40534	0.4	0.407	1	Basal	1.3244	0.755058	0.982801
MYL9	0.423944	-0.488182	0.431	0.487	1	Basal	0.712923	1.40268	0.88501
TRAK1	0.4248	0.356552	0.446	0.5	1	Basal	1.28036	0.781029	0.892
GAPVD1	0.426283	0.301372	0.338	0.32	1	Basal	1.23232	0.81148	1.05625
HSPB1	0.42731	0.278597	0.938	0.933	1	Basal	1.21301	0.824392	1.00536
SMAGP	0.427543	0.285796	0.338	0.327	1	Basal	1.21908	0.820289	1.03364
CHPT1	0.433288	0.354949	0.477	0.473	1	Basal	1.27894	0.781898	1.00846
COL6A2	0.435063	0.291004	0.231	0.193	1	Basal	1.22349	0.817333	1.19689
HSPD1	0.437424	-0.364482	0.677	0.713	1	Basal	0.776748	1.28742	0.949509
LBH	0.439631	0.407888	0.492	0.473	1	Basal	1.32674	0.753726	1.04017
BLVRA	0.441168	0.273212	0.431	0.44	1	Basal	1.2085	0.827475	0.979545
DAP	0.441493	0.261769	0.4	0.4	1	Basal	1.19895	0.834065	1
SNHG5	0.442983	0.413505	0.615	0.633	1	Basal	1.33192	0.750797	0.971564
SMAD7	0.443202	0.296055	0.185	0.247	1	Basal	1.22778	0.814477	0.748988
PFKL	0.447547	0.291798	0.369	0.38	1	Basal	1.22416	0.816883	0.971053
BAG3	0.450047	-0.284241	0.569	0.62	1	Basal	0.821173	1.21777	0.917742
ALDH1A1	0.451493	-0.350094	0.615	0.64	1	Basal	0.784533	1.27464	0.960938
SVIL	0.45665	-0.268415	0.323	0.393	1	Basal	0.830231	1.20448	0.821883
PRPF6	0.457132	0.434314	0.462	0.46	1	Basal	1.35127	0.740045	1.00435
ADH7	0.459972	-0.273963	0.477	0.533	1	Basal	0.827044	1.20912	0.894934
SETD3	0.46438	0.3107	0.338	0.333	1	Basal	1.24031	0.806251	1.01502
VIM	0.467705	0.275143	0.538	0.507	1	Basal	1.21011	0.826369	1.06114
CCNG1	0.468723	0.258053	0.185	0.247	1	Basal	1.19586	0.836215	0.748988
CHD1	0.469161	0.25416	0.338	0.427	1	Basal	1.19264	0.838475	0.791569
NRIP1	0.473484	0.475524	0.354	0.347	1	Basal	1.39042	0.719206	1.02017
ACYP2	0.481538	0.306167	0.292	0.28	1	Basal	1.23642	0.808788	1.04286
KRT14	0.481565	1.29187	0.385	0.427	1	Basal	2.44845	0.408421	0.901639
C1S	0.487696	0.503529	0.231	0.207	1	Basal	1.41768	0.705379	1.11594
RGCC	0.48812	0.358525	0.508	0.533	1	Basal	1.28211	0.779962	0.953096
ITGAV	0.488226	0.338333	0.338	0.34	1	Basal	1.26429	0.790955	0.994118
PTPN3	0.490071	0.336783	0.323	0.313	1	Basal	1.26294	0.791805	1.03195
CISD1	0.490357	0.283254	0.415	0.433	1	Basal	1.21694	0.821736	0.95843
RC3H2	0.491305	0.363048	0.308	0.307	1	Basal	1.28614	0.77752	1.00326
ERN2	0.492408	0.277833	0.262	0.253	1	Basal	1.21237	0.824829	1.03557
SDHC	0.493502	-0.301602	0.523	0.613	1	Basal	0.811351	1.23251	0.853181
CCDC91	0.494772	-0.30737	0.231	0.287	1	Basal	0.808113	1.23745	0.804878
IFNGR1	0.496252	0.365171	0.415	0.42	1	Basal	1.28803	0.776377	0.988095
SKIV2L	0.496933	0.257564	0.169	0.147	1	Basal	1.19546	0.836499	1.14966
TM4SF1	0.498738	0.319951	0.6	0.607	1	Basal	1.24829	0.801097	0.988468
ITM2C	0.501398	-0.268936	0.292	0.34	1	Basal	0.829932	1.20492	0.858824
GOT2	0.501756	-0.263948	0.262	0.313	1	Basal	0.832806	1.20076	0.837061
PAXX	0.505055	0.339379	0.323	0.327	1	Basal	1.26521	0.790382	0.987768
ACAA1	0.505206	0.26767	0.354	0.347	1	Basal	1.20386	0.83066	1.02017
GORASP2	0.506518	0.387012	0.354	0.373	1	Basal	1.30768	0.764712	0.949062
TGIF2	0.506588	0.416329	0.2	0.253	1	Basal	1.33453	0.749329	0.790514
SEMA4C	0.509655	0.291039	0.2	0.18	1	Basal	1.22352	0.817313	1.11111
MCU	0.509655	0.347427	0.2	0.18	1	Basal	1.27229	0.785985	1.11111
PCP4L1	0.511654	0.571225	0.169	0.227	1	Basal	1.48578	0.673045	0.744493
ECE1	0.512078	0.25583	0.477	0.48	1	Basal	1.19402	0.837505	0.99375
IDO1	0.51217	0.346755	0.138	0.113	1	Basal	1.2717	0.786351	1.22124
PAIP2	0.515705	0.330151	0.431	0.473	1	Basal	1.25714	0.795453	0.911205
CEP63	0.515824	-0.252496	0.246	0.287	1	Basal	0.839443	1.19127	0.857143
PRMT5	0.517077	-0.285535	0.138	0.18	1	Basal	0.820437	1.21886	0.766667
ZG16B	0.518397	-0.925024	0.523	0.58	1	Basal	0.526672	1.89872	0.901724
ICE1	0.523864	0.330346	0.308	0.3	1	Basal	1.25731	0.795346	1.02667
NAA10	0.526306	0.390345	0.169	0.147	1	Basal	1.31071	0.762947	1.14966
PRRG4	0.527286	0.3617	0.323	0.333	1	Basal	1.28494	0.778247	0.96997
EMD	0.527954	0.321953	0.462	0.487	1	Basal	1.25002	0.799986	0.948665
COASY	0.529524	0.368173	0.215	0.193	1	Basal	1.29072	0.774763	1.11399
NDUFS2	0.531079	0.277093	0.415	0.453	1	Basal	1.21175	0.825252	0.916115
AKT1	0.532978	0.324217	0.338	0.433	1	Basal	1.25199	0.798732	0.7806
MIA	0.535632	-0.316947	0.246	0.287	1	Basal	0.802767	1.24569	0.857143
BAZ1A	0.535925	0.376764	0.446	0.46	1	Basal	1.29843	0.770163	0.969565
HEXD	0.536251	0.262854	0.185	0.16	1	Basal	1.19985	0.833438	1.15625
UPK1B	0.536472	0.335435	0.492	0.487	1	Basal	1.26176	0.792545	1.01027
LGALS7B	0.549181	0.412836	0.323	0.36	1	Basal	1.3313	0.751145	0.897222
MBOAT7	0.551284	0.288162	0.231	0.213	1	Basal	1.22108	0.818944	1.08451
PKN2	0.551805	0.257033	0.4	0.52	1	Basal	1.19502	0.836807	0.769231
A1BG	0.552172	0.26047	0.108	0.087	1	Basal	1.19787	0.834816	1.24138
MMP10	0.552571	1.7336	0.2	0.273	1	Basal	3.32556	0.300701	0.732601
HIF1AN	0.554574	0.294188	0.215	0.2	1	Basal	1.22619	0.815531	1.075
BPIFB1	0.555068	0.958036	0.462	0.46	1	Basal	1.94266	0.514757	1.00435
FUCA1	0.555161	0.255864	0.369	0.353	1	Basal	1.19405	0.837486	1.04533
S100A8	0.556993	1.96921	0.123	0.1	1	Basal	3.91553	0.255393	1.23
UBA1	0.560369	0.285172	0.446	0.473	1	Basal	1.21856	0.820644	0.942918
MMP7	0.561714	0.581825	0.108	0.087	1	Basal	1.49674	0.668118	1.24138
PMPCA	0.577507	0.30729	0.185	0.153	1	Basal	1.23738	0.808159	1.20915
USF3	0.581891	0.261136	0.169	0.153	1	Basal	1.19842	0.834431	1.10458
PNKP	0.582468	0.382558	0.246	0.227	1	Basal	1.30365	0.767076	1.0837
YES1	0.582738	0.263345	0.323	0.333	1	Basal	1.20026	0.833154	0.96997
POLR1H	0.582996	0.326288	0.323	0.327	1	Basal	1.25378	0.797586	0.987768
UBE2I	0.586248	0.29112	0.477	0.513	1	Basal	1.22359	0.817267	0.929825
NDUFS4	0.587511	0.350813	0.492	0.527	1	Basal	1.27528	0.784142	0.933586
LRP11	0.589364	0.290333	0.277	0.253	1	Basal	1.22292	0.817713	1.09486
LCMT1	0.589887	0.258229	0.262	0.32	1	Basal	1.19601	0.836114	0.81875
DFFA	0.591883	0.263686	0.246	0.22	1	Basal	1.20054	0.832957	1.11818
EPB41L1	0.59229	0.415135	0.385	0.427	1	Basal	1.33342	0.749949	0.901639
SERPINA3	0.595488	0.969358	0.169	0.147	1	Basal	1.95797	0.510733	1.14966
HRAS	0.596935	0.355529	0.338	0.367	1	Basal	1.27945	0.781583	0.920981
MTERF1	0.597368	0.32387	0.108	0.087	1	Basal	1.25168	0.798924	1.24138
STRN3	0.604464	0.262197	0.292	0.293	1	Basal	1.1993	0.833817	0.996587
EYA2	0.605156	0.253082	0.323	0.32	1	Basal	1.19175	0.839102	1.00937
ISCU	0.606086	0.356226	0.538	0.567	1	Basal	1.28007	0.781206	0.948854
DSC3	0.607842	0.298403	0.277	0.273	1	Basal	1.22978	0.813152	1.01465
OGFOD1	0.608879	-0.282003	0.169	0.193	1	Basal	0.822449	1.21588	0.875648
DNAJB1	0.610974	-0.404402	0.754	0.753	1	Basal	0.75555	1.32354	1.00133
CGGBP1	0.612072	0.321655	0.385	0.4	1	Basal	1.24976	0.800151	0.9625
SH3PXD2A	0.616824	0.321005	0.369	0.407	1	Basal	1.2492	0.800512	0.906634
LDHA	0.621046	0.51562	0.6	0.707	1	Basal	1.42961	0.699492	0.848656
MYG1	0.621056	0.289344	0.308	0.313	1	Basal	1.22208	0.818274	0.984026
IRF2	0.621386	0.291971	0.446	0.46	1	Basal	1.22431	0.816786	0.969565
CYP4B1	0.625136	-0.266364	0.569	0.573	1	Basal	0.831412	1.20277	0.993019
SMIM26	0.632114	0.253491	0.554	0.567	1	Basal	1.19209	0.838864	0.977072
ACBD3	0.634329	0.251438	0.446	0.46	1	Basal	1.19039	0.840059	0.969565
KAT8	0.635726	0.277996	0.277	0.273	1	Basal	1.21251	0.824736	1.01465
PHYH	0.636162	0.305944	0.292	0.287	1	Basal	1.23623	0.808913	1.01742
SPARC	0.636941	-0.328606	0.277	0.3	1	Basal	0.796306	1.2558	0.923333
NDRG2	0.637841	0.268586	0.523	0.573	1	Basal	1.20463	0.830133	0.91274
C6orf132	0.640409	0.263411	0.354	0.347	1	Basal	1.20031	0.833116	1.02017
TDRP	0.641933	0.300485	0.092	0.12	1	Basal	1.23156	0.811979	0.766667
NANS	0.641948	0.260765	0.446	0.493	1	Basal	1.19811	0.834645	0.904665
PJA1	0.64274	0.422286	0.215	0.26	1	Basal	1.34005	0.746241	0.826923
EFHD1	0.650619	0.370625	0.169	0.153	1	Basal	1.29291	0.773447	1.10458
CAPN2	0.650881	0.388602	0.554	0.673	1	Basal	1.30912	0.763869	0.82318
FLYWCH2	0.654875	0.260636	0.338	0.34	1	Basal	1.19801	0.83472	0.994118
EFEMP1	0.656268	0.659828	0.523	0.593	1	Basal	1.57989	0.632954	0.881956
BCAM	0.666253	0.589243	0.446	0.513	1	Basal	1.50446	0.664691	0.869396
APOD	0.667543	-0.687563	0.292	0.347	1	Basal	0.620902	1.61056	0.841499
AJUBA	0.675875	0.331301	0.154	0.14	1	Basal	1.25815	0.79482	1.1
SH3PXD2B	0.677683	0.273904	0.262	0.253	1	Basal	1.20907	0.827079	1.03557
KLHDC3	0.68106	0.287801	0.2	0.24	1	Basal	1.22078	0.81915	0.833333
ATP2C2	0.681518	0.251497	0.277	0.293	1	Basal	1.19044	0.840024	0.945392
MRPS18C	0.68203	-0.2524	0.4	0.46	1	Basal	0.839499	1.19119	0.869565
DEF8	0.684279	0.477769	0.169	0.16	1	Basal	1.39259	0.718087	1.05625
CTSF	0.687545	0.417503	0.277	0.287	1	Basal	1.33561	0.748719	0.965157
MCRIP1	0.689112	0.267891	0.262	0.253	1	Basal	1.20405	0.830533	1.03557
MSLN	0.691795	0.346017	0.492	0.507	1	Basal	1.27105	0.786753	0.970414
UBP1	0.694076	0.266183	0.246	0.253	1	Basal	1.20262	0.831516	0.972332
DMAC2	0.69537	0.264657	0.108	0.093	1	Basal	1.20135	0.832397	1.16129
ZXDB	0.696556	-0.329963	0.123	0.14	1	Basal	0.795557	1.25698	0.878571
KLF10	0.696964	0.380396	0.477	0.487	1	Basal	1.3017	0.768226	0.979466
STK39	0.70301	0.260831	0.354	0.407	1	Basal	1.19817	0.834607	0.869779
RGMA	0.70472	0.279899	0.108	0.1	1	Basal	1.21411	0.823649	1.08
SPAG9	0.709059	0.407921	0.369	0.4	1	Basal	1.32677	0.753709	0.9225
SOD2	0.713806	0.284405	0.569	0.573	1	Basal	1.21791	0.82108	0.993019
NSF	0.716271	0.410764	0.262	0.26	1	Basal	1.32939	0.752225	1.00769
MEX3D	0.718685	0.279393	0.123	0.113	1	Basal	1.21368	0.823938	1.0885
CELSR2	0.719194	0.260346	0.215	0.24	1	Basal	1.19777	0.834888	0.895833
CYRIB	0.728361	0.340169	0.277	0.3	1	Basal	1.2659	0.789949	0.923333
AC244090.1	0.73155	0.459769	0.123	0.113	1	Basal	1.37532	0.727102	1.0885
SYT8	0.733174	0.657712	0.231	0.267	1	Basal	1.57758	0.633883	0.865169
KRT15	0.745386	0.309911	0.646	0.647	1	Basal	1.23963	0.806692	0.998454
POLR2K	0.746999	0.67763	0.492	0.533	1	Basal	1.59951	0.625191	0.923077
INO80B	0.747734	0.253815	0.123	0.14	1	Basal	1.19236	0.838676	0.878571
AC023157.3	0.751945	0.333556	0.2	0.2	1	Basal	1.26012	0.793578	1
AK3	0.756478	0.282273	0.369	0.387	1	Basal	1.21611	0.822295	0.953488
SLC35A2	0.763222	0.252491	0.154	0.18	1	Basal	1.19126	0.839446	0.855556
STAT1	0.764526	0.37085	0.308	0.327	1	Basal	1.29311	0.773327	0.941896
SLAIN2	0.767503	0.343194	0.323	0.347	1	Basal	1.26856	0.788294	0.930836
MEN1	0.767842	0.367579	0.123	0.147	1	Basal	1.29019	0.775082	0.836735
FAAP100	0.775829	0.260307	0.092	0.113	1	Basal	1.19773	0.83491	0.814159
FHOD3	0.792977	-0.345281	0.185	0.16	1	Basal	0.787155	1.2704	1.15625
MBD1	0.793782	0.281888	0.2	0.2	1	Basal	1.21579	0.822514	1
TMEM170A	0.793805	0.284821	0.246	0.267	1	Basal	1.21826	0.820844	0.921348
ANXA8L1	0.796945	0.308753	0.123	0.14	1	Basal	1.23864	0.807339	0.878571
TRIOBP	0.802802	0.273412	0.323	0.333	1	Basal	1.20866	0.82736	0.96997
HAUS4	0.810469	0.264725	0.338	0.373	1	Basal	1.20141	0.832357	0.906166
TFPI2	0.818549	0.295803	0.169	0.167	1	Basal	1.22757	0.814619	1.01198
ZBTB41	0.823966	-0.304042	0.123	0.133	1	Basal	0.80998	1.2346	0.924812
VCL	0.833419	0.280034	0.477	0.513	1	Basal	1.21422	0.823572	0.929825
KRT4	0.833805	0.97896	0.462	0.573	1	Basal	1.97104	0.507345	0.806283
ARHGAP18	0.836766	0.480229	0.292	0.313	1	Basal	1.39496	0.716864	0.932907
ESCO1	0.839025	0.324849	0.262	0.273	1	Basal	1.25253	0.798382	0.959707
IMMT	0.839092	0.289473	0.292	0.333	1	Basal	1.22219	0.818201	0.876877
FLNA	0.843021	0.373603	0.4	0.447	1	Basal	1.29558	0.771853	0.894855
ECPAS	0.84431	0.321815	0.308	0.333	1	Basal	1.2499	0.800063	0.924925
ADD1	0.845102	0.276914	0.446	0.48	1	Basal	1.2116	0.825355	0.929167
SEC61A1	0.845115	0.284551	0.354	0.393	1	Basal	1.21803	0.820997	0.900763
NDUFA8	0.848087	0.293389	0.4	0.48	1	Basal	1.22552	0.815983	0.833333
ADSL	0.861391	0.269394	0.277	0.293	1	Basal	1.2053	0.829668	0.945392
MFGE8	0.865007	-0.303012	0.231	0.213	1	Basal	0.810558	1.23372	1.08451
SLC34A2	0.867974	0.442442	0.277	0.3	1	Basal	1.3589	0.735888	0.923333
CLDN4	0.868212	-0.291157	0.754	0.667	1	Basal	0.817246	1.22362	1.13043
NT5C	0.878819	0.367135	0.431	0.467	1	Basal	1.28979	0.77532	0.922912
FXYD5	0.885633	0.336173	0.231	0.273	1	Basal	1.2624	0.79214	0.846154
TCEA1	0.885826	-0.310078	0.492	0.587	1	Basal	0.806598	1.23977	0.83816
TMEM11	0.886605	0.267706	0.231	0.26	1	Basal	1.20389	0.830639	0.888462
VAT1	0.888076	0.261882	0.246	0.267	1	Basal	1.19904	0.833999	0.921348
GON4L	0.88838	0.266455	0.277	0.333	1	Basal	1.20285	0.83136	0.831832
SAA1	0.889414	1.08915	0.308	0.333	1	Basal	2.12749	0.470038	0.924925
TEX30	0.896761	0.345133	0.092	0.1	1	Basal	1.27027	0.787235	0.92
MRPL47	0.898126	0.285153	0.338	0.367	1	Basal	1.21854	0.820654	0.920981
MYO15B	0.916326	0.258665	0.108	0.12	1	Basal	1.19637	0.835861	0.9
MBTPS2	0.922476	0.349108	0.092	0.1	1	Basal	1.27377	0.785069	0.92
TRAPPC2B	0.926828	0.283339	0.123	0.133	1	Basal	1.21701	0.821687	0.924812
WDTC1	0.927815	0.29304	0.169	0.187	1	Basal	1.22522	0.816181	0.903743
CSTF1	0.929839	0.299736	0.092	0.1	1	Basal	1.23092	0.812401	0.92
LIX1L	0.932761	0.301207	0.169	0.18	1	Basal	1.23217	0.811573	0.938889
MED10	0.933587	0.332639	0.338	0.4	1	Basal	1.25931	0.794083	0.845
VGLL4	0.938261	0.332131	0.462	0.533	1	Basal	1.25887	0.794362	0.866792
CEMIP	0.947005	0.259461	0.108	0.12	1	Basal	1.19703	0.8354	0.9
ARHGAP1	0.964226	-0.261553	0.262	0.26	1	Basal	0.83419	1.19877	1.00769
NIPSNAP1	0.973538	0.362139	0.123	0.127	1	Basal	1.28533	0.77801	0.968504
CDH3	0.992315	0.476645	0.323	0.393	1	Basal	1.3915	0.718647	0.821883
LAP3	0.99455	0.378589	0.354	0.393	1	Basal	1.30007	0.76919	0.900763
SNRNP48	0.995323	0.294597	0.138	0.147	1	Basal	1.22654	0.8153	0.938776
BRI3BP	0.997222	0.311801	0.185	0.193	1	Basal	1.24126	0.805635	0.958549
APOE	0.998396	-0.465008	0.138	0.133	1	Basal	0.724467	1.38032	1.03759
ITGBL1	1	0.356607	0.154	0.16	1	Basal	1.28041	0.780999	0.9625
PRB31	7.40938e-65	-2.35283	0.284	0.832	2.71087e-60	Secretory	0.195762	5.10825	0.341346
PRR41	6.57313e-56	-1.35894	0.67	0.99	2.40491e-51	Secretory	0.389869	2.56496	0.676768
RPL131	9.58817e-56	1.10343	0.95	0.94	3.50803e-51	Secretory	2.14865	0.465408	1.01064
C6orf581	4.99055e-51	-1.49321	0.45	0.882	1.82589e-46	Secretory	0.355221	2.81515	0.510204
RPL81	5.69541e-51	1.12962	0.925	0.92	2.08378e-46	Secretory	2.18801	0.457037	1.00543
PIP1	6.86216e-50	-1.76388	0.526	0.889	2.51066e-45	Secretory	0.294456	3.39609	0.591676
MUC7	3.23943e-49	-0.608629	0.084	0.522	1.18521e-44	Secretory	0.65582	1.52481	0.16092
LYZ1	2.41227e-46	-1.09396	0.593	0.98	8.82578e-42	Secretory	0.468475	2.13459	0.605102
RPL18A1	5.26781e-43	1.13332	0.897	0.902	1.92733e-38	Secretory	2.19362	0.455867	0.994457
RPS22	5.77628e-43	1.16623	0.875	0.885	2.11337e-38	Secretory	2.24424	0.445585	0.988701
MMP71	9.12312e-43	3.05211	0.412	0.073	3.33788e-38	Secretory	8.29424	0.120566	5.64384
RPLP01	2.26825e-42	1.12396	0.903	0.915	8.29886e-38	Secretory	2.17944	0.458833	0.986885
RPS8	2.24353e-40	0.927842	0.933	0.94	8.20841e-36	Secretory	1.90243	0.525644	0.992553
RPL10	5.98816e-39	0.968408	0.948	0.972	2.19089e-34	Secretory	1.95668	0.51107	0.975309
ZG16B1	6.10889e-39	-0.873536	0.696	0.94	2.23506e-34	Secretory	0.545807	1.83215	0.740426
RPS51	3.09127e-38	1.03368	0.873	0.877	1.131e-33	Secretory	2.04724	0.488463	0.995439
RPS12	3.51918e-37	0.911721	0.944	0.947	1.28756e-32	Secretory	1.88129	0.531551	0.996832
RPL281	4.05842e-37	1.05599	0.897	0.903	1.48485e-32	Secretory	2.07915	0.480966	0.993355
RPLP1	8.37599e-37	0.833246	0.961	0.973	3.06452e-32	Secretory	1.78169	0.561265	0.987667
RPS191	1.52722e-36	1.29182	0.849	0.85	5.58764e-32	Secretory	2.44838	0.408434	0.998824
RPS9	6.13507e-36	0.934525	0.884	0.892	2.24464e-31	Secretory	1.91126	0.523215	0.991031
GNAS1	6.75983e-36	-0.799231	0.776	0.905	2.47322e-31	Secretory	0.574655	1.74017	0.857459
RPS23	9.99736e-36	0.855774	0.935	0.92	3.65774e-31	Secretory	1.80973	0.552569	1.0163
RPL12	1.25746e-35	1.13642	0.907	0.932	4.60068e-31	Secretory	2.19835	0.454887	0.973176
CD74	3.42295e-35	1.35469	0.871	0.857	1.25235e-30	Secretory	2.55743	0.391017	1.01634
CLU	5.89574e-34	2.50916	0.692	0.449	2.15707e-29	Secretory	5.69288	0.175658	1.5412
FTH11	1.67039e-32	0.856566	0.933	0.933	6.11146e-28	Secretory	1.81072	0.552266	1
RACK1	2.62036e-32	0.973942	0.851	0.864	9.58712e-28	Secretory	1.9642	0.509113	0.984954
KRT191	4.68482e-32	2.0801	0.746	0.609	1.71403e-27	Secretory	4.22836	0.236498	1.22496
STATH1	4.82383e-32	-2.04533	0.144	0.501	1.76489e-27	Secretory	0.242268	4.12766	0.287425
RPL5	6.2803e-31	0.966708	0.86	0.879	2.29778e-26	Secretory	1.95438	0.511672	0.978385
RPL18	6.36014e-31	0.751156	0.899	0.917	2.32698e-26	Secretory	1.68314	0.594127	0.980371
RPL3	1.4099e-30	0.78709	0.909	0.925	5.15841e-26	Secretory	1.72559	0.579512	0.982703
SCGB3A21	1.56223e-30	-1.01322	0.425	0.81	5.71573e-26	Secretory	0.495439	2.01841	0.524691
RPS15	5.95261e-30	0.818692	0.879	0.915	2.17788e-25	Secretory	1.76381	0.566956	0.960656
DUSP231	8.50606e-30	2.17396	0.567	0.329	3.11211e-25	Secretory	4.5126	0.221602	1.7234
C31	9.86779e-30	1.10136	0.373	0.093	3.61033e-25	Secretory	2.14557	0.466077	4.01075
NACA	1.78602e-29	0.965028	0.841	0.847	6.5345e-25	Secretory	1.9521	0.512268	0.992916
RPL10A	2.18347e-29	0.936627	0.853	0.872	7.98866e-25	Secretory	1.91405	0.522453	0.978211
PPDPF1	2.46488e-29	0.899011	0.832	0.87	9.01825e-25	Secretory	1.86479	0.536254	0.956322
PTMA	3.39838e-29	1.19256	0.815	0.807	1.24337e-24	Secretory	2.28558	0.437525	1.00991
FMO2	4.05013e-29	1.37141	0.358	0.092	1.48182e-24	Secretory	2.58723	0.386514	3.8913
TCN11	1.26233e-28	-0.666107	0.642	0.877	4.61849e-24	Secretory	0.630205	1.58678	0.732041
RPS18	2.73447e-28	0.842681	0.922	0.935	1.00046e-23	Secretory	1.79338	0.557606	0.986096
AC020656.11	3.81148e-28	-0.779314	0.364	0.784	1.39451e-23	Secretory	0.582644	1.71631	0.464286
RPS161	9.09341e-28	0.721038	0.843	0.835	3.32701e-23	Secretory	1.64837	0.606661	1.00958
RPS27A	9.98209e-28	0.760113	0.92	0.927	3.65215e-23	Secretory	1.69362	0.59045	0.992449
[truncated: 16,987 more rows]
