# Supplementary material for: Transcriptional profiling sheds light on the fibrotic aspects of idiopathic subglottic tracheal stenosis
Source: Front Cell Dev Biol. 2024 Jul 12;12:1380902. doi: 10.3389/fcell.2024.1380902 (PMC11272577; doi:10.3389/fcell.2024.1380902)
Supplement: Supplementary file 6 [file Table5.XLSX]

## Sheet: all ISGS vs all HT
Supplementary Table 5 - all ISGS vs all HT celltype specific DEG calculation of all ISGS cells vs all HT cells (List involves only significant genes of at least two of the other three tables)
gene	p_val	avg_log2FC	pct.1	pct.2	p_val_adj	celltype	Foldchange_UP	Foldchange_DOWN	Ratio_pct1_pct2
FCGBP	9.63949e-09	3.03389	0.508	0.18	0.00035268	Basal	8.19017	0.122098	2.82222		table legend
LYPD2	0.000217716	2.68385	0.477	0.307	1	Basal	6.42569	0.155625	1.55375		celltype
ALOX15	1.34591e-05	2.30864	0.585	0.42	0.492429	Basal	4.95417	0.20185	1.39286		p_val	p-value
S100A8	0.556993	1.96921	0.123	0.1	1	Basal	3.91553	0.255393	1.23		avg_log2FC	average log2 foldchange
MMP10	0.552571	1.7336	0.2	0.273	1	Basal	3.32556	0.300701	0.732601		pct.1	percentage of cells in the cluster where the gene is detected
SLURP2	0.00242755	1.66868	0.2	0.067	1	Basal	3.17924	0.314541	2.98507		pct.2	percentage of cells on average in all the other clusters where the gene is detected
SPRR3	7.64904e-06	1.60962	0.4	0.147	0.279856	Basal	3.05172	0.327684	2.72109		p_val_adj	adjusted p value
LCN2	0.00896719	1.47901	0.631	0.527	1	Basal	2.78758	0.358734	1.19734		Foldchange_UP	Up regulated genes according to the detected foldchange
KRT14	0.481565	1.29187	0.385	0.427	1	Basal	2.44845	0.408421	0.901639		Foldchange_DOWN	Down regulated genes according to the detected foldchange
MUC5AC	0.0962626	1.27843	0.185	0.107	1	Basal	2.42575	0.412244	1.72897		Ratio_pct1_pct2	ratio between pct1 and pct2
S100A9	0.15251	1.26218	0.215	0.353	1	Basal	2.39858	0.416913	0.609065
CLDN3	0.000128547	1.23046	0.508	0.327	1	Basal	2.34643	0.42618	1.55352
CYBA	7.3936e-05	1.14515	0.723	0.633	1	Basal	2.21169	0.452143	1.14218
TSPAN3	0.000104978	1.10499	0.677	0.587	1	Basal	2.15098	0.464905	1.15332
CLDN7	0.0027648	1.09419	0.615	0.587	1	Basal	2.13493	0.468399	1.0477
SAA1	0.889414	1.08915	0.308	0.333	1	Basal	2.12749	0.470038	0.924925
TYMP	3.12007e-10	1.07469	0.646	0.26	1.14154e-05	Basal	2.10627	0.474774	2.48462
CD24	0.000390994	1.07404	0.662	0.567	1	Basal	2.10533	0.474986	1.16755
GSTP1	6.46355e-06	1.05467	0.938	0.953	0.236482	Basal	2.07725	0.481406	0.98426
PPDPF	4.40835e-08	1.03931	0.938	0.913	0.00161288	Basal	2.05525	0.48656	1.02738
MUC4	0.000570253	1.03218	0.631	0.513	1	Basal	2.04511	0.48897	1.23002
EFHD2	7.8797e-06	1.02393	0.569	0.327	0.288295	Basal	2.03345	0.491775	1.74006
CD9	6.74495e-07	1.00065	0.923	0.893	0.0246778	Basal	2.0009	0.499775	1.03359
MUC1	0.00123576	0.999984	0.569	0.42	1	Basal	1.99998	0.500006	1.35476
FAM3B	0.00086281	0.987875	0.554	0.44	1	Basal	1.98326	0.50422	1.25909
KRT4	0.833805	0.97896	0.462	0.573	1	Basal	1.97104	0.507345	0.806283
AQP5	0.00731875	0.975189	0.677	0.673	1	Basal	1.9659	0.508673	1.00594
SERPINA3	0.595488	0.969358	0.169	0.147	1	Basal	1.95797	0.510733	1.14966
PGLS	7.94411e-08	0.960396	0.723	0.533	0.00290651	Basal	1.94584	0.513916	1.35647
BPIFB1	0.555068	0.958036	0.462	0.46	1	Basal	1.94266	0.514757	1.00435
MIF	1.75025e-08	0.955654	0.892	0.82	0.000640363	Basal	1.93946	0.515608	1.0878
ATP5F1D	5.80979e-09	0.955044	0.831	0.687	0.000212563	Basal	1.93864	0.515826	1.20961
ANXA11	0.00205815	0.943027	0.708	0.667	1	Basal	1.92256	0.520141	1.06147
VSIG2	0.0115581	0.941681	0.477	0.387	1	Basal	1.92076	0.520626	1.23256
NDFIP1	1.04225e-05	0.932205	0.708	0.547	0.381328	Basal	1.90819	0.524057	1.29433
IFITM3	0.000323271	0.913526	0.908	0.887	1	Basal	1.88364	0.530886	1.02368
CLTB	0.00119603	0.912358	0.615	0.553	1	Basal	1.88212	0.531316	1.11212
PLAAT4	0.035473	0.906656	0.662	0.633	1	Basal	1.87469	0.53342	1.04581
ETHE1	5.04266e-08	0.900037	0.708	0.453	0.00184496	Basal	1.86611	0.535873	1.56291
ANAPC11	5.02719e-05	0.889865	0.723	0.627	1	Basal	1.853	0.539665	1.15311
KRT19	0.00057458	0.888663	0.831	0.8	1	Basal	1.85146	0.540114	1.03875
PPP1CA	0.000684916	0.885968	0.662	0.54	1	Basal	1.848	0.541124	1.22593
PFN1	3.10699e-09	0.87392	0.969	0.88	0.000113675	Basal	1.83264	0.545662	1.10114
NNMT	0.132893	0.865131	0.246	0.153	1	Basal	1.82151	0.548996	1.60784
TSPO	9.78357e-09	0.857885	0.892	0.753	0.000357952	Basal	1.81238	0.551761	1.18459
CLIC3	1.18558e-06	0.850522	0.446	0.16	0.0433769	Basal	1.80315	0.554584	2.7875
TAF10	5.52719e-05	0.847747	0.6	0.453	1	Basal	1.79969	0.555652	1.3245
GUK1	7.06448e-07	0.843108	0.754	0.587	0.0258468	Basal	1.79391	0.557441	1.2845
SERINC2	1.01073e-05	0.839113	0.646	0.487	0.369794	Basal	1.78895	0.558987	1.32649
ALPL	0.00540766	0.826838	0.385	0.233	1	Basal	1.77379	0.563763	1.65236
TXNL4A	5.608e-07	0.824948	0.646	0.42	0.020518	Basal	1.77147	0.564503	1.5381
CSTB	1.14763e-06	0.819974	0.892	0.833	0.0419882	Basal	1.76537	0.566452	1.07083
IGKV3-20	0.0226066	0.811437	0.123	0.04	1	Basal	1.75496	0.569814	3.075
CLTA	5.11184e-06	0.808802	0.815	0.68	0.187027	Basal	1.75176	0.570856	1.19853
MYH14	0.00350874	0.806529	0.554	0.467	1	Basal	1.749	0.571756	1.1863
HLA-B	0.000160631	0.806254	0.908	0.913	1	Basal	1.74867	0.571865	0.994524
MRPL14	5.54901e-07	0.801787	0.692	0.48	0.0203022	Basal	1.74326	0.573638	1.44167
OS9	0.00124341	0.800294	0.615	0.527	1	Basal	1.74146	0.574232	1.16698
ELOB	7.65584e-08	0.798247	0.908	0.773	0.00280104	Basal	1.73899	0.575047	1.17464
AURKAIP1	3.83358e-06	0.798045	0.708	0.54	0.140259	Basal	1.73874	0.575128	1.31111
ATP6V0C	1.15154e-06	0.785555	0.785	0.72	0.0421315	Basal	1.72376	0.580129	1.09028
PSMA7	2.5479e-09	0.784228	0.846	0.68	9.32202e-05	Basal	1.72217	0.580663	1.24412
SLC6A14	0.00555906	0.783844	0.538	0.44	1	Basal	1.72171	0.580817	1.22273
CRIP1	0.018147	0.783255	0.646	0.547	1	Basal	1.72101	0.581054	1.18099
VDAC2	5.70453e-05	0.778966	0.785	0.653	1	Basal	1.7159	0.582784	1.20214
HEBP2	1.21549e-05	0.767781	0.754	0.653	0.44471	Basal	1.70265	0.58732	1.15467
OCIAD2	4.62837e-05	0.760668	0.615	0.44	1	Basal	1.69427	0.590223	1.39773
GNG5	4.89587e-05	0.757015	0.8	0.74	1	Basal	1.68999	0.591719	1.08108
S100A11	6.26553e-06	0.754945	0.954	0.913	0.229237	Basal	1.68757	0.592569	1.04491
HINT1	2.63611e-08	0.751633	0.985	0.853	0.000964473	Basal	1.6837	0.593931	1.15475
IGFBP7	0.0845249	0.750936	0.462	0.413	1	Basal	1.68288	0.594218	1.11864
HS3ST1	0.00237122	0.740411	0.554	0.42	1	Basal	1.67065	0.598569	1.31905
TMEM238	0.00908341	0.738988	0.569	0.52	1	Basal	1.66901	0.599159	1.09423
DUSP23	1.39071e-05	0.738292	0.662	0.433	0.50882	Basal	1.6682	0.599448	1.52887
SH3BGRL3	8.28732e-05	0.736703	0.738	0.613	1	Basal	1.66636	0.600109	1.20392
IGFBP2	0.00329125	0.733478	0.785	0.7	1	Basal	1.66264	0.601452	1.12143
KRT7	0.00332015	0.727784	0.785	0.793	1	Basal	1.65609	0.603831	0.989912
PSMD8	0.000223304	0.72536	0.677	0.567	1	Basal	1.65331	0.604846	1.194
S100P	0.242618	0.723425	0.477	0.5	1	Basal	1.6511	0.605658	0.954
SAT1	0.013849	0.723027	0.862	0.853	1	Basal	1.65064	0.605825	1.01055
S100A10	0.0603425	0.721018	0.738	0.733	1	Basal	1.64834	0.606669	1.00682
SYNGR2	0.000225436	0.720536	0.692	0.573	1	Basal	1.64779	0.606872	1.20768
ASS1	0.0150911	0.708909	0.662	0.62	1	Basal	1.63457	0.611783	1.06774
SORL1	0.0181195	0.706046	0.492	0.407	1	Basal	1.63133	0.612998	1.20885
TNC	0.128844	0.704529	0.385	0.34	1	Basal	1.62961	0.613643	1.13235
TXNDC17	0.00044666	0.703163	0.646	0.527	1	Basal	1.62807	0.614224	1.22581
MYL12B	4.20173e-07	0.698479	0.908	0.86	0.0153729	Basal	1.62279	0.616222	1.05581
COX8A	8.61456e-07	0.691168	0.846	0.733	0.0315181	Basal	1.61459	0.619352	1.15416
SELENOW	3.62534e-07	0.687145	0.908	0.82	0.013264	Basal	1.61009	0.621082	1.10732
GCHFR	0.0262079	0.684876	0.477	0.427	1	Basal	1.60756	0.622059	1.1171
IGKC	3.45318e-05	0.684189	0.246	0.053	1	Basal	1.6068	0.622355	4.64151
NOL7	0.00406561	0.684163	0.585	0.493	1	Basal	1.60677	0.622367	1.18661
AGRN	0.0134542	0.683018	0.431	0.32	1	Basal	1.60549	0.622861	1.34688
CDC37	0.000227007	0.682547	0.692	0.553	1	Basal	1.60497	0.623064	1.25136
ZNF706	0.00127471	0.680635	0.615	0.54	1	Basal	1.60285	0.623891	1.13889
ARL6IP4	1.82505e-05	0.679481	0.769	0.68	0.667733	Basal	1.60156	0.62439	1.13088
PLAAT3	1.90202e-06	0.679308	0.508	0.26	0.0695892	Basal	1.60137	0.624465	1.95385
FTH1	2.15667e-09	0.67837	1	0.973	7.89059e-05	Basal	1.60033	0.624871	1.02775
POLR2K	0.746999	0.67763	0.492	0.533	1	Basal	1.59951	0.625191	0.923077
TACSTD2	0.000125551	0.67667	0.862	0.813	1	Basal	1.59845	0.625608	1.06027
DYNLL1	2.8973e-06	0.675873	0.892	0.813	0.106004	Basal	1.59756	0.625953	1.09717
ST14	0.000133734	0.674513	0.569	0.407	1	Basal	1.59606	0.626544	1.39803
COX5A	0.000219686	0.674435	0.738	0.68	1	Basal	1.59597	0.626578	1.08529
ARF5	5.18677e-05	0.674264	0.723	0.627	1	Basal	1.59578	0.626652	1.15311
SLC25A3	0.000107365	0.673938	0.862	0.813	1	Basal	1.59542	0.626793	1.06027
C15orf48	0.0877016	0.668529	0.323	0.227	1	Basal	1.58945	0.629148	1.42291
CD55	0.106181	0.666856	0.692	0.687	1	Basal	1.58761	0.629878	1.00728
CDC42EP5	0.0334091	0.661548	0.569	0.527	1	Basal	1.58178	0.6322	1.0797
EFEMP1	0.656268	0.659828	0.523	0.593	1	Basal	1.57989	0.632954	0.881956
SYT8	0.733174	0.657712	0.231	0.267	1	Basal	1.57758	0.633883	0.865169
RAB11FIP1	0.0790753	0.656914	0.523	0.507	1	Basal	1.57671	0.634234	1.03156
JTB	4.79301e-05	0.655742	0.692	0.533	1	Basal	1.57543	0.634749	1.29831
MICOS10	0.00616131	0.655105	0.723	0.653	1	Basal	1.57473	0.635029	1.1072
CRIP2	0.0004912	0.653878	0.692	0.607	1	Basal	1.57339	0.63557	1.14003
IFITM1	0.155966	0.653053	0.754	0.72	1	Basal	1.57249	0.635933	1.04722
POLR2F	0.00388012	0.649	0.554	0.44	1	Basal	1.56808	0.637722	1.25909
LGALS3	0.051969	0.647109	0.831	0.907	1	Basal	1.56603	0.638559	0.916207
ATP5F1B	0.014074	0.643733	0.831	0.787	1	Basal	1.56237	0.640055	1.05591
CAPG	0.000570294	0.64258	0.646	0.48	1	Basal	1.56112	0.640566	1.34583
EIF3F	0.00021956	0.642265	0.754	0.687	1	Basal	1.56078	0.640706	1.09753
VMO1	0.347236	0.638343	0.554	0.507	1	Basal	1.55654	0.642451	1.0927
PI3	0.231408	0.637915	0.338	0.293	1	Basal	1.55608	0.642641	1.15358
PSMB8	0.00127113	0.635619	0.677	0.527	1	Basal	1.5536	0.643664	1.28463
C1orf122	0.0328625	0.632907	0.462	0.38	1	Basal	1.55069	0.644876	1.21579
LAMTOR5	0.000368862	0.632749	0.708	0.6	1	Basal	1.55052	0.644946	1.18
MGMT	6.03136e-06	0.632178	0.538	0.273	0.220669	Basal	1.5499	0.645202	1.9707
ATP6V0E1	4.2064e-07	0.632072	0.831	0.68	0.0153899	Basal	1.54979	0.645249	1.22206
IGLV3-21	1.27668e-05	0.630877	0.123	0	0.467099	Basal	1.54851	0.645784	#DIV/0!
IDS	0.0178863	0.627764	0.431	0.347	1	Basal	1.54517	0.647179	1.24207
TSPAN1	0.12246	0.625862	0.615	0.593	1	Basal	1.54313	0.648032	1.0371
IGFBP4	0.151371	0.624001	0.554	0.527	1	Basal	1.54114	0.648869	1.05123
SLC44A4	0.0355143	0.62094	0.462	0.4	1	Basal	1.53788	0.650247	1.155
YPEL3	0.00409603	0.620383	0.569	0.52	1	Basal	1.53728	0.650498	1.09423
TMSB10	0.000264831	0.618478	0.923	0.907	1	Basal	1.53525	0.651358	1.01764
ANTKMT	1.37929e-05	0.616716	0.462	0.24	0.504641	Basal	1.53338	0.652154	1.925
TOMM5	0.0121494	0.612413	0.569	0.487	1	Basal	1.52881	0.654102	1.16838
TRIM16	0.000768717	0.611885	0.385	0.207	1	Basal	1.52825	0.654341	1.8599
ARPC1B	0.00184241	0.611878	0.646	0.553	1	Basal	1.52825	0.654344	1.16817
DHRS4	0.0143151	0.610731	0.431	0.313	1	Basal	1.52703	0.654865	1.377
TP53I3	0.00169624	0.605232	0.523	0.353	1	Basal	1.52122	0.657366	1.48159
PPCS	0.0143398	0.604702	0.492	0.387	1	Basal	1.52066	0.657607	1.27132
KCMF1	0.0484925	0.602211	0.446	0.373	1	Basal	1.51804	0.658744	1.19571
ETFB	0.000118246	0.602074	0.662	0.493	1	Basal	1.5179	0.658806	1.3428
SDC1	0.000259764	0.601692	0.646	0.493	1	Basal	1.5175	0.65898	1.31034
PPP1R14B	0.0192463	0.601563	0.569	0.527	1	Basal	1.51736	0.65904	1.0797
NRP2	3.37941e-05	0.599248	0.538	0.287	1	Basal	1.51493	0.660098	1.87456
NTS	0.401073	0.596122	0.477	0.467	1	Basal	1.51165	0.66153	1.02141
RPL8	1.21175e-05	0.594182	0.985	0.993	0.443343	Basal	1.50962	0.66242	0.991944
FXYD3	0.00115729	0.594029	0.815	0.773	1	Basal	1.50946	0.66249	1.05433
MAL2	0.000854759	0.593794	0.615	0.493	1	Basal	1.50921	0.662598	1.24746
OAZ1	1.1711e-06	0.592596	0.923	0.813	0.0428469	Basal	1.50796	0.663149	1.1353
IGHG1	2.34469e-05	0.590186	0.138	0.007	0.857851	Basal	1.50544	0.664257	19.7143
BCAM	0.666253	0.589243	0.446	0.513	1	Basal	1.50446	0.664691	0.869396
P4HB	0.000188489	0.588059	0.754	0.673	1	Basal	1.50322	0.665238	1.12036
RARRES1	0.32268	0.588032	0.231	0.307	1	Basal	1.5032	0.66525	0.752443
MYDGF	0.0100547	0.586909	0.569	0.453	1	Basal	1.50203	0.665768	1.25607
IGKV3-11	1.79118e-08	0.586022	0.2	0	0.000655338	Basal	1.5011	0.666177	#DIV/0!
TBCB	0.0210139	0.584718	0.554	0.487	1	Basal	1.49975	0.666779	1.13758
MMP7	0.561714	0.581825	0.108	0.087	1	Basal	1.49674	0.668118	1.24138
TMEM179B	0.000490506	0.578998	0.677	0.573	1	Basal	1.49381	0.669429	1.1815
PRMT2	0.0504301	0.577886	0.523	0.447	1	Basal	1.49266	0.669945	1.17002
TMSB4X	0.00900001	0.577703	0.862	0.9	1	Basal	1.49247	0.67003	0.957778
TMEM219	0.000857786	0.577111	0.708	0.647	1	Basal	1.49186	0.670305	1.09428
BCL7C	0.0337426	0.569036	0.462	0.367	1	Basal	1.48353	0.674067	1.25886
RAB11A	0.00868547	0.568579	0.585	0.527	1	Basal	1.48306	0.67428	1.11006
NDUFB2	0.00356818	0.568421	0.815	0.713	1	Basal	1.4829	0.674354	1.14306
MPC2	0.278364	0.567477	0.492	0.493	1	Basal	1.48193	0.674796	0.997972
ARHGDIA	0.0466515	0.566673	0.492	0.427	1	Basal	1.4811	0.675172	1.15222
VAMP8	0.00611599	0.563963	0.785	0.82	1	Basal	1.47833	0.676441	0.957317
MLPH	0.00447044	0.559682	0.385	0.247	1	Basal	1.47394	0.678452	1.5587
SSU72	5.33619e-05	0.557615	0.692	0.54	1	Basal	1.47183	0.679425	1.28148
REEP5	0.000123432	0.553708	0.8	0.66	1	Basal	1.46785	0.681267	1.21212
TGFBI	0.167199	0.550324	0.2	0.14	1	Basal	1.46441	0.682867	1.42857
PTTG1IP	0.0141675	0.549667	0.692	0.673	1	Basal	1.46375	0.683178	1.02823
CXCL2	0.0679178	0.543724	0.2	0.347	1	Basal	1.45773	0.685998	0.576369
TMPRSS4	0.00129899	0.541232	0.662	0.533	1	Basal	1.45521	0.687184	1.24203
NDUFA13	0.000127667	0.53988	0.831	0.767	1	Basal	1.45385	0.687828	1.08344
MRPL41	0.000248584	0.539486	0.646	0.547	1	Basal	1.45345	0.688016	1.18099
CSTA	0.0323551	0.53893	0.615	0.513	1	Basal	1.45289	0.688281	1.19883
GIHCG	0.378604	0.537494	0.123	0.087	1	Basal	1.45145	0.688967	1.41379
NBL1	0.00577942	0.535641	0.569	0.467	1	Basal	1.44959	0.689852	1.21842
PGD	0.0266227	0.534321	0.538	0.46	1	Basal	1.44826	0.690484	1.16957
TNFRSF18	0.00223013	0.533913	0.292	0.14	1	Basal	1.44785	0.690679	2.08571
AOPEP	0.0583789	0.532889	0.538	0.473	1	Basal	1.44682	0.691169	1.13742
CCS	0.0107685	0.530053	0.415	0.287	1	Basal	1.44398	0.692529	1.44599
PLPP2	0.00337429	0.529953	0.662	0.6	1	Basal	1.44388	0.692577	1.10333
SLC25A5	0.00363598	0.526598	0.785	0.773	1	Basal	1.44053	0.69419	1.01552
NFKBIA	0.117294	0.526376	0.8	0.753	1	Basal	1.44031	0.694297	1.06242
SLC25A6	4.78217e-05	0.525419	0.923	0.807	1	Basal	1.43935	0.694757	1.14374
PPIC	0.0105565	0.524825	0.477	0.367	1	Basal	1.43876	0.695044	1.29973
DRAP1	0.000488062	0.52259	0.631	0.547	1	Basal	1.43653	0.696121	1.15356
SERPINB4	0.0435445	0.52106	0.354	0.253	1	Basal	1.43501	0.69686	1.39921
RPL13	2.5711e-07	0.519548	1	1	0.00940688	Basal	1.43351	0.69759	1
PLP2	0.344103	0.518751	0.523	0.547	1	Basal	1.43271	0.697976	0.956124
SPSB3	0.0283838	0.518726	0.477	0.4	1	Basal	1.43269	0.697988	1.1925
NDUFA11	0.000135251	0.518389	0.862	0.74	1	Basal	1.43235	0.698151	1.16486
RAB5IF	0.00137815	0.518276	0.554	0.413	1	Basal	1.43224	0.698206	1.3414
TMEM59	0.00269112	0.517292	0.815	0.8	1	Basal	1.43127	0.698682	1.01875
MUC20	0.195958	0.517131	0.492	0.54	1	Basal	1.43111	0.69876	0.911111
GABRP	0.0263469	0.516725	0.569	0.467	1	Basal	1.4307	0.698957	1.21842
RPS19BP1	0.00059056	0.515985	0.6	0.48	1	Basal	1.42997	0.699315	1.25
LDHA	0.621046	0.51562	0.6	0.707	1	Basal	1.42961	0.699492	0.848656
S100A6	0.0167103	0.515353	1	0.98	1	Basal	1.42934	0.699622	1.02041
TMC5	0.128218	0.512773	0.369	0.313	1	Basal	1.42679	0.700874	1.17891
TSPAN15	0.00797034	0.512273	0.292	0.16	1	Basal	1.4263	0.701117	1.825
CHMP2A	0.0004592	0.511964	0.662	0.56	1	Basal	1.42599	0.701267	1.18214
SAA2	0.000506942	0.506874	0.138	0.02	1	Basal	1.42097	0.703746	6.9
ZNF428	0.00118491	0.503691	0.631	0.52	1	Basal	1.41784	0.7053	1.21346
YIF1A	0.0168604	0.502757	0.508	0.453	1	Basal	1.41692	0.705757	1.12141
ADAM9	0.0160157	0.499053	0.508	0.42	1	Basal	1.41329	0.707571	1.20952
BAG1	0.0113131	0.498079	0.754	0.707	1	Basal	1.41233	0.708049	1.06648
TRIR	0.00163192	0.496074	0.723	0.627	1	Basal	1.41037	0.709034	1.15311
SERF2	0.0045945	0.495662	0.877	0.867	1	Basal	1.40997	0.709236	1.01153
RNF7	0.0150826	0.492962	0.646	0.64	1	Basal	1.40733	0.710565	1.00937
ECHS1	0.0015349	0.49016	0.692	0.507	1	Basal	1.4046	0.711946	1.36489
CHST14	0.395395	0.489335	0.169	0.133	1	Basal	1.4038	0.712353	1.27068
TUFM	0.00019237	0.488865	0.754	0.627	1	Basal	1.40334	0.712585	1.20255
S100A16	0.00165486	0.482724	0.677	0.587	1	Basal	1.39738	0.715625	1.15332
GSTO2	0.182618	0.481079	0.2	0.313	1	Basal	1.39579	0.716442	0.638978
ARHGAP18	0.836766	0.480229	0.292	0.313	1	Basal	1.39496	0.716864	0.932907
DEF8	0.684279	0.477769	0.169	0.16	1	Basal	1.39259	0.718087	1.05625
PPM1G	0.0395346	0.476961	0.523	0.493	1	Basal	1.39181	0.71849	1.06085
CD44	0.00378309	0.475725	0.738	0.607	1	Basal	1.39062	0.719105	1.21582
NRIP1	0.473484	0.475524	0.354	0.347	1	Basal	1.39042	0.719206	1.02017
PSMA6	0.00214543	0.472566	0.677	0.56	1	Basal	1.38758	0.720682	1.20893
CRNDE	0.0326802	0.471838	0.569	0.48	1	Basal	1.38688	0.721045	1.18542
UBE2D2	0.115359	0.469885	0.538	0.527	1	Basal	1.385	0.722022	1.02087
SELENOH	0.00364173	0.469866	0.677	0.647	1	Basal	1.38498	0.722032	1.04637
MIEN1	0.0135894	0.468394	0.508	0.447	1	Basal	1.38357	0.722769	1.13647
RPL28	1.99619e-06	0.467687	1	0.993	0.0730347	Basal	1.38289	0.723123	1.00705
CTSC	0.0112399	0.467152	0.692	0.56	1	Basal	1.38238	0.723391	1.23571
BAX	0.0458805	0.46576	0.4	0.333	1	Basal	1.38104	0.72409	1.2012
CTSB	0.0140264	0.465601	0.738	0.74	1	Basal	1.38089	0.72417	0.997297
REX1BD	0.0135536	0.463008	0.569	0.527	1	Basal	1.37841	0.725472	1.0797
RNF130	0.0497005	0.461998	0.523	0.467	1	Basal	1.37745	0.72598	1.11991
AC244090.1	0.73155	0.459769	0.123	0.113	1	Basal	1.37532	0.727102	1.0885
TMBIM4	0.00229849	0.457442	0.708	0.613	1	Basal	1.37311	0.728276	1.15498
ARPC5	0.0915945	0.456621	0.6	0.56	1	Basal	1.37232	0.728691	1.07143
H2AJ	0.0406551	0.450263	0.569	0.547	1	Basal	1.36629	0.731909	1.04022
CD99	0.0938544	0.449923	0.554	0.52	1	Basal	1.36597	0.732082	1.06538
CAPNS1	0.00174164	0.447138	0.738	0.593	1	Basal	1.36333	0.733497	1.24452
EIF4E	0.408364	0.446735	0.4	0.487	1	Basal	1.36295	0.733701	0.821355
A4GALT	0.00621121	0.444779	0.538	0.427	1	Basal	1.36111	0.734697	1.25995
CREB3L1	0.217452	0.437315	0.4	0.387	1	Basal	1.35408	0.738508	1.03359
MTCH2	0.0647188	0.436712	0.446	0.393	1	Basal	1.35352	0.738816	1.13486
SPINK5	0.23563	0.436074	0.415	0.387	1	Basal	1.35292	0.739143	1.07235
GSTZ1	0.0638469	0.435393	0.308	0.207	1	Basal	1.35228	0.739492	1.48792
PRPF6	0.457132	0.434314	0.462	0.46	1	Basal	1.35127	0.740045	1.00435
CALM1	0.0037248	0.433747	0.846	0.807	1	Basal	1.35074	0.740336	1.04833
CALR	0.00122012	0.429843	0.815	0.813	1	Basal	1.34709	0.742343	1.00246
SYTL2	0.0240483	0.425602	0.462	0.36	1	Basal	1.34313	0.744528	1.28333
TUBB	0.0974916	0.424976	0.677	0.653	1	Basal	1.34255	0.744851	1.03675
PRDX5	0.00011748	0.424673	0.892	0.873	1	Basal	1.34227	0.745008	1.02176
CSNK1D	0.0573313	0.423502	0.462	0.387	1	Basal	1.34118	0.745613	1.1938
MACC1	0.0525599	0.421483	0.415	0.333	1	Basal	1.3393	0.746657	1.24625
RPS19	0.0026846	0.420729	0.985	0.987	1	Basal	1.3386	0.747047	0.997974
KLF3	0.0328594	0.419407	0.631	0.56	1	Basal	1.33738	0.747732	1.12679
HMGN1	0.00197122	0.416425	0.723	0.68	1	Basal	1.33462	0.749279	1.06324
TGIF2	0.506588	0.416329	0.2	0.253	1	Basal	1.33453	0.749329	0.790514
NDUFA6	0.0018581	0.415701	0.738	0.633	1	Basal	1.33395	0.749655	1.16588
PIGR	0.298655	0.414859	0.538	0.52	1	Basal	1.33317	0.750093	1.03462
NME6	0.0180674	0.414786	0.277	0.16	1	Basal	1.3331	0.750131	1.73125
PNRC1	0.192881	0.412707	0.846	0.847	1	Basal	1.33118	0.751213	0.998819
NSF	0.716271	0.410764	0.262	0.26	1	Basal	1.32939	0.752225	1.00769
SPAG9	0.709059	0.407921	0.369	0.4	1	Basal	1.32677	0.753709	0.9225
GRWD1	0.363621	0.406363	0.169	0.133	1	Basal	1.32534	0.754523	1.27068
HTATSF1	0.294511	0.403987	0.4	0.38	1	Basal	1.32316	0.755767	1.05263
KHSRP	0.322995	0.40289	0.262	0.22	1	Basal	1.32215	0.756342	1.19091
SNX8	0.0162881	0.400489	0.246	0.133	1	Basal	1.31995	0.757602	1.84962
LSM4	0.0310721	0.399451	0.492	0.42	1	Basal	1.31901	0.758147	1.17143
MRPS11	0.017591	0.39842	0.369	0.247	1	Basal	1.31806	0.758689	1.49393
ABHD2	0.0990678	0.395277	0.569	0.553	1	Basal	1.3152	0.760343	1.02893
TRMT112	0.0262123	0.394803	0.692	0.627	1	Basal	1.31476	0.760593	1.10367
MRPS17	0.0607143	0.393798	0.277	0.187	1	Basal	1.31385	0.761123	1.48128
ACTB	0.0607889	0.39304	1	0.987	1	Basal	1.31316	0.761523	1.01317
ATP5PF	0.0420221	0.391875	0.754	0.707	1	Basal	1.3121	0.762138	1.06648
RAB2A	0.0642523	0.390595	0.692	0.653	1	Basal	1.31093	0.762815	1.05972
PLAC8	0.419343	0.390252	0.492	0.493	1	Basal	1.31062	0.762996	0.997972
PELO	0.00866262	0.389994	0.231	0.1	1	Basal	1.31039	0.763133	2.31
PSMB2	0.0554878	0.38919	0.569	0.493	1	Basal	1.30966	0.763558	1.15416
RHOC	0.0267225	0.379253	0.8	0.7	1	Basal	1.30067	0.768836	1.14286
CENPX	0.121715	0.378936	0.462	0.413	1	Basal	1.30038	0.769005	1.11864
VMA21	0.0806349	0.374026	0.277	0.2	1	Basal	1.29596	0.771626	1.385
LAMTOR1	0.0539223	0.371938	0.554	0.547	1	Basal	1.29409	0.772744	1.0128
UGCG	0.0746512	0.371146	0.554	0.453	1	Basal	1.29338	0.773168	1.22296
POMP	0.0215852	0.370623	0.708	0.64	1	Basal	1.29291	0.773448	1.10625
CCDC85B	0.007814	0.367955	0.477	0.36	1	Basal	1.29052	0.77488	1.325
NT5C	0.878819	0.367135	0.431	0.467	1	Basal	1.28979	0.77532	0.922912
IFNGR1	0.496252	0.365171	0.415	0.42	1	Basal	1.28803	0.776377	0.988095
JPT1	0.00586374	0.364747	0.677	0.553	1	Basal	1.28766	0.776605	1.22423
RPS5	0.00684008	0.361949	1	0.98	1	Basal	1.28516	0.778113	1.02041
SMIM5	0.000135721	0.361638	0.185	0.033	1	Basal	1.28488	0.778281	5.60606
UBXN1	0.0254633	0.360931	0.646	0.627	1	Basal	1.28425	0.778662	1.0303
ARPC2	0.00702428	0.360753	0.8	0.767	1	Basal	1.2841	0.778758	1.04302
DANCR	0.0222869	0.360416	0.6	0.513	1	Basal	1.2838	0.77894	1.16959
SAMM50	0.251277	0.359151	0.292	0.24	1	Basal	1.28267	0.779623	1.21667
RGCC	0.48812	0.358525	0.508	0.533	1	Basal	1.28211	0.779962	0.953096
MAPRE3	0.351623	0.357899	0.123	0.087	1	Basal	1.28156	0.7803	1.41379
TIMP1	0.0235961	0.357651	0.723	0.66	1	Basal	1.28134	0.780434	1.09545
MTA1	0.0955259	0.356729	0.338	0.267	1	Basal	1.28052	0.780933	1.26592
ITGBL1	1	0.356607	0.154	0.16	1	Basal	1.28041	0.780999	0.9625
ISCU	0.606086	0.356226	0.538	0.567	1	Basal	1.28007	0.781206	0.948854
BAD	0.037904	0.35496	0.492	0.427	1	Basal	1.27895	0.781891	1.15222
CHPT1	0.433288	0.354949	0.477	0.473	1	Basal	1.27894	0.781898	1.00846
SLC26A4	1.27668e-05	0.354899	0.123	0	0.467099	Basal	1.2789	0.781924	#DIV/0!
MSLN	0.691795	0.346017	0.492	0.507	1	Basal	1.27105	0.786753	0.970414
CHMP5	0.100915	0.343914	0.569	0.507	1	Basal	1.26919	0.787901	1.12229
SLAIN2	0.767503	0.343194	0.323	0.347	1	Basal	1.26856	0.788294	0.930836
HIGD2A	0.0375961	0.341287	0.8	0.733	1	Basal	1.26689	0.789337	1.09141
CPNE2	0.10944	0.340814	0.308	0.24	1	Basal	1.26647	0.789596	1.28333
CYRIB	0.728361	0.340169	0.277	0.3	1	Basal	1.2659	0.789949	0.923333
BCL7B	0.180405	0.33984	0.308	0.253	1	Basal	1.26562	0.790129	1.21739
MTCH1	0.0616949	0.339582	0.585	0.573	1	Basal	1.26539	0.79027	1.02094
UPK1B	0.536472	0.335435	0.492	0.487	1	Basal	1.26176	0.792545	1.01027
AFDN	0.392321	0.334241	0.477	0.493	1	Basal	1.26071	0.793201	0.967546
NEAT1	0.0702989	0.333812	0.892	0.833	1	Basal	1.26034	0.793437	1.07083
RAD23A	0.113859	0.332386	0.554	0.513	1	Basal	1.25909	0.794222	1.07992
PEX16	0.180155	0.329757	0.292	0.24	1	Basal	1.2568	0.795671	1.21667
NTRK2	0.0568191	0.328882	0.308	0.18	1	Basal	1.25604	0.796153	1.71111
SERPINB2	0.0829937	0.327747	0.354	0.233	1	Basal	1.25505	0.79678	1.51931
CST3	3.01417e-05	0.326562	0.892	0.86	1	Basal	1.25402	0.797434	1.03721
RNF181	0.22137	0.32573	0.569	0.58	1	Basal	1.2533	0.797894	0.981034
ESCO1	0.839025	0.324849	0.262	0.273	1	Basal	1.25253	0.798382	0.959707
EMD	0.527954	0.321953	0.462	0.487	1	Basal	1.25002	0.799986	0.948665
CAST	0.00464615	0.31927	0.769	0.707	1	Basal	1.2477	0.801475	1.08769
COA8	0.150526	0.319092	0.338	0.26	1	Basal	1.24755	0.801574	1.3
PRSS23	0.0891862	0.319089	0.8	0.74	1	Basal	1.24754	0.801576	1.08108
DCTN3	0.255391	0.316747	0.477	0.46	1	Basal	1.24552	0.802878	1.03696
ZNF226	0.0692539	0.315717	0.2	0.113	1	Basal	1.24463	0.803452	1.76991
PPP1CB	0.296018	0.315339	0.508	0.513	1	Basal	1.2443	0.803662	0.990253
BRI3	0.00326908	0.314399	0.662	0.6	1	Basal	1.24349	0.804186	1.10333
HLA-C	0.0228187	0.314379	0.862	0.867	1	Basal	1.24348	0.804197	0.994233
TMEM218	0.0412433	0.310166	0.246	0.147	1	Basal	1.23985	0.806549	1.67347
VPS72	0.110593	0.308712	0.354	0.267	1	Basal	1.2386	0.807362	1.32584
CHASERR	0.0981285	0.306754	0.662	0.62	1	Basal	1.23692	0.808459	1.06774
FBXO31	0.0221074	0.306202	0.154	0.06	1	Basal	1.23645	0.808768	2.56667
PHYH	0.636162	0.305944	0.292	0.287	1	Basal	1.23623	0.808913	1.01742
PDLIM4	0.00367898	0.305286	0.554	0.38	1	Basal	1.23566	0.809282	1.45789
EPC1	0.265045	0.305202	0.538	0.513	1	Basal	1.23559	0.809329	1.04873
SIVA1	0.0221131	0.304051	0.631	0.587	1	Basal	1.23461	0.809975	1.07496
LIX1L	0.932761	0.301207	0.169	0.18	1	Basal	1.23217	0.811573	0.938889
TDRP	0.641933	0.300485	0.092	0.12	1	Basal	1.23156	0.811979	0.766667
TPD52L2	0.181629	0.298924	0.323	0.26	1	Basal	1.23023	0.812858	1.24231
NDUFS3	0.189235	0.298312	0.477	0.473	1	Basal	1.2297	0.813203	1.00846
TOMM7	0.0406563	0.297287	0.908	0.847	1	Basal	1.22883	0.813781	1.07202
BAIAP2	0.228472	0.296798	0.508	0.487	1	Basal	1.22842	0.814057	1.04312
CD302	0.250056	0.293296	0.138	0.22	1	Basal	1.22544	0.816036	0.627273
ERBB3	0.153409	0.292338	0.4	0.373	1	Basal	1.22462	0.816578	1.07239
IRF2	0.621386	0.291971	0.446	0.46	1	Basal	1.22431	0.816786	0.969565
CTNNA1	0.0697554	0.291486	0.692	0.667	1	Basal	1.2239	0.81706	1.03748
UBE2I	0.586248	0.29112	0.477	0.513	1	Basal	1.22359	0.817267	0.929825
SEMA4C	0.509655	0.291039	0.2	0.18	1	Basal	1.22352	0.817313	1.11111
KLHDC3	0.68106	0.287801	0.2	0.24	1	Basal	1.22078	0.81915	0.833333
PHLDA2	0.127581	0.286551	0.646	0.593	1	Basal	1.21972	0.81986	1.08938
MRPL47	0.898126	0.285153	0.338	0.367	1	Basal	1.21854	0.820654	0.920981
TMEM170A	0.793805	0.284821	0.246	0.267	1	Basal	1.21826	0.820844	0.921348
SOD2	0.713806	0.284405	0.569	0.573	1	Basal	1.21791	0.82108	0.993019
PLD3	0.231537	0.283642	0.585	0.56	1	Basal	1.21726	0.821515	1.04464
AK3	0.756478	0.282273	0.369	0.387	1	Basal	1.21611	0.822295	0.953488
ANXA4	0.166628	0.28176	0.585	0.587	1	Basal	1.21568	0.822587	0.996593
PDE12	0.214812	0.281584	0.215	0.16	1	Basal	1.21553	0.822687	1.34375
C19orf53	0.208335	0.281333	0.646	0.68	1	Basal	1.21532	0.82283	0.95
CCND1	0.112562	0.281026	0.738	0.68	1	Basal	1.21506	0.823005	1.08529
KAT8	0.635726	0.277996	0.277	0.273	1	Basal	1.21251	0.824736	1.01465
ADD1	0.845102	0.276914	0.446	0.48	1	Basal	1.2116	0.825355	0.929167
IGHA1	0.0405108	0.276824	0.123	0.047	1	Basal	1.21152	0.825406	2.61702
VIM	0.467705	0.275143	0.538	0.507	1	Basal	1.21011	0.826369	1.06114
PFKP	0.0435767	0.274348	0.369	0.267	1	Basal	1.20945	0.826824	1.38202
SMDT1	0.0451293	0.274176	0.677	0.567	1	Basal	1.2093	0.826923	1.194
ATP6V1F	0.00958736	0.271944	0.677	0.587	1	Basal	1.20743	0.828203	1.15332
EEF2	0.110262	0.271915	0.985	0.94	1	Basal	1.20741	0.828219	1.04787
FOXD1	0.0344883	0.271488	0.292	0.187	1	Basal	1.20705	0.828464	1.5615
HSPA5	0.218574	0.266471	0.708	0.72	1	Basal	1.20286	0.831351	0.983333
STRN3	0.604464	0.262197	0.292	0.293	1	Basal	1.1993	0.833817	0.996587
STK39	0.70301	0.260831	0.354	0.407	1	Basal	1.19817	0.834607	0.869779
A1BG	0.552172	0.26047	0.108	0.087	1	Basal	1.19787	0.834816	1.24138
CELSR2	0.719194	0.260346	0.215	0.24	1	Basal	1.19777	0.834888	0.895833
SLC9A3R1	0.132461	0.259113	0.6	0.58	1	Basal	1.19674	0.835601	1.03448
RHOA	0.00257551	0.257702	0.877	0.833	1	Basal	1.19557	0.836419	1.05282
NAA60	0.0117335	0.257084	0.292	0.16	1	Basal	1.19506	0.836777	1.825
INO80B	0.747734	0.253815	0.123	0.14	1	Basal	1.19236	0.838676	0.878571
SLC35A2	0.763222	0.252491	0.154	0.18	1	Basal	1.19126	0.839446	0.855556
PPIA	0.00177229	0.252289	0.954	0.96	1	Basal	1.1911	0.839564	0.99375
CNBP	0.081383	0.251609	0.769	0.78	1	Basal	1.19053	0.839959	0.985897
RPLP2	0.0410161	0.250414	1	0.947	1	Basal	1.18955	0.840655	1.05597
C3	0.0892439	-0.252146	0.231	0.34	1	Basal	0.839646	1.19098	0.679412
MRPS18C	0.68203	-0.2524	0.4	0.46	1	Basal	0.839499	1.19119	0.869565
GMPS	0.225386	-0.252858	0.185	0.267	1	Basal	0.839232	1.19157	0.692884
RPL26	0.0241604	-0.254525	1	1	1	Basal	0.838263	1.19294	1
AL135905.2	0.010125	-0.255116	0.138	0.3	1	Basal	0.83792	1.19343	0.46
GABARAPL1	0.0234946	-0.255972	0.2	0.373	1	Basal	0.837423	1.19414	0.536193
MAT2A	0.26972	-0.256299	0.538	0.593	1	Basal	0.837233	1.19441	0.907251
CIR1	0.0059999	-0.257864	0.292	0.5	1	Basal	0.836325	1.19571	0.584
SMARCE1	0.164096	-0.258557	0.477	0.58	1	Basal	0.835924	1.19628	0.822414
NCL	0.224124	-0.265419	0.831	0.867	1	Basal	0.831957	1.20198	0.958478
CYP4B1	0.625136	-0.266364	0.569	0.573	1	Basal	0.831412	1.20277	0.993019
HMGB2	0.0843694	-0.267768	0.277	0.4	1	Basal	0.830604	1.20394	0.6925
TFDP2	0.0120876	-0.269478	0.231	0.4	1	Basal	0.82962	1.20537	0.5775
PPP1R12B	0.0874258	-0.269753	0.185	0.307	1	Basal	0.829462	1.2056	0.602606
RPL41	0.00346741	-0.272475	1	1	1	Basal	0.827898	1.20788	1
ADH7	0.459972	-0.273963	0.477	0.533	1	Basal	0.827044	1.20912	0.894934
GNAS	0.411318	-0.274497	0.846	0.84	1	Basal	0.826738	1.20957	1.00714
PRPF31	0.0766738	-0.280284	0.231	0.367	1	Basal	0.823429	1.21443	0.629428
RPL7	0.0304265	-0.282128	0.908	0.92	1	Basal	0.822377	1.21599	0.986957
ATP2A2	0.131015	-0.283248	0.6	0.667	1	Basal	0.821739	1.21693	0.89955
CH25H	0.0100097	-0.283787	0.108	0.273	1	Basal	0.821432	1.21739	0.395604
MRPS18B	0.0487002	-0.285339	0.354	0.527	1	Basal	0.820549	1.2187	0.671727
PRMT5	0.517077	-0.285535	0.138	0.18	1	Basal	0.820437	1.21886	0.766667
TOR1AIP1	0.201446	-0.286116	0.292	0.4	1	Basal	0.820107	1.21935	0.73
EFNB2	0.0738852	-0.288993	0.292	0.407	1	Basal	0.818473	1.22179	0.717445
CLDN4	0.868212	-0.291157	0.754	0.667	1	Basal	0.817246	1.22362	1.13043
CYSTM1	0.287575	-0.294579	0.569	0.607	1	Basal	0.81531	1.22653	0.937397
KMT2C	0.0769315	-0.29714	0.415	0.553	1	Basal	0.813864	1.22871	0.750452
EIF4G2	0.105648	-0.300313	0.754	0.833	1	Basal	0.812076	1.23141	0.905162
MPRIP	0.211929	-0.306057	0.292	0.387	1	Basal	0.80885	1.23632	0.754522
CLCA4	0.0737112	-0.307771	0.215	0.353	1	Basal	0.807889	1.23779	0.609065
BZW1	0.151733	-0.308035	0.646	0.693	1	Basal	0.807741	1.23802	0.932179
NOLC1	0.120655	-0.30807	0.369	0.493	1	Basal	0.807722	1.23805	0.748479
TCEA1	0.885826	-0.310078	0.492	0.587	1	Basal	0.806598	1.23977	0.83816
TFRC	0.00276994	-0.311211	0.154	0.353	1	Basal	0.805965	1.24075	0.436261
EIF4A2	0.100057	-0.31165	0.769	0.807	1	Basal	0.80572	1.24113	0.952912
COX7B	0.00842878	-0.312406	0.692	0.853	1	Basal	0.805298	1.24178	0.811254
HNRNPA2B1	0.0717938	-0.312512	0.815	0.9	1	Basal	0.805239	1.24187	0.905556
CRABP2	0.0331996	-0.313219	0.169	0.327	1	Basal	0.804844	1.24248	0.51682
OCIAD1	0.0261784	-0.314518	0.446	0.633	1	Basal	0.804119	1.2436	0.704581
NUCB2	0.0674014	-0.321954	0.477	0.6	1	Basal	0.799985	1.25002	0.795
KRT17	0.0268311	-0.326144	0.738	0.847	1	Basal	0.797665	1.25366	0.871311
PRKAR1A	0.0815464	-0.326601	0.431	0.58	1	Basal	0.797413	1.25406	0.743103
HSPB8	0.00176135	-0.327909	0.246	0.48	1	Basal	0.79669	1.25519	0.5125
TRPC1	0.0473609	-0.333008	0.031	0.113	1	Basal	0.79388	1.25964	0.274336
BCLAF1	0.117452	-0.333827	0.492	0.66	1	Basal	0.793429	1.26035	0.745455
PPP1R15A	0.142583	-0.333984	0.708	0.747	1	Basal	0.793343	1.26049	0.947791
DDX5	0.0349247	-0.338536	0.892	0.887	1	Basal	0.790844	1.26447	1.00564
PIN4	0.0318524	-0.338706	0.354	0.5	1	Basal	0.79075	1.26462	0.708
SNRPB2	0.00398387	-0.34601	0.277	0.493	1	Basal	0.786757	1.27104	0.561866
TFF3	0.366027	-0.349156	0.292	0.38	1	Basal	0.785043	1.27382	0.768421
HLA-DRA	0.130523	-0.349487	0.462	0.6	1	Basal	0.784863	1.27411	0.77
JUNB	0.294484	-0.350087	0.923	0.9	1	Basal	0.784537	1.27464	1.02556
ALDH1A1	0.451493	-0.350094	0.615	0.64	1	Basal	0.784533	1.27464	0.960938
NR4A1	0.0930992	-0.354854	0.723	0.773	1	Basal	0.781949	1.27886	0.935317
ZFP36L2	0.037938	-0.359524	0.723	0.82	1	Basal	0.779422	1.283	0.881707
AGR2	0.00248705	-0.360531	0.646	0.847	1	Basal	0.778878	1.2839	0.762692
NRDE2	0.0518142	-0.36058	0.062	0.153	1	Basal	0.778851	1.28394	0.405229
VPS13C	0.00861216	-0.361324	0.354	0.567	1	Basal	0.77845	1.2846	0.624339
HSPD1	0.437424	-0.364482	0.677	0.713	1	Basal	0.776748	1.28742	0.949509
TMEM87A	0.00865334	-0.370005	0.385	0.587	1	Basal	0.77378	1.29236	0.655877
MCAM	0.0149022	-0.370555	0.108	0.26	1	Basal	0.773485	1.29285	0.415385
HNRNPH3	0.00789648	-0.375254	0.369	0.58	1	Basal	0.770969	1.29707	0.636207
RPL6	0.0109777	-0.377246	1	0.973	1	Basal	0.769906	1.29886	1.02775
GOLGB1	0.109348	-0.378105	0.6	0.687	1	Basal	0.769448	1.29963	0.873362
AKAP9	0.0110553	-0.379321	0.538	0.747	1	Basal	0.768799	1.30073	0.720214
PABPC1	0.0238384	-0.380521	0.892	0.947	1	Basal	0.76816	1.30181	0.941922
KDSR	0.0383956	-0.381729	0.292	0.453	1	Basal	0.767517	1.3029	0.644592
RPS25	9.84083e-05	-0.388045	1	0.973	1	Basal	0.764164	1.30862	1.02775
S100A1	0.0878699	-0.388555	0.062	0.14	1	Basal	0.763894	1.30908	0.442857
ATAD1	0.0114855	-0.39028	0.246	0.427	1	Basal	0.762982	1.31065	0.576112
FGF7	0.18646	-0.394341	0.108	0.18	1	Basal	0.760837	1.31434	0.6
STEAP4	0.0664285	-0.394722	0.2	0.307	1	Basal	0.760636	1.31469	0.651466
ARHGAP5	0.000492723	-0.395097	0.277	0.547	1	Basal	0.760438	1.31503	0.506399
HMGN5	0.00615906	-0.397352	0.092	0.26	1	Basal	0.75925	1.31709	0.353846
HBP1	0.00216639	-0.398312	0.308	0.54	1	Basal	0.758745	1.31797	0.57037
CP	0.330822	-0.39857	0.446	0.493	1	Basal	0.75861	1.3182	0.904665
PAK1	0.000504881	-0.399437	0.215	0.473	1	Basal	0.758154	1.31899	0.454545
ITGB1	0.0189745	-0.399472	0.569	0.747	1	Basal	0.758136	1.31903	0.761714
RPL37A	0.00110645	-0.399815	0.954	0.973	1	Basal	0.757956	1.31934	0.980473
SYNPO2	0.0768838	-0.402821	0.138	0.247	1	Basal	0.756378	1.32209	0.558704
DNAJB1	0.610974	-0.404402	0.754	0.753	1	Basal	0.75555	1.32354	1.00133
GAS5	0.0741307	-0.405494	0.662	0.793	1	Basal	0.754978	1.32454	0.834805
PRPF40A	0.00913886	-0.406323	0.369	0.573	1	Basal	0.754544	1.3253	0.643979
NCOA4	0.00791787	-0.409072	0.415	0.6	1	Basal	0.753108	1.32783	0.691667
AL627171.2	0.0305062	-0.410494	0.169	0.32	1	Basal	0.752366	1.32914	0.528125
MXRA7	0.143031	-0.412871	0.4	0.527	1	Basal	0.751127	1.33133	0.759013
RPS11	0.00158925	-0.41435	0.862	0.9	1	Basal	0.750358	1.3327	0.957778
SFPQ	0.0848126	-0.414789	0.554	0.693	1	Basal	0.750129	1.3331	0.799423
SORBS1	0.00741322	-0.415498	0.062	0.213	1	Basal	0.749761	1.33376	0.29108
SLC38A2	0.00693204	-0.415791	0.6	0.76	1	Basal	0.749608	1.33403	0.789474
YTHDC1	0.00294061	-0.421304	0.354	0.607	1	Basal	0.746749	1.33914	0.583196
SLPI	0.228075	-0.423388	0.831	0.9	1	Basal	0.745672	1.34107	0.923333
PALLD	0.129377	-0.425399	0.446	0.567	1	Basal	0.744633	1.34294	0.786596
YAP1	0.00572953	-0.425798	0.277	0.48	1	Basal	0.744427	1.34332	0.577083
ITM2A	0.00140136	-0.430647	0.092	0.3	1	Basal	0.741929	1.34784	0.306667
SPRY1	0.248878	-0.43256	0.169	0.227	1	Basal	0.740946	1.34963	0.744493
ANKRD37	0.000793185	-0.432889	0.231	0.48	1	Basal	0.740777	1.34993	0.48125
FN1	0.00301232	-0.438094	0.108	0.3	1	Basal	0.738109	1.35481	0.36
RPS24	0.0046224	-0.440623	1	1	1	Basal	0.736816	1.35719	1
RBM22	0.00202787	-0.443411	0.185	0.42	1	Basal	0.735394	1.35982	0.440476
CAVIN1	0.0113868	-0.445922	0.338	0.547	1	Basal	0.734115	1.36218	0.617916
AQP3	0.161068	-0.447751	0.754	0.853	1	Basal	0.733185	1.36391	0.883939
DDIT3	0.000563873	-0.448308	0.185	0.433	1	Basal	0.732902	1.36444	0.427252
RPL36A	6.09114e-05	-0.449212	0.954	0.953	1	Basal	0.732443	1.36529	1.00105
NFIL3	0.047493	-0.452051	0.123	0.233	1	Basal	0.731003	1.36798	0.527897
ARL4A	0.00227292	-0.454135	0.354	0.607	1	Basal	0.729947	1.36996	0.583196
ZNF24	0.014799	-0.456408	0.292	0.487	1	Basal	0.728799	1.37212	0.599589
AKR1C1	0.000507936	-0.458676	0.354	0.62	1	Basal	0.727654	1.37428	0.570968
EDN3	0.0745175	-0.459472	0.092	0.187	1	Basal	0.727252	1.37504	0.491979
APOE	0.998396	-0.465008	0.138	0.133	1	Basal	0.724467	1.38032	1.03759
WSB1	0.01179	-0.466558	0.554	0.68	1	Basal	0.723689	1.38181	0.814706
ANXA1	0.152826	-0.469046	0.846	0.827	1	Basal	0.722442	1.38419	1.02297
AQP1	0.110755	-0.472306	0.123	0.213	1	Basal	0.720811	1.38733	0.577465
BPIFA1	0.0303532	-0.473044	0.062	0.173	1	Basal	0.720443	1.38803	0.358382
RPS21	0.00117367	-0.47604	0.969	0.987	1	Basal	0.718948	1.39092	0.981763
SMOC2	0.0365626	-0.476193	0.092	0.207	1	Basal	0.718872	1.39107	0.444444
PDLIM7	0.0337238	-0.47656	0.138	0.273	1	Basal	0.718689	1.39142	0.505495
MARCKS	0.000877086	-0.479489	0.446	0.707	1	Basal	0.717232	1.39425	0.630835
ID4	0.0337086	-0.482515	0.508	0.673	1	Basal	0.715729	1.39718	0.754829
CHST9	0.0124744	-0.484594	0.462	0.6	1	Basal	0.714698	1.39919	0.77
MBNL1	0.0125778	-0.486371	0.354	0.587	1	Basal	0.713818	1.40092	0.603066
RPL37	1.19506e-06	-0.486456	0.985	0.993	0.0437236	Basal	0.713776	1.401	0.991944
TSC22D1	0.229874	-0.486908	0.769	0.74	1	Basal	0.713553	1.40144	1.03919
MYL9	0.423944	-0.488182	0.431	0.487	1	Basal	0.712923	1.40268	0.88501
MT1X	0.00234712	-0.489342	0.6	0.84	1	Basal	0.71235	1.4038	0.714286
DUSP6	0.0105668	-0.494236	0.277	0.433	1	Basal	0.709938	1.40857	0.639723
CLEC2B	0.0104286	-0.494908	0.277	0.447	1	Basal	0.709607	1.40923	0.619687
JAM3	0.00519405	-0.49925	0.062	0.22	1	Basal	0.707474	1.41348	0.281818
CCL2	0.128894	-0.502634	0.154	0.247	1	Basal	0.705817	1.4168	0.623482
HEXIM1	0.00219284	-0.507845	0.385	0.58	1	Basal	0.703272	1.42192	0.663793
PBX1	0.000108862	-0.508553	0.185	0.493	1	Basal	0.702927	1.42262	0.375254
NFIA	0.00552375	-0.511867	0.431	0.64	1	Basal	0.701314	1.42589	0.673438
RSRP1	0.014211	-0.515973	0.569	0.713	1	Basal	0.699321	1.42996	0.798036
SFRP1	0.142988	-0.518793	0.2	0.3	1	Basal	0.697956	1.43276	0.666667
RPL38	1.40818e-05	-0.521939	0.754	0.9	0.515209	Basal	0.696435	1.43588	0.837778
CAPS	0.00461794	-0.52369	0.354	0.593	1	Basal	0.695591	1.43763	0.596965
FBXO32	0.181163	-0.524959	0.462	0.58	1	Basal	0.694979	1.43889	0.796552
RPL22	5.74509e-06	-0.529445	0.938	0.967	0.210196	Basal	0.692821	1.44337	0.97001
VEGFA	0.0163261	-0.532445	0.415	0.58	1	Basal	0.691382	1.44638	0.715517
RPL35A	6.09623e-05	-0.536005	0.985	0.987	1	Basal	0.689678	1.44995	0.997974
ZFAS1	0.00293261	-0.536561	0.8	0.853	1	Basal	0.689412	1.45051	0.937866
PPP1R14A	0.0782938	-0.538419	0.123	0.227	1	Basal	0.688525	1.45238	0.54185
NCOA7	0.00225051	-0.538679	0.431	0.647	1	Basal	0.688401	1.45264	0.666151
ALDOA	0.00162796	-0.541664	0.692	0.827	1	Basal	0.686978	1.45565	0.836759
RPL34	2.68308e-05	-0.541765	1	0.993	0.981658	Basal	0.68693	1.45575	1.00705
FOSB	0.0137313	-0.542635	0.738	0.847	1	Basal	0.686516	1.45663	0.871311
PCF11	0.00515242	-0.543091	0.292	0.48	1	Basal	0.686299	1.45709	0.608333
CDKN1A	0.0140407	-0.547613	0.585	0.673	1	Basal	0.684151	1.46167	0.869242
LEPROT	0.00687675	-0.551114	0.4	0.647	1	Basal	0.682493	1.46522	0.618238
RPL39	0.00190686	-0.551288	1	0.973	1	Basal	0.682411	1.46539	1.02775
FXR1	0.00147861	-0.558851	0.308	0.553	1	Basal	0.678843	1.4731	0.556962
ACTA2	0.171637	-0.559907	0.231	0.32	1	Basal	0.678346	1.47417	0.721875
MUC16	0.288723	-0.561484	0.508	0.547	1	Basal	0.677605	1.47579	0.928702
SNW1	4.38099e-06	-0.561906	0.169	0.5	0.160287	Basal	0.677407	1.47622	0.338
DCN	0.0382197	-0.564034	0.031	0.12	1	Basal	0.676408	1.4784	0.258333
IL18	6.73491e-05	-0.566317	0.169	0.447	1	Basal	0.675339	1.48074	0.378076
EGR2	0.00149145	-0.568438	0.215	0.433	1	Basal	0.674346	1.48292	0.496536
CCN1	0.000975687	-0.574954	0.385	0.673	1	Basal	0.671308	1.48963	0.572065
COMMD1	0.03901	-0.57638	0.338	0.5	1	Basal	0.670645	1.4911	0.676
ATRX	0.000437519	-0.577053	0.446	0.68	1	Basal	0.670331	1.4918	0.655882
ODC1	0.00812273	-0.579112	0.308	0.507	1	Basal	0.669376	1.49393	0.607495
MUC5B	0.0614615	-0.579331	0.092	0.2	1	Basal	0.669274	1.49416	0.46
MSRB3	0.132038	-0.583895	0.154	0.24	1	Basal	0.66716	1.49889	0.641667
PTPRZ1	0.000450277	-0.58939	0.292	0.513	1	Basal	0.664624	1.50461	0.569201
SYNM	0.0851877	-0.592743	0.185	0.293	1	Basal	0.663081	1.50811	0.631399
UBC	7.45184e-05	-0.596236	0.923	0.987	1	Basal	0.661478	1.51177	0.935157
NEDD4L	0.0077381	-0.602613	0.369	0.547	1	Basal	0.65856	1.51846	0.674589
CD81	0.00182798	-0.60482	0.708	0.84	1	Basal	0.657554	1.52079	0.842857
ADM	0.0276919	-0.606441	0.354	0.487	1	Basal	0.656815	1.5225	0.726899
ITPR1	0.0296346	-0.607272	0.185	0.32	1	Basal	0.656437	1.52338	0.578125
KCNMB1	0.0262308	-0.607718	0.108	0.24	1	Basal	0.656234	1.52385	0.45
DDX18	0.000242518	-0.60799	0.323	0.607	1	Basal	0.65611	1.52413	0.532125
METTL7A	4.76139e-05	-0.610518	0.215	0.533	1	Basal	0.654962	1.52681	0.403377
NEXN	0.0291223	-0.612519	0.077	0.193	1	Basal	0.654054	1.52893	0.398964
HLA-DRB5	0.000767407	-0.614825	0.123	0.347	1	Basal	0.653009	1.53137	0.354467
CYCS	0.000765499	-0.616249	0.431	0.647	1	Basal	0.652365	1.53288	0.666151
NDUFB1	0.00219557	-0.616607	0.415	0.613	1	Basal	0.652203	1.53327	0.676998
RPL31	8.22086e-06	-0.617228	0.862	0.933	0.300777	Basal	0.651922	1.53393	0.923901
EIF4A1	0.00128848	-0.619394	0.785	0.893	1	Basal	0.650944	1.53623	0.879059
TIMP3	0.00676029	-0.623342	0.354	0.587	1	Basal	0.649165	1.54044	0.603066
NR4A2	0.000528565	-0.630627	0.431	0.653	1	Basal	0.645896	1.54824	0.660031
PPIG	0.000518327	-0.636007	0.431	0.68	1	Basal	0.643492	1.55402	0.633824
HBEGF	0.00652529	-0.639033	0.385	0.533	1	Basal	0.642143	1.55728	0.722326
GADD45G	0.00939722	-0.640229	0.231	0.407	1	Basal	0.641611	1.55858	0.567568
RPL23	0.000368939	-0.650396	0.769	0.873	1	Basal	0.637105	1.5696	0.880871
MEG3	0.0100064	-0.652594	0.123	0.293	1	Basal	0.636135	1.57199	0.419795
NRARP	9.33004e-05	-0.654988	0.262	0.533	1	Basal	0.635081	1.5746	0.491557
CXCL8	0.00254657	-0.662317	0.231	0.447	1	Basal	0.631863	1.58262	0.516779
EMP1	0.0781934	-0.662444	0.446	0.52	1	Basal	0.631807	1.58276	0.857692
RPS29	1.39194e-08	-0.666429	0.815	0.92	0.000509269	Basal	0.630064	1.58714	0.88587
RBPJ	0.000596307	-0.676275	0.246	0.5	1	Basal	0.625779	1.59801	0.492
RPS27	2.80891e-10	-0.67726	1	1	1.0277e-05	Basal	0.625352	1.5991	1
AZGP1	0.106114	-0.680268	0.123	0.213	1	Basal	0.624049	1.60244	0.577465
LMOD1	0.00560541	-0.683483	0.077	0.24	1	Basal	0.62266	1.60601	0.320833
APOD	0.667543	-0.687563	0.292	0.347	1	Basal	0.620902	1.61056	0.841499
A2M	0.110818	-0.698354	0.185	0.293	1	Basal	0.616275	1.62265	0.631399
RBBP8	0.00363266	-0.698476	0.277	0.507	1	Basal	0.616223	1.62279	0.546351
DNAJA1	0.000211865	-0.702621	0.692	0.86	1	Basal	0.614455	1.62746	0.804651
TCN1	0.0254343	-0.705737	0.231	0.38	1	Basal	0.613129	1.63098	0.607895
GRAMD2B	0.000158904	-0.708478	0.292	0.58	1	Basal	0.611965	1.63408	0.503448
RPS26	7.06349e-10	-0.713836	0.938	0.98	2.58432e-05	Basal	0.609697	1.64016	0.957143
HSPA2	0.000134977	-0.714191	0.262	0.567	1	Basal	0.609547	1.64056	0.462081
SOX4	0.00530753	-0.715629	0.723	0.787	1	Basal	0.60894	1.6422	0.918679
LPP	0.000295642	-0.728654	0.446	0.72	1	Basal	0.603467	1.65709	0.619444
MT-ND4L	1.57999e-05	-0.729607	0.877	0.9	0.578071	Basal	0.603068	1.65819	0.974444
CFD	0.307148	-0.729934	0.308	0.367	1	Basal	0.602932	1.65856	0.839237
CXCL1	0.0659033	-0.732955	0.4	0.527	1	Basal	0.60167	1.66204	0.759013
METAP2	1.53751e-06	-0.734474	0.277	0.607	0.056253	Basal	0.601037	1.66379	0.456343
AC036108.2	0.00897498	-0.736866	0.077	0.227	1	Basal	0.600041	1.66655	0.339207
BRD2	0.00093978	-0.738665	0.662	0.773	1	Basal	0.599294	1.66863	0.856404
RBBP6	0.000140248	-0.745627	0.415	0.647	1	Basal	0.596408	1.6767	0.641422
MAFB	0.000553246	-0.761883	0.308	0.533	1	Basal	0.589726	1.6957	0.577861
BTG2	0.00089119	-0.769796	0.569	0.7	1	Basal	0.586501	1.70503	0.812857
ID2	0.000252893	-0.770979	0.415	0.667	1	Basal	0.58602	1.70643	0.622189
CITED2	0.0319995	-0.784756	0.492	0.593	1	Basal	0.58045	1.7228	0.82968
TAGLN	0.414214	-0.784834	0.338	0.373	1	Basal	0.580419	1.72289	0.906166
HSP90AB1	3.16409e-07	-0.790347	0.892	0.973	0.0115765	Basal	0.578205	1.72949	0.916752
ADH1C	0.00143977	-0.793584	0.4	0.593	1	Basal	0.576909	1.73338	0.674536
EPAS1	0.000444006	-0.805633	0.508	0.687	1	Basal	0.572111	1.74791	0.739447
AREG	0.012991	-0.81247	0.446	0.56	1	Basal	0.569406	1.75622	0.796429
MAP1B	0.00879693	-0.854689	0.138	0.307	1	Basal	0.552984	1.80837	0.449511
OAT	5.88328e-05	-0.86133	0.6	0.733	1	Basal	0.550445	1.81671	0.818554
ACTG2	0.0454542	-0.865876	0.154	0.28	1	Basal	0.548713	1.82245	0.55
IL33	7.13919e-05	-0.871464	0.154	0.453	1	Basal	0.546592	1.82952	0.339956
IGFBP5	0.000921492	-0.876469	0.154	0.407	1	Basal	0.544699	1.83588	0.378378
DST	0.00417735	-0.888446	0.523	0.687	1	Basal	0.540196	1.85118	0.761281
H4C3	5.62267e-05	-0.896364	0.508	0.733	1	Basal	0.537239	1.86137	0.693042
ERRFI1	0.0115106	-0.920895	0.508	0.653	1	Basal	0.528181	1.89329	0.777948
ZG16B	0.518397	-0.925024	0.523	0.58	1	Basal	0.526672	1.89872	0.901724
FABP5	0.00957454	-0.931614	0.477	0.593	1	Basal	0.524272	1.90741	0.804384
SON	9.74043e-09	-0.933746	0.677	0.893	0.000356373	Basal	0.523497	1.91023	0.758119
SERPINB5	0.000801532	-0.951796	0.354	0.587	1	Basal	0.516988	1.93428	0.603066
STMN1	5.36042e-05	-0.959597	0.246	0.54	1	Basal	0.514201	1.94477	0.455556
CRYAB	0.00924463	-1.00215	0.138	0.3	1	Basal	0.499257	2.00298	0.46
CALD1	0.0999392	-1.01085	0.308	0.407	1	Basal	0.496252	2.0151	0.756757
HSPA8	5.09902e-07	-1.02826	0.815	0.9	0.0186558	Basal	0.490302	2.03956	0.905556
SERPINB3	0.208505	-1.04232	0.631	0.607	1	Basal	0.485546	2.05954	1.03954
KRT13	0.00320447	-1.04951	0.369	0.187	1	Basal	0.483132	2.06983	1.97326
CYP2F1	0.132942	-1.05164	0.4	0.44	1	Basal	0.482419	2.07289	0.909091
CNN1	0.0371872	-1.05961	0.154	0.273	1	Basal	0.479761	2.08437	0.564103
MYH11	0.0290926	-1.12703	0.169	0.3	1	Basal	0.457858	2.18408	0.563333
MYLK	0.162017	-1.14755	0.246	0.307	1	Basal	0.45139	2.21538	0.801303
MGP	0.0361372	-1.16408	0.077	0.193	1	Basal	0.44625	2.2409	0.398964
SPARCL1	1.27093e-08	-1.16984	0.262	0.733	0.000464994	Basal	0.444472	2.24986	0.357435
AC020656.1	0.00714364	-1.17301	0.015	0.133	1	Basal	0.443495	2.25482	0.112782
SCGB3A2	0.000597525	-1.26212	0.185	0.427	1	Basal	0.416932	2.39847	0.433255
LTF	0.0448288	-1.44542	0.108	0.22	1	Basal	0.367185	2.72342	0.490909
HSPA1B	1.06977e-06	-1.45692	0.569	0.82	0.0391396	Basal	0.36427	2.74522	0.693902
GSTA1	1.54932e-07	-1.78568	0.077	0.447	0.00566851	Basal	0.290039	3.44782	0.17226
HSPA1A	6.78501e-07	-1.80103	0.585	0.813	0.0248243	Basal	0.286969	3.4847	0.719557
MTRNR2L8	0.00402772	-1.90913	0.185	0.367	1	Basal	0.266253	3.75582	0.504087
PIP	0.000587695	-1.99954	0.046	0.24	1	Basal	0.25008	3.99872	0.191667
C6orf58	0.000571398	-2.08854	0.031	0.227	1	Basal	0.235119	4.25316	0.136564
MSMB	1.11044e-07	-2.09271	0.185	0.573	0.00406278	Basal	0.23444	4.26548	0.322862
STATH	4.56858e-06	-2.33763	0.031	0.32	0.167151	Basal	0.197836	5.0547	0.096875
LYZ	1.71427e-07	-2.49511	0.4	0.793	0.00627199	Basal	0.177377	5.63772	0.504414
PRB3	3.73212e-07	-2.77244	0.108	0.493	0.0136547	Basal	0.146357	6.8326	0.219067
SCGB3A1	7.12374e-09	-2.91555	0.477	0.813	0.000260636	Basal	0.132536	7.54515	0.586716
PRR4	4.91324e-15	-2.98288	0.277	0.913	1.79761e-10	Basal	0.126492	7.90564	0.303395
SCGB1A1	1.23423e-05	-5.25985	0.2	0.467	0.451568	Basal	0.0260991	38.3155	0.428266
CD745	1.20376e-08	4.69486	0.933	0.4	0.00044042	CH_SC	25.8997	0.0386105	2.3325
COL14A11	1.20847e-08	3.41139	0.733	0.108	0.000442141	CH_SC	10.6397	0.0939875	6.78704
HLA-DRB55	1.32741e-09	3.33149	0.667	0.046	4.8566e-05	CH_SC	10.0665	0.0993396	14.5
ITGB82	3.11917e-09	3.24395	0.8	0.123	0.000114121	CH_SC	9.47387	0.105554	6.50407
SCN7A1	7.62665e-11	3.07812	0.867	0.077	2.79036e-06	CH_SC	8.44512	0.118412	11.2597
PMEPA16	7.22741e-06	3.07456	0.8	0.431	0.264429	CH_SC	8.42431	0.118704	1.85615
COL18A14	3.75547e-10	3.07324	0.867	0.154	1.37401e-05	CH_SC	8.41662	0.118813	5.62987
PLP1	2.22917e-11	2.81569	1	0.108	8.15587e-07	CH_SC	7.04057	0.142034	9.25926
NES	3.35866e-11	2.68644	0.667	0.015	1.22883e-06	CH_SC	6.43721	0.155347	44.4667
PMP2	3.14513e-12	2.68494	0.8	0.031	1.15071e-07	CH_SC	6.43053	0.155508	25.8065
XKR4	4.29884e-07	2.64308	0.667	0.092	0.0157281	CH_SC	6.24666	0.160086	7.25
EGFL8	7.0802e-12	2.62448	0.933	0.077	2.59043e-07	CH_SC	6.1666	0.162164	12.1169
TSPAN111	1.95528e-06	2.61543	0.667	0.154	0.0715376	CH_SC	6.12805	0.163184	4.33117
MPZ	1.1707e-07	2.5852	0.6	0.046	0.00428323	CH_SC	6.001	0.166639	13.0435
SPTBN15	1.14015e-07	2.56341	0.933	0.431	0.00417148	CH_SC	5.91103	0.169175	2.16473
HLA-DPB12	0.000153728	2.55793	0.533	0.154	1	CH_SC	5.88863	0.169819	3.46104
NTM2	4.79255e-09	2.54879	0.667	0.062	0.000175345	CH_SC	5.85142	0.170899	10.7581
GFRA3	4.683e-09	2.54229	0.733	0.077	0.000171337	CH_SC	5.82514	0.17167	9.51948
COL4A12	2.42021e-11	2.53316	0.733	0.031	8.85481e-07	CH_SC	5.78838	0.17276	23.6452
CDH19	1.64792e-10	2.48316	1	0.154	6.02925e-06	CH_SC	5.59119	0.178853	6.49351
NRXN1	3.62332e-11	2.43915	1	0.123	1.32566e-06	CH_SC	5.4232	0.184393	8.13008
PMP223	6.46737e-07	2.43676	0.933	0.431	0.0236622	CH_SC	5.41424	0.184698	2.16473
AHR3	3.17195e-09	2.38784	0.867	0.138	0.000116052	CH_SC	5.23372	0.191069	6.28261
GPR155	1.50201e-09	2.38157	0.8	0.092	5.49541e-05	CH_SC	5.21104	0.1919	8.69565
IGFBP45	5.35957e-09	2.37089	0.667	0.062	0.000196091	CH_SC	5.1726	0.193326	10.7581
GAS71	3.45161e-07	2.29439	0.733	0.154	0.0126284	CH_SC	4.90548	0.203854	4.75974
ITIH52	5.33911e-07	2.25383	0.733	0.169	0.0195342	CH_SC	4.76949	0.209666	4.33728
CLIC42	5.07758e-05	2.2357	0.8	0.431	1	CH_SC	4.70993	0.212318	1.85615
IFI273	5.62349e-05	2.22922	0.467	0.077	1	CH_SC	4.68882	0.213273	6.06494
PRSS235	4.48287e-06	2.15313	0.6	0.108	0.164015	CH_SC	4.44791	0.224825	5.55556
MATN21	3.983e-08	2.14489	0.933	0.262	0.00145726	CH_SC	4.42258	0.226112	3.56107
TMSB107	1.11719e-07	2.14193	1	0.538	0.00408745	CH_SC	4.41352	0.226576	1.85874
PLK23	3.28122e-07	2.11527	0.733	0.138	0.012005	CH_SC	4.33271	0.230802	5.31159
CNP	6.81136e-09	2.10138	0.8	0.123	0.000249207	CH_SC	4.29118	0.233036	6.50407
PLAT2	4.30196e-09	2.09994	0.667	0.046	0.000157396	CH_SC	4.2869	0.233269	14.5
CRYAB3	4.65249e-06	2.09175	0.933	0.646	0.170221	CH_SC	4.26265	0.234596	1.44427
ATP6V1A	0.0116797	2.07425	0.267	0.062	1	CH_SC	4.21126	0.237459	4.30645
SEMA3B	2.13793e-08	2.05709	0.867	0.154	0.000782206	CH_SC	4.16146	0.2403	5.62987
PTPRZ11	0.00132114	2.04602	0.467	0.138	1	CH_SC	4.12964	0.242152	3.38406
COL1A12	1.17049e-08	2.01519	0.733	0.092	0.000428245	CH_SC	4.04233	0.247382	7.96739
KHDRBS3	0.000150669	2.00387	0.467	0.077	1	CH_SC	4.01073	0.249331	6.06494
L1CAM	2.8751e-08	1.99571	0.733	0.092	0.00105191	CH_SC	3.98813	0.250744	7.96739
ITGA14	2.13375e-09	1.97399	0.667	0.046	7.80674e-05	CH_SC	3.92853	0.254548	14.5
PRNP3	2.43002e-06	1.96624	0.933	0.6	0.0889072	CH_SC	3.90748	0.255919	1.555
RND32	7.38075e-06	1.95892	0.667	0.154	0.27004	CH_SC	3.8877	0.257222	4.33117
TNC3	3.09236e-08	1.93575	0.6	0.046	0.0011314	CH_SC	3.82577	0.261385	13.0435
COL4A23	1.35366e-06	1.92103	0.533	0.062	0.0495265	CH_SC	3.78694	0.264066	8.59677
AP1S21	9.47431e-06	1.91853	0.6	0.108	0.346636	CH_SC	3.78037	0.264524	5.55556
LDAH	0.0125175	1.89198	0.2	0.031	1	CH_SC	3.71145	0.269436	6.45161
GNG23	3.66943e-07	1.89189	0.6	0.062	0.0134253	CH_SC	3.71121	0.269454	9.67742
NGFR	8.95166e-06	1.87193	0.467	0.046	0.327514	CH_SC	3.66022	0.273207	10.1522
SLC15A3	9.32705e-09	1.86822	0.667	0.062	0.000341249	CH_SC	3.65081	0.273912	10.7581
FSTL3	3.49503e-05	1.85529	0.467	0.062	1	CH_SC	3.61824	0.276377	7.53226
GAS2L3	1.74961e-07	1.84879	0.533	0.031	0.00640128	CH_SC	3.60197	0.277626	17.1935
CADM11	9.50046e-07	1.8414	0.867	0.277	0.0347593	CH_SC	3.58359	0.27905	3.12996
NRXN3	9.41339e-08	1.8308	0.6	0.046	0.00344408	CH_SC	3.55734	0.281109	13.0435
SLIT21	5.06286e-07	1.8152	0.533	0.046	0.0185235	CH_SC	3.51909	0.284164	11.587
ARHGAP152	8.14616e-07	1.804	0.6	0.062	0.0298044	CH_SC	3.49187	0.28638	9.67742
LPAR1	6.33692e-06	1.77835	0.667	0.154	0.231849	CH_SC	3.43033	0.291517	4.33117
NLGN4X	1.1808e-07	1.77699	0.6	0.062	0.0043202	CH_SC	3.42711	0.291791	9.67742
MAL	1.44478e-05	1.77172	0.533	0.077	0.528603	CH_SC	3.4146	0.29286	6.92208
NPTX2	1.92146e-05	1.76592	0.4	0.031	0.703005	CH_SC	3.4009	0.29404	12.9032
KCNMB4	1.72786e-07	1.75806	0.733	0.108	0.00632172	CH_SC	3.38243	0.295646	6.78704
MYOT	3.31595e-07	1.74217	0.6	0.062	0.0121321	CH_SC	3.34539	0.298919	9.67742
RALA2	5.77408e-05	1.73547	0.4	0.046	1	CH_SC	3.32989	0.300311	8.69565
FST1	9.29772e-06	1.73334	0.533	0.077	0.340176	CH_SC	3.32497	0.300755	6.92208
HLA-DQA12	0.00026949	1.7323	0.267	0.015	1	CH_SC	3.32258	0.300971	17.8
VCL1	0.00158631	1.7226	0.467	0.138	1	CH_SC	3.30031	0.303002	3.38406
PLPP12	0.000113995	1.71176	0.667	0.246	1	CH_SC	3.2756	0.305288	2.71138
EGFLAM2	3.84026e-10	1.70718	0.667	0.031	1.40504e-05	CH_SC	3.26523	0.306258	21.5161
ALCAM1	9.48722e-05	1.69063	0.667	0.2	1	CH_SC	3.22798	0.309791	3.335
ZCCHC241	0.00140461	1.6606	0.467	0.138	1	CH_SC	3.16149	0.316307	3.38406
QKI2	0.00132501	1.65628	0.6	0.246	1	CH_SC	3.15202	0.317257	2.43902
CNN33	2.77336e-06	1.65552	0.933	0.462	0.101469	CH_SC	3.15037	0.317423	2.01948
RDX1	1.47485e-05	1.65487	0.667	0.169	0.539604	CH_SC	3.14895	0.317567	3.94675
HSPA12A	1.95073e-07	1.63771	0.733	0.123	0.00713714	CH_SC	3.11171	0.321366	5.95935
THSD7A	1.66984e-07	1.62697	0.467	0.015	0.00610946	CH_SC	3.08864	0.323767	31.1333
AL139383.1	0.00026949	1.62335	0.267	0.015	1	CH_SC	3.0809	0.32458	17.8
MAPRE22	5.84961e-05	1.62219	0.533	0.108	1	CH_SC	3.07843	0.324841	4.93519
ASPA	1.52281e-07	1.61479	0.667	0.077	0.00557151	CH_SC	3.06268	0.326512	8.66234
RASSF41	3.26944e-06	1.60752	0.533	0.062	0.119619	CH_SC	3.04727	0.328163	8.59677
SCN9A	4.79065e-06	1.59316	0.533	0.062	0.175276	CH_SC	3.0171	0.331444	8.59677
CHL1	7.99441e-06	1.59268	0.733	0.169	0.292492	CH_SC	3.01609	0.331555	4.33728
SOX10	4.98788e-05	1.56157	0.467	0.062	1	CH_SC	2.95175	0.338782	7.53226
MGAT4C	0.00199825	1.55095	0.267	0.031	1	CH_SC	2.93011	0.341284	8.6129
CAVIN32	6.168e-05	1.54567	0.8	0.338	1	CH_SC	2.91941	0.342535	2.36686
LRRC4C	0.00151671	1.53767	0.267	0.031	1	CH_SC	2.90326	0.34444	8.6129
PLXNB3	1.94179e-06	1.5222	0.333	0	0.0710443	CH_SC	2.87229	0.348154	#DIV/0!
IQGAP22	0.00321239	1.52108	0.4	0.092	1	CH_SC	2.87007	0.348424	4.34783
SAMHD13	1.55772e-07	1.51409	0.867	0.154	0.00569925	CH_SC	2.85619	0.350117	5.62987
SERPINA5	0.000218129	1.51108	0.333	0.031	1	CH_SC	2.85023	0.350849	10.7419
ADAMTS13	0.00734753	1.48753	0.467	0.169	1	CH_SC	2.80409	0.356622	2.76331
GFRA2	1.32919e-05	1.48158	0.467	0.046	0.486312	CH_SC	2.79254	0.358097	10.1522
RHOA4	0.00272162	1.46447	0.733	0.585	1	CH_SC	2.75962	0.362369	1.25299
PCMT13	0.0279447	1.46239	0.467	0.215	1	CH_SC	2.75565	0.362891	2.17209
NR2F22	0.000674054	1.45973	0.6	0.2	1	CH_SC	2.75057	0.363561	3
RBM141	0.000178721	1.45818	0.333	0.031	1	CH_SC	2.74761	0.363953	10.7419
CXXC5	0.0113236	1.45785	0.467	0.215	1	CH_SC	2.74698	0.364036	2.17209
B4GALNT4	2.37202e-05	1.44356	0.267	0	0.867851	CH_SC	2.71992	0.367658	#DIV/0!
PLEKHG3	0.00026949	1.43996	0.267	0.015	1	CH_SC	2.71313	0.368578	17.8
SORBS22	1.12862e-05	1.43716	0.8	0.231	0.412929	CH_SC	2.70788	0.369292	3.4632
LSM74	2.50289e-05	1.43459	0.867	0.338	0.915733	CH_SC	2.70305	0.369952	2.56509
SEMA6D1	0.000146081	1.43171	0.333	0.031	1	CH_SC	2.69766	0.370691	10.7419
NPEPPS3	0.0536013	1.42308	0.4	0.169	1	CH_SC	2.68157	0.372915	2.36686
NCAM1	0.000176638	1.42052	0.467	0.077	1	CH_SC	2.67682	0.373577	6.06494
ADAM23	1.1362e-08	1.42041	0.467	0	0.000415702	CH_SC	2.67661	0.373607	#DIV/0!
B4GALNT1	0.000161627	1.41858	0.333	0.031	1	CH_SC	2.67322	0.374081	10.7419
HAND2	0.00166385	1.41797	0.267	0.031	1	CH_SC	2.6721	0.374238	8.6129
CDK18	2.37202e-05	1.40254	0.267	0	0.867851	CH_SC	2.64367	0.378262	#DIV/0!
CNKSR31	0.0145335	1.39727	0.4	0.154	1	CH_SC	2.63403	0.379646	2.5974
PCSK2	0.000304573	1.39712	0.467	0.077	1	CH_SC	2.63376	0.379685	6.06494
ERCC41	0.00166385	1.39422	0.267	0.031	1	CH_SC	2.62847	0.38045	8.6129
PGRMC13	0.00153105	1.38984	0.667	0.308	1	CH_SC	2.62049	0.381608	2.16558
TUBA1B4	0.00330053	1.38624	0.8	0.738	1	CH_SC	2.61397	0.382559	1.08401
SNAPC2	1.39364e-05	1.37774	0.4	0.031	0.509892	CH_SC	2.59862	0.38482	12.9032
ATP1A21	6.03605e-05	1.37128	0.533	0.092	1	CH_SC	2.587	0.386548	5.79348
RELN	4.55967e-05	1.36958	0.667	0.154	1	CH_SC	2.58396	0.387003	4.33117
TBL2	0.0125175	1.3651	0.2	0.031	1	CH_SC	2.57594	0.388208	6.45161
MICALL21	0.000650605	1.35792	0.333	0.046	1	CH_SC	2.56316	0.390144	7.23913
LINC01198	0.000197503	1.35267	0.333	0.031	1	CH_SC	2.55384	0.391567	10.7419
SEPTIN94	0.00422838	1.35129	0.467	0.154	1	CH_SC	2.5514	0.391941	3.03247
RAB6A3	0.000869206	1.34845	0.533	0.154	1	CH_SC	2.54638	0.392715	3.46104
S1PR31	0.000842146	1.34776	0.333	0.046	1	CH_SC	2.54517	0.392901	7.23913
SLC35F1	2.00088e-06	1.33837	0.4	0.015	0.0732061	CH_SC	2.52865	0.395468	26.6667
FADS31	0.00158631	1.33247	0.467	0.138	1	CH_SC	2.51834	0.397087	3.38406
LAMA41	0.000516019	1.33178	0.6	0.185	1	CH_SC	2.51712	0.397279	3.24324
C2orf88	6.97724e-06	1.33042	0.533	0.062	0.255276	CH_SC	2.51476	0.397652	8.59677
VAPB1	0.000709419	1.32841	0.333	0.046	1	CH_SC	2.51125	0.398207	7.23913
RXRG	2.26686e-06	1.32201	0.6	0.077	0.0829377	CH_SC	2.50014	0.399977	7.79221
HSPG22	0.0112648	1.32167	0.4	0.138	1	CH_SC	2.49954	0.400073	2.89855
NFAT52	0.0574511	1.31855	0.4	0.2	1	CH_SC	2.49416	0.400937	2
SORBS12	0.00182427	1.31117	0.6	0.231	1	CH_SC	2.48142	0.402995	2.5974
ASAP21	0.00941228	1.30233	0.4	0.123	1	CH_SC	2.46628	0.40547	3.25203
ANXA24	0.000234467	1.30082	0.867	0.769	1	CH_SC	2.46369	0.405895	1.12744
HERC31	0.00330938	1.29348	0.2	0.015	1	CH_SC	2.45118	0.407966	13.3333
COL3A12	0.00422838	1.29347	0.467	0.154	1	CH_SC	2.45116	0.40797	3.03247
SOX22	5.26579e-06	1.28445	0.533	0.062	0.19266	CH_SC	2.43588	0.410529	8.59677
GFRA11	3.22955e-05	1.28432	0.333	0.015	1	CH_SC	2.43567	0.410565	22.2
EGR34	0.0239792	1.28407	0.4	0.169	1	CH_SC	2.43525	0.410636	2.36686
C1QL1	0.00255075	1.27327	0.467	0.138	1	CH_SC	2.41709	0.413721	3.38406
KIF5B3	0.00080692	1.26925	0.667	0.277	1	CH_SC	2.41036	0.414877	2.40794
FTX2	0.0131357	1.26596	0.4	0.138	1	CH_SC	2.40487	0.415823	2.89855
SLC20A21	0.0048506	1.26549	0.267	0.046	1	CH_SC	2.40409	0.415957	5.80435
METRN1	0.00212611	1.25937	0.533	0.185	1	CH_SC	2.39391	0.417727	2.88108
PDGFB1	1.7662e-06	1.25808	0.4	0.015	0.0646201	CH_SC	2.39177	0.4181	26.6667
MAP3K10	0.0298521	1.25507	0.133	0.015	1	CH_SC	2.38679	0.418973	8.86667
MEAF62	0.0358157	1.25443	0.4	0.185	1	CH_SC	2.38573	0.419159	2.16216
ARHGEF26	7.38244e-07	1.25299	0.6	0.062	0.0270101	CH_SC	2.38334	0.419579	9.67742
PTAR1	0.057602	1.25282	0.267	0.092	1	CH_SC	2.38306	0.419628	2.90217
SCARB22	0.00656045	1.25168	0.533	0.215	1	CH_SC	2.38118	0.41996	2.47907
DYNC1H13	0.0204037	1.25129	0.467	0.231	1	CH_SC	2.38054	0.420073	2.02165
STK42	0.000916825	1.24737	0.333	0.046	1	CH_SC	2.37408	0.421216	7.23913
SARAF3	0.00233201	1.24161	0.667	0.4	1	CH_SC	2.36463	0.4229	1.6675
GRIK3	0.000451838	1.24068	0.4	0.062	1	CH_SC	2.36311	0.423172	6.45161
DDHD2	0.00330938	1.23754	0.2	0.015	1	CH_SC	2.35796	0.424096	13.3333
PTPDC11	0.00138165	1.22002	0.267	0.031	1	CH_SC	2.32951	0.429275	8.6129
COL21A11	0.00239334	1.21376	0.267	0.031	1	CH_SC	2.31941	0.431145	8.6129
MTRNR2L124	0.00244558	1.20866	0.933	0.785	1	CH_SC	2.31122	0.432671	1.18854
GPR17	2.37202e-05	1.20804	0.267	0	0.867851	CH_SC	2.31023	0.432857	#DIV/0!
PCBP4	0.000842146	1.20446	0.333	0.046	1	CH_SC	2.30451	0.433932	7.23913
CIT	0.00432494	1.20431	0.333	0.077	1	CH_SC	2.30426	0.433978	4.32468
GDI12	0.000387438	1.20266	0.6	0.215	1	CH_SC	2.30164	0.434474	2.7907
LAP35	1.20491e-05	1.20038	0.467	0.046	0.440841	CH_SC	2.29799	0.435162	10.1522
EMP24	0.00139892	1.19999	0.667	0.338	1	CH_SC	2.29738	0.435278	1.97337
HNRNPA33	0.0288107	1.19848	0.6	0.431	1	CH_SC	2.29498	0.435733	1.39211
TCEAL71	0.0837117	1.19512	0.267	0.108	1	CH_SC	2.28963	0.436751	2.47222
C17orf494	0.0172597	1.19368	0.333	0.108	1	CH_SC	2.28735	0.437188	3.08333
FRMD31	1.55195e-05	1.18891	0.4	0.031	0.567813	CH_SC	2.27981	0.438633	12.9032
SEMA3G1	1.94179e-06	1.17878	0.333	0	0.0710443	CH_SC	2.26385	0.441726	#DIV/0!
IAH1	0.00190029	1.17102	0.4	0.092	1	CH_SC	2.25171	0.444107	4.34783
LPCAT21	0.00280527	1.16321	0.333	0.062	1	CH_SC	2.23955	0.446518	5.37097
CMTM5	0.000139075	1.15823	0.467	0.077	1	CH_SC	2.23184	0.448062	6.06494
CBL	0.0135934	1.15636	0.2	0.031	1	CH_SC	2.22895	0.448643	6.45161
NCBP11	0.186151	1.14995	0.133	0.046	1	CH_SC	2.21906	0.450642	2.8913
ARPC26	0.00163134	1.14436	0.733	0.354	1	CH_SC	2.21049	0.452389	2.07062
MAN2A2	0.000326126	1.14307	0.4	0.062	1	CH_SC	2.20851	0.452794	6.45161
ARHGEF21	0.0056663	1.1416	0.267	0.046	1	CH_SC	2.20625	0.453257	5.80435
EVI5	0.000773142	1.14093	0.333	0.046	1	CH_SC	2.20523	0.453468	7.23913
NRN1	0.000274081	1.135	0.533	0.108	1	CH_SC	2.19619	0.455335	4.93519
ADK2	0.0120348	1.13436	0.467	0.185	1	CH_SC	2.19522	0.455536	2.52432
TCHP	0.0927889	1.13282	0.133	0.031	1	CH_SC	2.19286	0.456025	4.29032
ZNF1001	0.0147503	1.12628	0.2	0.031	1	CH_SC	2.18295	0.458096	6.45161
YWHAE3	0.0258449	1.12592	0.667	0.477	1	CH_SC	2.1824	0.458211	1.39832
DLEU1	0.00448397	1.12457	0.267	0.046	1	CH_SC	2.18037	0.458638	5.80435
POLR3C1	0.29873	1.11897	0.133	0.062	1	CH_SC	2.17191	0.460424	2.14516
SORCS1	2.12824e-06	1.11856	0.467	0.031	0.0778659	CH_SC	2.1713	0.460555	15.0645
PTPN131	0.0268	1.11648	0.4	0.154	1	CH_SC	2.16818	0.461216	2.5974
CORO2B	6.98133e-05	1.11601	0.4	0.046	1	CH_SC	2.16747	0.461368	8.69565
PKN22	0.091341	1.11543	0.4	0.231	1	CH_SC	2.1666	0.461552	1.7316
ARHGAP12	0.000161627	1.11286	0.333	0.031	1	CH_SC	2.16274	0.462376	10.7419
TPT1-AS1	0.00221815	1.10904	0.467	0.123	1	CH_SC	2.15702	0.463602	3.79675
DDX3X4	0.0193196	1.10726	0.733	0.554	1	CH_SC	2.15436	0.464175	1.3231
DDIT44	0.000642692	1.10724	0.867	0.415	1	CH_SC	2.15434	0.46418	2.08916
SFPQ4	0.00463231	1.10245	0.733	0.462	1	CH_SC	2.14719	0.465724	1.58658
CDC423	0.140813	1.10241	0.533	0.462	1	CH_SC	2.14712	0.465739	1.15368
OAF2	0.0354287	1.10123	0.333	0.138	1	CH_SC	2.14537	0.46612	2.41304
FLNA6	0.00043141	1.09773	0.6	0.185	1	CH_SC	2.14018	0.46725	3.24324
FAM210B2	0.0277948	1.09691	0.4	0.185	1	CH_SC	2.13896	0.467517	2.16216
ZFP36L23	0.00192412	1.09528	0.867	0.692	1	CH_SC	2.13654	0.468046	1.25289
C10orf90	0.00328524	1.09272	0.133	0	1	CH_SC	2.13275	0.468878	#DIV/0!
GABRA2	2.86883e-05	1.08823	0.333	0.015	1	CH_SC	2.12613	0.470337	22.2
TEAD11	0.00212045	1.08733	0.533	0.169	1	CH_SC	2.12481	0.470631	3.15385
PRDM161	0.000146081	1.08699	0.333	0.031	1	CH_SC	2.1243	0.470742	10.7419
ZSWIM63	0.00732273	1.08606	0.333	0.077	1	CH_SC	2.12293	0.471047	4.32468
HAND2-AS1	3.6331e-05	1.08554	0.333	0.015	1	CH_SC	2.12217	0.471217	22.2
DLX2	0.00199825	1.08497	0.267	0.031	1	CH_SC	2.12133	0.471402	8.6129
SCHIP1	0.0402347	1.08392	0.2	0.046	1	CH_SC	2.11978	0.471746	4.34783
IFITM26	0.00457451	1.08219	0.733	0.431	1	CH_SC	2.11725	0.472311	1.7007
PARD3B	0.0125175	1.08153	0.2	0.031	1	CH_SC	2.11628	0.472527	6.45161
ILF22	0.00374483	1.08037	0.533	0.2	1	CH_SC	2.11458	0.472906	2.665
ENC13	2.37202e-05	1.08032	0.267	0	0.867851	CH_SC	2.1145	0.472925	#DIV/0!
PPP1R12A3	0.0237114	1.07942	0.467	0.215	1	CH_SC	2.11318	0.47322	2.17209
MPC1	0.0758767	1.07761	0.4	0.215	1	CH_SC	2.11053	0.473814	1.86047
SKP12	0.00337812	1.07595	0.8	0.815	1	CH_SC	2.1081	0.47436	0.981595
COL5A22	0.00119991	1.06875	0.467	0.108	1	CH_SC	2.09761	0.476733	4.32407
HERC21	0.0521827	1.06754	0.267	0.092	1	CH_SC	2.09585	0.477134	2.90217
SHROOM4	0.00297728	1.06749	0.2	0.015	1	CH_SC	2.09579	0.477148	13.3333
NEGR11	0.0525999	1.06706	0.333	0.123	1	CH_SC	2.09517	0.477289	2.70732
DCTN1	0.00462606	1.06586	0.333	0.077	1	CH_SC	2.09342	0.477687	4.32468
CAMTA14	0.115561	1.06388	0.4	0.262	1	CH_SC	2.09055	0.478343	1.52672
ARL6IP6	0.000276346	1.06354	0.4	0.062	1	CH_SC	2.09006	0.478456	6.45161
BCL91	0.00297728	1.05982	0.2	0.015	1	CH_SC	2.08467	0.479692	13.3333
PRIMA1	0.000128296	1.05758	0.467	0.062	1	CH_SC	2.08144	0.480437	7.53226
ERBB21	0.00208268	1.05032	0.333	0.062	1	CH_SC	2.071	0.48286	5.37097
KLF64	0.0350942	1.04293	0.6	0.4	1	CH_SC	2.0604	0.485342	1.5
PRMT3	0.000280621	1.04169	0.2	0	1	CH_SC	2.05864	0.485758	#DIV/0!
AC079781.5	0.000301962	1.03926	0.267	0.015	1	CH_SC	2.05517	0.486577	17.8
PLA2G15	0.00328524	1.03589	0.133	0	1	CH_SC	2.05038	0.487713	#DIV/0!
RNASE13	0.0147503	1.03241	0.2	0.031	1	CH_SC	2.04544	0.488892	6.45161
MARK32	0.00190029	1.03219	0.4	0.092	1	CH_SC	2.04512	0.488968	4.34783
HLA-A6	0.000472442	1.03121	1	0.8	1	CH_SC	2.04374	0.489299	1.25
CD594	0.000809661	1.03048	0.867	0.815	1	CH_SC	2.0427	0.489547	1.0638
AATK	0.0387247	1.02687	0.267	0.077	1	CH_SC	2.0376	0.490773	3.46753
R3HDM1	0.129678	1.02589	0.2	0.077	1	CH_SC	2.03621	0.491107	2.5974
APC2	0.00328524	1.02481	0.133	0	1	CH_SC	2.03469	0.491475	#DIV/0!
ATP6V1G12	0.474289	1.02432	0.467	0.446	1	CH_SC	2.034	0.491641	1.04709
ABLIM3	1.52274e-07	1.02272	0.4	0	0.00557124	CH_SC	2.03174	0.492188	#DIV/0!
S100B3	0.000506561	1.01953	0.933	0.908	1	CH_SC	2.02726	0.493276	1.02753
ELF22	0.129176	1.01596	0.333	0.2	1	CH_SC	2.02225	0.494499	1.665
GOLGA72	0.200079	1.01532	0.333	0.2	1	CH_SC	2.02135	0.494719	1.665
NXPE3	0.00712293	1.01268	0.267	0.046	1	CH_SC	2.01766	0.495624	5.80435
DEGS13	0.00309093	1.01114	0.533	0.185	1	CH_SC	2.0155	0.496154	2.88108
SRSF22	0.0286084	1.00357	0.6	0.4	1	CH_SC	2.00495	0.498765	1.5
CANX1	8.61624e-05	1.00196	0.867	0.446	1	CH_SC	2.00272	0.49932	1.94395
BCKDHA1	0.00193096	0.999747	0.333	0.062	1	CH_SC	1.99965	0.500088	5.37097
ATP6V0A21	0.00602968	0.993291	0.333	0.077	1	CH_SC	1.99072	0.502331	4.32468
TAF152	0.13871	0.989924	0.4	0.246	1	CH_SC	1.98608	0.503504	1.62602
PRR14	0.000596352	0.98877	0.333	0.046	1	CH_SC	1.98449	0.503907	7.23913
AL133415.1	0.0785916	0.986245	0.4	0.215	1	CH_SC	1.98102	0.50479	1.86047
AGPAT11	0.0347808	0.971899	0.333	0.123	1	CH_SC	1.96142	0.509834	2.70732
MTCH22	0.0261229	0.971607	0.267	0.077	1	CH_SC	1.96102	0.509938	3.46753
TMEM176B4	0.000270438	0.968869	0.667	0.215	1	CH_SC	1.95731	0.510906	3.10233
INSIG2	0.420937	0.9685	0.133	0.077	1	CH_SC	1.95681	0.511037	1.72727
HSPB16	0.0115948	0.967878	0.867	0.662	1	CH_SC	1.95596	0.511258	1.30967
SLC22A23	0.0125175	0.966167	0.2	0.031	1	CH_SC	1.95364	0.511864	6.45161
ZNF276	0.0993059	0.964067	0.133	0.031	1	CH_SC	1.9508	0.51261	4.29032
NUCKS13	0.00393638	0.962431	0.8	0.569	1	CH_SC	1.94859	0.513191	1.40598
POLG	0.0125175	0.949293	0.2	0.031	1	CH_SC	1.93093	0.517886	6.45161
DDX63	0.244001	0.944385	0.4	0.338	1	CH_SC	1.92437	0.519651	1.18343
LYST2	0.00208268	0.941002	0.333	0.062	1	CH_SC	1.91986	0.520871	5.37097
PSMB8-AS1	2.37202e-05	0.940061	0.267	0	0.867851	CH_SC	1.91861	0.521211	#DIV/0!
EIF4G12	0.0062558	0.937055	0.533	0.215	1	CH_SC	1.91462	0.522298	2.47907
SETD51	0.0113237	0.935435	0.333	0.092	1	CH_SC	1.91247	0.522885	3.61957
CCNK1	0.179175	0.931996	0.267	0.138	1	CH_SC	1.90791	0.524133	1.93478
CTSO	0.677145	0.931725	0.2	0.185	1	CH_SC	1.90756	0.524231	1.08108
SEPTIN73	0.00873844	0.931584	0.8	0.708	1	CH_SC	1.90737	0.524282	1.12994
DMWD	0.0147503	0.926534	0.2	0.031	1	CH_SC	1.9007	0.526121	6.45161
NUB1	0.398567	0.923462	0.2	0.123	1	CH_SC	1.89666	0.527242	1.62602
RAB102	0.116844	0.9231	0.333	0.185	1	CH_SC	1.89619	0.527375	1.8
TFAP2C1	0.0741568	0.923087	0.2	0.062	1	CH_SC	1.89617	0.527379	3.22581
MAP1S	0.196124	0.922467	0.133	0.046	1	CH_SC	1.89535	0.527606	2.8913
PRICKLE2	0.0276716	0.921539	0.267	0.077	1	CH_SC	1.89413	0.527946	3.46753
RNF2134	0.00144218	0.918724	0.467	0.123	1	CH_SC	1.89044	0.528977	3.79675
TMCO14	0.38027	0.915656	0.333	0.262	1	CH_SC	1.88643	0.530103	1.27099
TMEM132B	2.37202e-05	0.914627	0.267	0	0.867851	CH_SC	1.88508	0.530481	#DIV/0!
USP41	0.00151671	0.914035	0.267	0.031	1	CH_SC	1.88431	0.530699	8.6129
IGKV1-57	0.00328524	0.912618	0.133	0	1	CH_SC	1.88246	0.53122	#DIV/0!
PDGFA2	0.000416741	0.911336	0.4	0.062	1	CH_SC	1.88079	0.531693	6.45161
RCAN13	0.0292337	0.910085	0.667	0.4	1	CH_SC	1.87916	0.532154	1.6675
USP541	0.000280621	0.907119	0.2	0	1	CH_SC	1.8753	0.533249	#DIV/0!
FIGN	0.0182116	0.905141	0.333	0.108	1	CH_SC	1.87273	0.533981	3.08333
SPTLC21	0.324536	0.904317	0.133	0.062	1	CH_SC	1.87166	0.534286	2.14516
COL5A31	3.6331e-05	0.904109	0.333	0.015	1	CH_SC	1.87139	0.534363	22.2
CFL14	0.00368718	0.903086	0.8	0.631	1	CH_SC	1.87006	0.534742	1.26783
MT-ND24	0.000216655	0.902905	1	0.908	1	CH_SC	1.86983	0.534809	1.10132
HSPA56	0.0272675	0.901736	0.733	0.662	1	CH_SC	1.86831	0.535242	1.10725
PRKCE	0.106183	0.900359	0.133	0.031	1	CH_SC	1.86653	0.535753	4.29032
PPT2	0.000916825	0.899031	0.333	0.046	1	CH_SC	1.86481	0.536247	7.23913
SLC12A22	0.0152257	0.898798	0.267	0.062	1	CH_SC	1.86451	0.536334	4.30645
RTN33	0.442651	0.896085	0.333	0.262	1	CH_SC	1.86101	0.537343	1.27099
VPS26A1	0.0099348	0.894906	0.4	0.123	1	CH_SC	1.85949	0.537782	3.25203
SHFL	0.0826798	0.894875	0.2	0.062	1	CH_SC	1.85945	0.537794	3.22581
IGKV3-151	0.0993059	0.894148	0.133	0.031	1	CH_SC	1.85851	0.538065	4.29032
NKAIN3	3.6331e-05	0.893791	0.333	0.015	1	CH_SC	1.85805	0.538198	22.2
ATF7IP1	0.0131357	0.892033	0.4	0.138	1	CH_SC	1.85579	0.538854	2.89855
MED102	0.0958235	0.890351	0.333	0.154	1	CH_SC	1.85363	0.539483	2.16234
DLC11	0.000985115	0.888665	0.467	0.108	1	CH_SC	1.85146	0.540114	4.32407
MIR100HG1	0.788561	0.886425	0.133	0.123	1	CH_SC	1.84859	0.540953	1.0813
H1-01	0.0958602	0.885575	0.467	0.277	1	CH_SC	1.8475	0.541272	1.68592
TMEM39B	0.000338072	0.884277	0.267	0.015	1	CH_SC	1.84584	0.541759	17.8
RAB1B1	0.219387	0.883026	0.267	0.138	1	CH_SC	1.84424	0.542229	1.93478
INO80E	0.00208268	0.882143	0.333	0.062	1	CH_SC	1.84311	0.542561	5.37097
MFSD12	2.37202e-05	0.881935	0.267	0	0.867851	CH_SC	1.84285	0.542639	#DIV/0!
DAD15	0.0269779	0.879675	0.733	0.692	1	CH_SC	1.83996	0.54349	1.05925
MRPL161	0.0292988	0.877002	0.267	0.077	1	CH_SC	1.83656	0.544498	3.46753
RARA-AS1	0.0147503	0.876891	0.2	0.031	1	CH_SC	1.83641	0.54454	6.45161
AGTRAP1	0.00166385	0.874642	0.267	0.031	1	CH_SC	1.83355	0.545389	8.6129
NOC3L	0.303099	0.874214	0.2	0.108	1	CH_SC	1.83301	0.545551	1.85185
SLC2A8	0.112647	0.873288	0.2	0.077	1	CH_SC	1.83183	0.545901	2.5974
ACAP23	0.0189803	0.865893	0.467	0.185	1	CH_SC	1.82247	0.548707	2.52432
ZNF426	0.435598	0.859744	0.133	0.077	1	CH_SC	1.81472	0.55105	1.72727
RGS11	0.00182402	0.85896	0.267	0.031	1	CH_SC	1.81373	0.55135	8.6129
PPP1R111	0.0601011	0.856898	0.333	0.138	1	CH_SC	1.81114	0.552139	2.41304
ZFC3H11	0.805121	0.854506	0.133	0.123	1	CH_SC	1.80814	0.553055	1.0813
F3	3.6331e-05	0.853688	0.333	0.015	1	CH_SC	1.80711	0.553368	22.2
ST3GAL4	0.0388101	0.852546	0.333	0.138	1	CH_SC	1.80568	0.553807	2.41304
IFI164	0.0495142	0.852172	0.4	0.185	1	CH_SC	1.80522	0.55395	2.16216
KCTD9	0.0286308	0.852033	0.4	0.169	1	CH_SC	1.80504	0.554003	2.36686
UBTF1	0.0182116	0.851674	0.333	0.108	1	CH_SC	1.80459	0.554141	3.08333
SP41	0.0402347	0.851629	0.2	0.046	1	CH_SC	1.80454	0.554159	4.34783
PPP1R182	0.0328014	0.849681	0.267	0.077	1	CH_SC	1.8021	0.554907	3.46753
PTPRA2	0.0521827	0.849097	0.267	0.092	1	CH_SC	1.80137	0.555132	2.90217
JUND3	0.251727	0.848538	0.667	0.615	1	CH_SC	1.80068	0.555347	1.08455
DNAAF9	0.0056663	0.848334	0.267	0.046	1	CH_SC	1.80042	0.555426	5.80435
RNASEH2B2	0.00524414	0.847056	0.267	0.046	1	CH_SC	1.79883	0.555918	5.80435
RALGAPA13	0.0822358	0.84609	0.333	0.154	1	CH_SC	1.79762	0.55629	2.16234
HSPA91	0.164972	0.844762	0.4	0.262	1	CH_SC	1.79597	0.556803	1.52672
COX7A24	0.0658394	0.839123	0.733	0.631	1	CH_SC	1.78896	0.558983	1.16165
BUD313	0.512573	0.832315	0.267	0.2	1	CH_SC	1.78054	0.561627	1.335
TARS11	0.129678	0.830199	0.2	0.077	1	CH_SC	1.77793	0.562452	2.5974
EHMT12	0.00712293	0.828167	0.267	0.046	1	CH_SC	1.77543	0.563244	5.80435
UBR52	0.260094	0.828095	0.267	0.154	1	CH_SC	1.77534	0.563273	1.73377
SIAH1	0.0387247	0.827964	0.267	0.077	1	CH_SC	1.77518	0.563324	3.46753
EAPP2	0.197536	0.82353	0.333	0.215	1	CH_SC	1.76973	0.565058	1.54884
UBXN44	0.279234	0.823303	0.467	0.415	1	CH_SC	1.76945	0.565146	1.1253
LINC00844	0.00328524	0.822214	0.133	0	1	CH_SC	1.76812	0.565573	#DIV/0!
NUDT31	0.0386255	0.821387	0.467	0.231	1	CH_SC	1.7671	0.565898	2.02165
MFSD61	0.000280621	0.818353	0.2	0	1	CH_SC	1.76339	0.567089	#DIV/0!
ACTN43	0.355578	0.81769	0.333	0.246	1	CH_SC	1.76258	0.56735	1.35366
MEX3C	0.0125175	0.817553	0.2	0.031	1	CH_SC	1.76241	0.567403	6.45161
GRIPAP1	0.00280527	0.816312	0.333	0.062	1	CH_SC	1.7609	0.567892	5.37097
RASGEF1C	0.00301858	0.814951	0.333	0.062	1	CH_SC	1.75924	0.568428	5.37097
NMT2	0.217234	0.813246	0.133	0.046	1	CH_SC	1.75716	0.5691	2.8913
CCDC112	0.00026949	0.812601	0.267	0.015	1	CH_SC	1.75638	0.569354	17.8
TMEM1091	0.0900245	0.811253	0.467	0.277	1	CH_SC	1.75474	0.569887	1.68592
PAPPA1	0.00280527	0.810864	0.333	0.062	1	CH_SC	1.75426	0.570041	5.37097
NFKB21	0.0162484	0.808133	0.267	0.062	1	CH_SC	1.75094	0.57112	4.30645
VMA213	0.00732273	0.806026	0.333	0.077	1	CH_SC	1.74839	0.571955	4.32468
WARS1	0.00280527	0.80589	0.333	0.062	1	CH_SC	1.74822	0.572009	5.37097
HNRNPH12	0.752731	0.803084	0.333	0.369	1	CH_SC	1.74483	0.573123	0.902439
OSBPL83	0.129712	0.80089	0.467	0.277	1	CH_SC	1.74218	0.573995	1.68592
ARHGAP19	0.00712293	0.7997	0.267	0.046	1	CH_SC	1.74074	0.574469	5.80435
GPR89A	0.0741568	0.794241	0.2	0.062	1	CH_SC	1.73416	0.576647	3.22581
CFLAR3	0.345173	0.793697	0.2	0.108	1	CH_SC	1.73351	0.576864	1.85185
SEC31A3	0.191843	0.792431	0.533	0.415	1	CH_SC	1.73199	0.57737	1.28434
MAN1B1	0.013349	0.792413	0.267	0.062	1	CH_SC	1.73197	0.577378	4.30645
ZNF713	0.00330938	0.792178	0.2	0.015	1	CH_SC	1.73169	0.577472	13.3333
PARN1	0.48131	0.790733	0.133	0.077	1	CH_SC	1.72995	0.57805	1.72727
FAM126A1	0.0116608	0.789718	0.4	0.123	1	CH_SC	1.72874	0.578457	3.25203
ZDHHC7	0.00166385	0.788618	0.267	0.031	1	CH_SC	1.72742	0.578899	8.6129
AASS	0.438065	0.78694	0.267	0.2	1	CH_SC	1.72541	0.579572	1.335
FBXO44	0.0298521	0.78525	0.133	0.015	1	CH_SC	1.72339	0.580251	8.86667
DNAJB112	0.0292988	0.784825	0.267	0.077	1	CH_SC	1.72288	0.580422	3.46753
MED213	0.477685	0.782436	0.2	0.154	1	CH_SC	1.72003	0.581384	1.2987
PRRC2B6	0.108346	0.777192	0.333	0.169	1	CH_SC	1.71379	0.583501	1.97041
SLC2A35	0.00297728	0.777028	0.2	0.015	1	CH_SC	1.7136	0.583568	13.3333
NT5C4	0.0681206	0.776845	0.333	0.138	1	CH_SC	1.71338	0.583642	2.41304
RNGTT	0.0147503	0.77177	0.2	0.031	1	CH_SC	1.70736	0.585699	6.45161
HIPK2	0.838497	0.769786	0.133	0.123	1	CH_SC	1.70502	0.586504	1.0813
CNTN2	0.000280621	0.769148	0.2	0	1	CH_SC	1.70426	0.586764	#DIV/0!
ARNTL1	2.37384e-05	0.767779	0.4	0.031	0.868517	CH_SC	1.70265	0.587321	12.9032
ZNF41	0.0298521	0.767441	0.133	0.015	1	CH_SC	1.70225	0.587459	8.86667
SH3YL11	0.27618	0.763213	0.267	0.154	1	CH_SC	1.69727	0.589183	1.73377
PCBP3	0.00330938	0.762173	0.2	0.015	1	CH_SC	1.69604	0.589608	13.3333
KPNB13	0.0355082	0.761127	0.467	0.215	1	CH_SC	1.69481	0.590035	2.17209
SELENON	0.00611888	0.761082	0.267	0.046	1	CH_SC	1.69476	0.590054	5.80435
ROR1	0.0036749	0.760406	0.2	0.015	1	CH_SC	1.69397	0.59033	13.3333
NGRN2	0.284429	0.75863	0.4	0.369	1	CH_SC	1.69188	0.591057	1.08401
RARA2	0.000378191	0.756839	0.267	0.015	1	CH_SC	1.68978	0.591791	17.8
SET3	0.145367	0.756351	0.533	0.492	1	CH_SC	1.68921	0.591992	1.08333
USP72	0.0116797	0.755811	0.267	0.062	1	CH_SC	1.68858	0.592213	4.30645
DYNC1LI21	0.182892	0.755083	0.333	0.2	1	CH_SC	1.68773	0.592512	1.665
NEK12	0.237194	0.754311	0.267	0.154	1	CH_SC	1.68683	0.592829	1.73377
CAMK2N11	0.00166385	0.754118	0.267	0.031	1	CH_SC	1.6866	0.592909	8.6129
TMOD2	0.00508276	0.753638	0.4	0.108	1	CH_SC	1.68604	0.593106	3.7037
NCOR13	0.0334871	0.752672	0.4	0.154	1	CH_SC	1.68491	0.593503	2.5974
GOLPH31	0.0312349	0.751654	0.4	0.169	1	CH_SC	1.68372	0.593922	2.36686
AFAP1L2	5.94422e-05	0.744714	0.467	0.062	1	CH_SC	1.67564	0.596786	7.53226
ZNF25	0.0125175	0.744653	0.2	0.031	1	CH_SC	1.67557	0.596812	6.45161
ZNF536	0.00611888	0.744616	0.267	0.046	1	CH_SC	1.67553	0.596827	5.80435
IGSF11	0.000280621	0.744128	0.2	0	1	CH_SC	1.67496	0.597029	#DIV/0!
LPP2	0.0437783	0.742974	0.4	0.169	1	CH_SC	1.67362	0.597506	2.36686
RAB9A	0.139332	0.738234	0.267	0.123	1	CH_SC	1.66813	0.599473	2.17073
MAPRE13	0.0496372	0.736077	0.267	0.092	1	CH_SC	1.66564	0.60037	2.90217
AC106791.1	0.00328524	0.735089	0.133	0	1	CH_SC	1.6645	0.600781	#DIV/0!
KCNA2	0.00328524	0.735089	0.133	0	1	CH_SC	1.6645	0.600781	#DIV/0!
ST6GALNAC61	0.103823	0.734593	0.267	0.108	1	CH_SC	1.66393	0.600988	2.47222
VPS45	0.129678	0.734366	0.2	0.077	1	CH_SC	1.66367	0.601082	2.5974
PUM13	0.152631	0.73311	0.333	0.185	1	CH_SC	1.66222	0.601606	1.8
SYNE24	0.188495	0.732733	0.333	0.2	1	CH_SC	1.66178	0.601763	1.665
CTXND1	0.0328014	0.732228	0.267	0.077	1	CH_SC	1.6612	0.601974	3.46753
TGFB1I1	0.161253	0.730917	0.267	0.138	1	CH_SC	1.65969	0.602521	1.93478
FBRS2	0.0125175	0.730416	0.2	0.031	1	CH_SC	1.65912	0.60273	6.45161
ADAMTSL1	2.37202e-05	0.730066	0.267	0	0.867851	CH_SC	1.65872	0.602876	#DIV/0!
TEX2	0.000280621	0.729528	0.2	0	1	CH_SC	1.6581	0.603101	#DIV/0!
KDELR15	0.0957355	0.726038	0.533	0.338	1	CH_SC	1.65409	0.604562	1.57692
TP53TG1	0.644285	0.723874	0.133	0.092	1	CH_SC	1.65161	0.60547	1.44565
PIP4K2B	0.0741568	0.722634	0.2	0.062	1	CH_SC	1.65019	0.60599	3.22581
TADA33	0.0913412	0.721213	0.267	0.108	1	CH_SC	1.64857	0.606587	2.47222
POLR2K4	0.52737	0.715903	0.4	0.385	1	CH_SC	1.64251	0.608824	1.03896
IFT431	0.144719	0.715136	0.267	0.123	1	CH_SC	1.64164	0.609148	2.17073
ZMYM21	0.0120063	0.71491	0.333	0.092	1	CH_SC	1.64138	0.609243	3.61957
CHADL1	0.519569	0.714355	0.4	0.323	1	CH_SC	1.64075	0.609478	1.23839
HBP13	0.166823	0.71264	0.333	0.2	1	CH_SC	1.6388	0.610202	1.665
RAN3	0.249928	0.712311	0.467	0.415	1	CH_SC	1.63843	0.610342	1.1253
SAP182	0.196359	0.711923	0.733	0.662	1	CH_SC	1.63799	0.610506	1.10725
NHLRC21	0.906068	0.711549	0.133	0.123	1	CH_SC	1.63756	0.610664	1.0813
CDC42EP12	0.00301858	0.709936	0.333	0.062	1	CH_SC	1.63573	0.611347	5.37097
GINS3	0.0376797	0.70731	0.2	0.046	1	CH_SC	1.63276	0.612461	4.34783
TXNDC122	0.63187	0.706653	0.267	0.231	1	CH_SC	1.63201	0.61274	1.15584
ADAMTS8	0.000280621	0.706611	0.2	0	1	CH_SC	1.63197	0.612758	#DIV/0!
AK31	0.273879	0.70395	0.2	0.108	1	CH_SC	1.62896	0.613889	1.85185
CDK42	0.133814	0.703837	0.333	0.185	1	CH_SC	1.62883	0.613937	1.8
RANBP12	0.0320458	0.702432	0.4	0.154	1	CH_SC	1.62725	0.614536	2.5974
CREB3L2	0.107395	0.701254	0.467	0.308	1	CH_SC	1.62592	0.615037	1.51623
ZNF1481	0.0475081	0.697166	0.4	0.169	1	CH_SC	1.62132	0.616783	2.36686
BRD42	0.477466	0.694459	0.267	0.231	1	CH_SC	1.61828	0.617941	1.15584
ZMYM41	0.0826798	0.691364	0.2	0.062	1	CH_SC	1.61481	0.619268	3.22581
NBN1	0.0993059	0.691303	0.133	0.031	1	CH_SC	1.61474	0.619294	4.29032
HKDC1	0.00328524	0.691141	0.133	0	1	CH_SC	1.61456	0.619364	#DIV/0!
STX51	0.264581	0.690803	0.2	0.108	1	CH_SC	1.61418	0.619509	1.85185
UBE2J14	0.0346833	0.690583	0.267	0.077	1	CH_SC	1.61394	0.619604	3.46753
SERINC13	0.170524	0.690402	0.6	0.538	1	CH_SC	1.61373	0.619681	1.11524
IGSF1	0.0184763	0.685959	0.267	0.062	1	CH_SC	1.60877	0.621592	4.30645
CDK2AP12	0.340989	0.685608	0.533	0.446	1	CH_SC	1.60838	0.621744	1.19507
GALR1	0.000280621	0.685408	0.2	0	1	CH_SC	1.60816	0.62183	#DIV/0!
DNAJC31	0.0474271	0.68474	0.4	0.2	1	CH_SC	1.60741	0.622118	2
HOXB4	0.0927889	0.684588	0.133	0.031	1	CH_SC	1.60724	0.622184	4.29032
RNF1871	0.200079	0.683432	0.333	0.2	1	CH_SC	1.60596	0.622682	1.665
LHPP1	0.0346833	0.68326	0.267	0.077	1	CH_SC	1.60576	0.622757	3.46753
ARID21	0.196124	0.682077	0.133	0.046	1	CH_SC	1.60445	0.623267	2.8913
SLC16A4	0.186151	0.680053	0.133	0.046	1	CH_SC	1.6022	0.624142	2.8913
ZNF850	0.00328524	0.679885	0.133	0	1	CH_SC	1.60201	0.624215	#DIV/0!
UBR42	0.17992	0.678017	0.333	0.169	1	CH_SC	1.59994	0.625024	1.97041
VPS35L	0.0135934	0.676192	0.2	0.031	1	CH_SC	1.59792	0.625815	6.45161
TTYH2	0.0147503	0.675119	0.2	0.031	1	CH_SC	1.59673	0.62628	6.45161
ZNF574	0.017327	0.674967	0.2	0.031	1	CH_SC	1.59656	0.626347	6.45161
RBM62	0.496933	0.67403	0.267	0.185	1	CH_SC	1.59552	0.626754	1.44324
URB1	0.0036749	0.673777	0.2	0.015	1	CH_SC	1.59524	0.626863	13.3333
CBX51	0.253652	0.672076	0.467	0.385	1	CH_SC	1.59336	0.627603	1.21299
PPP1R12B2	0.000301962	0.670574	0.267	0.015	1	CH_SC	1.59171	0.628257	17.8
TSC22D41	0.103262	0.669195	0.333	0.154	1	CH_SC	1.59019	0.628857	2.16234
CSGALNACT2	0.00660377	0.668391	0.267	0.046	1	CH_SC	1.5893	0.629208	5.80435
AC093849.2	2.37202e-05	0.667715	0.267	0	0.867851	CH_SC	1.58855	0.629503	#DIV/0!
TXNL12	0.125104	0.667306	0.333	0.185	1	CH_SC	1.5881	0.629681	1.8
FOS6	0.0359437	0.666944	1	0.846	1	CH_SC	1.58771	0.629839	1.18203
SIPA1L2	0.017331	0.66527	0.267	0.062	1	CH_SC	1.58587	0.630571	4.30645
COQ10B2	0.285494	0.656881	0.267	0.169	1	CH_SC	1.57667	0.634248	1.57988
LAMP21	0.354555	0.655835	0.4	0.308	1	CH_SC	1.57553	0.634708	1.2987
ARRDC4	2.54662e-05	0.655487	0.333	0.015	0.931733	CH_SC	1.57515	0.634861	22.2
ROCK12	0.0331438	0.654353	0.533	0.262	1	CH_SC	1.57391	0.63536	2.03435
SMAP13	0.0634813	0.653585	0.267	0.092	1	CH_SC	1.57307	0.635699	2.90217
HSDL21	0.983573	0.653349	0.133	0.138	1	CH_SC	1.57282	0.635802	0.963768
SNHG301	0.0135934	0.653261	0.2	0.031	1	CH_SC	1.57272	0.635841	6.45161
RAP1GDS1	0.000378191	0.651958	0.267	0.015	1	CH_SC	1.5713	0.636416	17.8
ZMYM61	0.753097	0.651289	0.133	0.108	1	CH_SC	1.57057	0.636711	1.23148
ARHGAP13	0.0953604	0.650622	0.267	0.108	1	CH_SC	1.56984	0.637006	2.47222
CLDND14	0.0269851	0.649461	0.6	0.323	1	CH_SC	1.56858	0.637519	1.85759
PIAS14	0.474848	0.648393	0.267	0.185	1	CH_SC	1.56742	0.637991	1.44324
NEFM	0.000280621	0.647951	0.2	0	1	CH_SC	1.56694	0.638186	#DIV/0!
PRLR	0.0298521	0.645636	0.133	0.015	1	CH_SC	1.56443	0.639211	8.86667
RAD501	0.0552023	0.645241	0.333	0.138	1	CH_SC	1.564	0.639386	2.41304
NOC2L	0.208307	0.643962	0.2	0.092	1	CH_SC	1.56261	0.639953	2.17391
FAM111A	0.00660377	0.642476	0.267	0.046	1	CH_SC	1.56101	0.640613	5.80435
NELFE1	0.16707	0.641672	0.267	0.138	1	CH_SC	1.56014	0.64097	1.93478
ADAM91	0.00239334	0.640276	0.267	0.031	1	CH_SC	1.55863	0.64159	8.6129
BBOX11	0.00328524	0.640183	0.133	0	1	CH_SC	1.55853	0.641631	#DIV/0!
ITGA9-AS1	0.0993059	0.639047	0.133	0.031	1	CH_SC	1.5573	0.642137	4.29032
DYRK1A1	0.48131	0.638942	0.133	0.077	1	CH_SC	1.55719	0.642184	1.72727
RIC8A	0.0604825	0.638578	0.267	0.092	1	CH_SC	1.55679	0.642346	2.90217
CALD13	0.503102	0.63828	0.533	0.569	1	CH_SC	1.55647	0.642478	0.936731
CYTH22	0.313022	0.638132	0.2	0.123	1	CH_SC	1.55631	0.642544	1.62602
MED19	0.293137	0.637421	0.2	0.108	1	CH_SC	1.55555	0.642861	1.85185
ZCRB13	0.940205	0.634589	0.267	0.323	1	CH_SC	1.5525	0.644124	0.826625
ACP6	0.0927889	0.632044	0.133	0.031	1	CH_SC	1.54976	0.645261	4.29032
TASOR3	0.387164	0.631941	0.2	0.123	1	CH_SC	1.54965	0.645308	1.62602
FDPS2	0.0837117	0.631917	0.267	0.108	1	CH_SC	1.54962	0.645318	2.47222
AC093599.2	0.0327939	0.631558	0.133	0.015	1	CH_SC	1.54924	0.645479	8.86667
NDUFAF11	0.0927889	0.630594	0.133	0.031	1	CH_SC	1.5482	0.645911	4.29032
NR4A16	0.0980369	0.630208	0.867	0.708	1	CH_SC	1.54779	0.646083	1.22458
VPS13B1	0.0927889	0.627526	0.133	0.031	1	CH_SC	1.54491	0.647285	4.29032
ENOPH11	0.0376797	0.627064	0.2	0.046	1	CH_SC	1.54442	0.647493	4.34783
PLPP32	0.015928	0.625915	0.4	0.123	1	CH_SC	1.54319	0.648009	3.25203
TMEM255A	0.0872299	0.624729	0.2	0.062	1	CH_SC	1.54192	0.648542	3.22581
VAMP33	0.372897	0.624714	0.267	0.185	1	CH_SC	1.54191	0.648548	1.44324
PSMF12	0.126243	0.624067	0.4	0.231	1	CH_SC	1.54121	0.648839	1.7316
EIF3A2	0.300592	0.623818	0.4	0.292	1	CH_SC	1.54095	0.648951	1.36986
LINC00863	0.186151	0.62104	0.133	0.046	1	CH_SC	1.53798	0.650202	2.8913
TMEM14B3	0.74136	0.619245	0.333	0.308	1	CH_SC	1.53607	0.651012	1.08117
TENT22	0.420937	0.617405	0.133	0.077	1	CH_SC	1.53411	0.651843	1.72727
HSP90AA16	0.0600068	0.615846	0.8	0.923	1	CH_SC	1.53246	0.652547	0.866739
DUSP14	0.561845	0.613277	0.133	0.092	1	CH_SC	1.52973	0.65371	1.44565
GRB10	0.00328524	0.609825	0.133	0	1	CH_SC	1.52607	0.655276	#DIV/0!
ME21	0.142099	0.609343	0.2	0.077	1	CH_SC	1.52556	0.655495	2.5974
FMNL3	0.00239334	0.605828	0.267	0.031	1	CH_SC	1.52185	0.657094	8.6129
IMPDH1	0.324536	0.605239	0.133	0.062	1	CH_SC	1.52123	0.657362	2.14516
AAMDC2	0.566369	0.603002	0.267	0.262	1	CH_SC	1.51887	0.658383	1.01908
HNRNPUL13	0.230283	0.601049	0.333	0.231	1	CH_SC	1.51682	0.659274	1.44156
BLVRB2	0.398449	0.60026	0.267	0.2	1	CH_SC	1.51599	0.659635	1.335
CLK14	0.473748	0.600082	0.4	0.338	1	CH_SC	1.5158	0.659717	1.18343
GPN1	0.000280621	0.599623	0.2	0	1	CH_SC	1.51532	0.659926	#DIV/0!
SRGAP2B	0.000301962	0.599475	0.267	0.015	1	CH_SC	1.51516	0.659994	17.8
RNF111	0.186151	0.598413	0.133	0.046	1	CH_SC	1.51405	0.66048	2.8913
EDNRB1	0.0013911	0.598155	0.333	0.046	1	CH_SC	1.51378	0.660598	7.23913
TOPORS	0.0456111	0.598038	0.4	0.169	1	CH_SC	1.51366	0.660652	2.36686
FOXD3-AS1	0.0872299	0.597834	0.2	0.062	1	CH_SC	1.51344	0.660745	3.22581
SNHG16	0.28286	0.596284	0.4	0.308	1	CH_SC	1.51182	0.661455	1.2987
PPRC1	0.450835	0.5948	0.2	0.138	1	CH_SC	1.51026	0.662136	1.44928
KDM5B1	0.319421	0.592042	0.267	0.169	1	CH_SC	1.50738	0.663403	1.57988
ATP13A31	0.0376797	0.591511	0.2	0.046	1	CH_SC	1.50682	0.663647	4.34783
TMX23	0.79993	0.591287	0.2	0.185	1	CH_SC	1.50659	0.663751	1.08108
LRIG31	0.744612	0.590611	0.133	0.185	1	CH_SC	1.50588	0.664062	0.718919
AC009133.1	0.0993059	0.586029	0.133	0.031	1	CH_SC	1.50111	0.666174	4.29032
NLGN2	0.000280621	0.585384	0.2	0	1	CH_SC	1.50044	0.666472	#DIV/0!
EIF4A34	0.149634	0.584665	0.533	0.369	1	CH_SC	1.49969	0.666804	1.44444
NFIC2	0.441582	0.582656	0.467	0.446	1	CH_SC	1.4976	0.667733	1.04709
PLEKHA52	0.038649	0.581374	0.4	0.169	1	CH_SC	1.49627	0.668327	2.36686
SH3D191	0.722702	0.576412	0.267	0.292	1	CH_SC	1.49114	0.67063	0.914384
AC100810.11	0.421973	0.575858	0.2	0.123	1	CH_SC	1.49056	0.670887	1.62602
ROCK21	0.314851	0.574704	0.333	0.231	1	CH_SC	1.48937	0.671424	1.44156
CRKL	0.00026949	0.574277	0.267	0.015	1	CH_SC	1.48893	0.671623	17.8
RGPD8	0.0298521	0.572624	0.133	0.015	1	CH_SC	1.48723	0.672393	8.86667
SHC11	0.0634813	0.568162	0.267	0.092	1	CH_SC	1.48263	0.674475	2.90217
MMP17	0.0159931	0.566237	0.2	0.031	1	CH_SC	1.48066	0.675376	6.45161
KAT6B1	0.0603338	0.563654	0.4	0.169	1	CH_SC	1.47801	0.676586	2.36686
Z83843.1	0.0993059	0.563574	0.133	0.031	1	CH_SC	1.47793	0.676624	4.29032
ZNF354C	0.0327939	0.562796	0.133	0.015	1	CH_SC	1.47713	0.676989	8.86667
TP53	0.0927889	0.562432	0.133	0.031	1	CH_SC	1.47676	0.67716	4.29032
CC2D1B	0.45055	0.560842	0.133	0.077	1	CH_SC	1.47513	0.677906	1.72727
PANX1	0.0327939	0.560291	0.133	0.015	1	CH_SC	1.47457	0.678165	8.86667
NR2F1-AS1	0.545989	0.559898	0.133	0.092	1	CH_SC	1.47417	0.67835	1.44565
CAMSAP2	0.129583	0.556726	0.4	0.215	1	CH_SC	1.47093	0.679843	1.86047
NOP9	0.0298521	0.554959	0.133	0.015	1	CH_SC	1.46913	0.680676	8.86667
URM11	0.398567	0.554732	0.2	0.123	1	CH_SC	1.4689	0.680784	1.62602
HMGCS12	0.589323	0.553594	0.2	0.169	1	CH_SC	1.46774	0.681321	1.18343
PXK	0.117624	0.553485	0.267	0.108	1	CH_SC	1.46763	0.681372	2.47222
FRYL1	0.0147503	0.549587	0.2	0.031	1	CH_SC	1.46367	0.683216	6.45161
FREM2	0.000280621	0.548921	0.2	0	1	CH_SC	1.46299	0.683531	#DIV/0!
YIF1B1	0.323691	0.548754	0.2	0.108	1	CH_SC	1.46282	0.68361	1.85185
EI241	0.0419345	0.548711	0.333	0.123	1	CH_SC	1.46278	0.683631	2.70732
CTSD4	0.18332	0.542817	0.6	0.508	1	CH_SC	1.45681	0.686429	1.1811
ZRSR2	0.669451	0.541557	0.133	0.108	1	CH_SC	1.45554	0.687029	1.23148
TANC2	0.0147503	0.538762	0.2	0.031	1	CH_SC	1.45273	0.688361	6.45161
IGSF8	0.264581	0.534024	0.2	0.108	1	CH_SC	1.44796	0.690626	1.85185
TPP11	0.09952	0.531832	0.267	0.108	1	CH_SC	1.44576	0.691676	2.47222
C12orf43	0.148643	0.529919	0.2	0.077	1	CH_SC	1.44385	0.692594	2.5974
PLEKHA8	0.00328524	0.529261	0.133	0	1	CH_SC	1.44319	0.692909	#DIV/0!
NDUFS42	0.249448	0.529138	0.467	0.369	1	CH_SC	1.44307	0.692969	1.26558
CCNDBP13	0.208307	0.528421	0.2	0.092	1	CH_SC	1.44235	0.693313	2.17391
PPFIBP2	0.00767844	0.527674	0.267	0.046	1	CH_SC	1.4416	0.693672	5.80435
MAP3K13	0.382619	0.525657	0.067	0.169	1	CH_SC	1.43959	0.694643	0.39645
CPEB1	0.0327939	0.525566	0.133	0.015	1	CH_SC	1.4395	0.694687	8.86667
PCSK52	0.186151	0.524261	0.133	0.046	1	CH_SC	1.4382	0.695315	2.8913
CTTN2	0.753097	0.522659	0.133	0.108	1	CH_SC	1.4366	0.696088	1.23148
SARS11	0.280152	0.52243	0.4	0.262	1	CH_SC	1.43637	0.696198	1.52672
RNF5	0.146807	0.522331	0.4	0.215	1	CH_SC	1.43627	0.696246	1.86047
MAX2	0.354264	0.521946	0.267	0.185	1	CH_SC	1.43589	0.696432	1.44324
PLEKHG4	0.29873	0.519596	0.133	0.062	1	CH_SC	1.43355	0.697567	2.14516
CADM2	0.561845	0.51904	0.133	0.092	1	CH_SC	1.433	0.697836	1.44565
CLINT12	0.842852	0.51819	0.2	0.246	1	CH_SC	1.43216	0.698248	0.813008
SERPINB91	0.106183	0.51718	0.133	0.031	1	CH_SC	1.43115	0.698736	4.29032
TMEM641	0.0036749	0.511498	0.2	0.015	1	CH_SC	1.42553	0.701494	13.3333
JUNB5	0.407325	0.50739	0.8	0.815	1	CH_SC	1.42148	0.703494	0.981595
RGS164	0.933344	0.507031	0.267	0.308	1	CH_SC	1.42112	0.703669	0.866883
PDE4D2	0.00831777	0.506873	0.333	0.077	1	CH_SC	1.42097	0.703746	4.32468
SMARCA24	0.477891	0.50591	0.333	0.277	1	CH_SC	1.42002	0.704216	1.20217
GALNT21	0.185526	0.504704	0.4	0.246	1	CH_SC	1.41883	0.704805	1.62602
PAF11	0.2657	0.501196	0.267	0.138	1	CH_SC	1.41539	0.706521	1.93478
PARP82	0.0993059	0.50114	0.133	0.031	1	CH_SC	1.41533	0.706548	4.29032
MN1	0.00328524	0.499505	0.133	0	1	CH_SC	1.41373	0.707349	#DIV/0!
LYPD1	0.00328524	0.499132	0.133	0	1	CH_SC	1.41336	0.707533	#DIV/0!
UBE2S3	0.37175	0.498992	0.467	0.354	1	CH_SC	1.41323	0.707601	1.31921
SLC25A331	0.669451	0.497936	0.133	0.108	1	CH_SC	1.41219	0.708119	1.23148
CKMT2-AS1	0.106183	0.496899	0.133	0.031	1	CH_SC	1.41118	0.708628	4.29032
ATG71	0.00328524	0.495602	0.133	0	1	CH_SC	1.40991	0.709266	#DIV/0!
IGHG21	0.00328524	0.495602	0.133	0	1	CH_SC	1.40991	0.709266	#DIV/0!
OSBP1	0.733529	0.495004	0.2	0.262	1	CH_SC	1.40932	0.70956	0.763359
WDR12	0.0147503	0.491918	0.2	0.031	1	CH_SC	1.40631	0.711079	6.45161
C10orf82	0.206483	0.491769	0.133	0.046	1	CH_SC	1.40617	0.711153	2.8913
CIAPIN1	0.29873	0.490568	0.133	0.062	1	CH_SC	1.405	0.711745	2.14516
ARSI	0.00328524	0.486643	0.133	0	1	CH_SC	1.40118	0.713684	#DIV/0!
LGI1	0.0298521	0.486479	0.133	0.015	1	CH_SC	1.40102	0.713765	8.86667
ZDHHC121	0.0327939	0.481821	0.133	0.015	1	CH_SC	1.39651	0.716073	8.86667
GTF2H3	0.162418	0.479816	0.2	0.077	1	CH_SC	1.39457	0.717069	2.5974
RASA21	0.185466	0.476978	0.267	0.138	1	CH_SC	1.39183	0.718481	1.93478
YIPF1	0.206483	0.474255	0.133	0.046	1	CH_SC	1.3892	0.719839	2.8913
EPN21	0.0993059	0.470634	0.133	0.031	1	CH_SC	1.38572	0.721648	4.29032
UBQLN4	0.017327	0.469566	0.2	0.031	1	CH_SC	1.38469	0.722182	6.45161
TRIM23	0.519814	0.469332	0.067	0.138	1	CH_SC	1.38447	0.722299	0.485507
CNST	0.0919799	0.467961	0.2	0.062	1	CH_SC	1.38315	0.722986	3.22581
DPYSL22	0.19192	0.467414	0.267	0.138	1	CH_SC	1.38263	0.72326	1.93478
DIP2C	0.0147503	0.46663	0.2	0.031	1	CH_SC	1.38188	0.723653	6.45161
DPM1	0.627398	0.462849	0.133	0.092	1	CH_SC	1.37826	0.725552	1.44565
QSOX2	0.217234	0.460314	0.133	0.046	1	CH_SC	1.37584	0.726828	2.8913
PAIP21	0.456488	0.459845	0.4	0.354	1	CH_SC	1.37539	0.727064	1.12994
WDR331	0.934361	0.45724	0.133	0.138	1	CH_SC	1.37291	0.728378	0.963768
APPL2	0.410171	0.456311	0.2	0.123	1	CH_SC	1.37203	0.728848	1.62602
SNX16	0.0036749	0.455217	0.2	0.015	1	CH_SC	1.37099	0.7294	13.3333
MLX2	0.162418	0.452843	0.2	0.077	1	CH_SC	1.36874	0.730601	2.5974
SEMA4D	0.0327939	0.449995	0.133	0.015	1	CH_SC	1.36604	0.732046	8.86667
ITGB1BP12	0.264581	0.447848	0.2	0.108	1	CH_SC	1.364	0.733135	1.85185
SMG13	0.514104	0.446416	0.2	0.154	1	CH_SC	1.36265	0.733864	1.2987
RBFOX2	0.0923377	0.445639	0.533	0.292	1	CH_SC	1.36192	0.734259	1.82534
ANKRD501	0.186151	0.444562	0.133	0.046	1	CH_SC	1.3609	0.734807	2.8913
TMEM33	0.150264	0.444273	0.267	0.123	1	CH_SC	1.36063	0.734955	2.17073
UBE2Q2	0.682161	0.440056	0.2	0.169	1	CH_SC	1.35666	0.737106	1.18343
RANBP22	0.858918	0.437158	0.333	0.323	1	CH_SC	1.35393	0.738588	1.03096
SLC20A12	0.375961	0.436139	0.2	0.123	1	CH_SC	1.35298	0.73911	1.62602
MT-ND12	0.118561	0.434325	0.933	0.862	1	CH_SC	1.35128	0.74004	1.08237
CAND11	0.90168	0.434231	0.133	0.138	1	CH_SC	1.35119	0.740088	0.963768
DDX461	0.0839696	0.430239	0.4	0.185	1	CH_SC	1.34746	0.742139	2.16216
EZR5	0.421842	0.427128	0.4	0.338	1	CH_SC	1.34455	0.743741	1.18343
TRIM35	0.00328524	0.42693	0.133	0	1	CH_SC	1.34437	0.743843	#DIV/0!
MYSM12	0.465789	0.425966	0.133	0.077	1	CH_SC	1.34347	0.74434	1.72727
APMAP2	0.217234	0.423785	0.133	0.046	1	CH_SC	1.34144	0.745466	2.8913
SNRNP2002	0.107149	0.421117	0.333	0.154	1	CH_SC	1.33896	0.746846	2.16234
COMMD91	0.196124	0.42065	0.133	0.046	1	CH_SC	1.33853	0.747088	2.8913
NDUFS61	0.313573	0.417047	0.333	0.215	1	CH_SC	1.33519	0.748956	1.54884
ADAMTS7	0.0327939	0.411342	0.133	0.015	1	CH_SC	1.32992	0.751923	8.86667
MPP11	0.0327939	0.408838	0.133	0.015	1	CH_SC	1.32762	0.75323	8.86667
SLC39A102	0.736096	0.407184	0.133	0.108	1	CH_SC	1.32609	0.754094	1.23148
TUBG2	0.435598	0.405343	0.133	0.077	1	CH_SC	1.3244	0.755057	1.72727
TAOK13	0.89271	0.404221	0.2	0.231	1	CH_SC	1.32337	0.755644	0.865801
TUBB32	0.0036749	0.403975	0.2	0.015	1	CH_SC	1.32315	0.755773	13.3333
FEZ11	0.107149	0.400435	0.333	0.154	1	CH_SC	1.31991	0.75763	2.16234
MRPS14	0.150264	0.397963	0.267	0.123	1	CH_SC	1.31765	0.758929	2.17073
NAMPT3	0.74136	0.396274	0.333	0.308	1	CH_SC	1.3161	0.759818	1.08117
DPY19L1	0.497107	0.39626	0.133	0.077	1	CH_SC	1.31609	0.759825	1.72727
SHC4	0.147933	0.390272	0.333	0.169	1	CH_SC	1.31064	0.762986	1.97041
IL1RAPL1	0.00407677	0.389984	0.2	0.015	1	CH_SC	1.31038	0.763138	13.3333
MAPKAPK5-AS1	0.387164	0.389616	0.2	0.123	1	CH_SC	1.31004	0.763333	1.62602
GINM11	0.627795	0.386398	0.4	0.338	1	CH_SC	1.30713	0.765037	1.18343
PITHD12	0.855298	0.384868	0.133	0.123	1	CH_SC	1.30574	0.765849	1.0813
DR11	0.0732223	0.384114	0.267	0.092	1	CH_SC	1.30506	0.766249	2.90217
ANP32A2	0.284472	0.381793	0.267	0.154	1	CH_SC	1.30296	0.767483	1.73377
TECR2	0.454437	0.379693	0.4	0.308	1	CH_SC	1.30106	0.768601	1.2987
PSMC61	0.372897	0.379351	0.267	0.185	1	CH_SC	1.30076	0.768783	1.44324
WRNIP11	0.48131	0.377644	0.133	0.077	1	CH_SC	1.29922	0.769693	1.72727
DVL3	0.0872299	0.377541	0.2	0.062	1	CH_SC	1.29913	0.769749	3.22581
WDR13	0.219387	0.375527	0.267	0.138	1	CH_SC	1.29731	0.770824	1.93478
MED111	0.0993059	0.374065	0.133	0.031	1	CH_SC	1.296	0.771605	4.29032
HES15	0.844729	0.372454	0.267	0.277	1	CH_SC	1.29455	0.772467	0.963899
UBE2H2	0.887745	0.37025	0.2	0.2	1	CH_SC	1.29258	0.773648	1
AKT12	0.310352	0.367305	0.267	0.154	1	CH_SC	1.28994	0.775229	1.73377
DNMT11	0.324536	0.366254	0.133	0.062	1	CH_SC	1.289	0.775795	2.14516
UPF3A1	0.103823	0.366253	0.267	0.108	1	CH_SC	1.289	0.775795	2.47222
GPR107	0.144719	0.363181	0.267	0.123	1	CH_SC	1.28626	0.777448	2.17073
SMAD51	0.251609	0.362535	0.333	0.2	1	CH_SC	1.28568	0.777797	1.665
FGD41	0.173397	0.359247	0.067	0.246	1	CH_SC	1.28276	0.779571	0.272358
FBH11	0.148643	0.356485	0.2	0.077	1	CH_SC	1.2803	0.781065	2.5974
CTDSP21	0.313283	0.346903	0.2	0.108	1	CH_SC	1.27183	0.78627	1.85185
MAP2K24	0.165828	0.343291	0.4	0.231	1	CH_SC	1.26865	0.788241	1.7316
STAT5A2	0.0919799	0.341774	0.2	0.062	1	CH_SC	1.26731	0.789071	3.22581
DLD1	0.233721	0.33922	0.2	0.092	1	CH_SC	1.26507	0.790469	2.17391
MCM71	0.206483	0.338682	0.133	0.046	1	CH_SC	1.2646	0.790763	2.8913
APOBEC3C1	0.206483	0.335244	0.133	0.046	1	CH_SC	1.26159	0.79265	2.8913
SMARCA52	0.832312	0.329636	0.2	0.2	1	CH_SC	1.2567	0.795737	1
HSPA131	0.0803717	0.32861	0.267	0.092	1	CH_SC	1.2558	0.796304	2.90217
GALT1	0.323691	0.327484	0.2	0.108	1	CH_SC	1.25482	0.796925	1.85185
CSNK1A12	0.507065	0.32028	0.333	0.277	1	CH_SC	1.24857	0.800915	1.20217
PTX3	0.0969356	0.315758	0.2	0.062	1	CH_SC	1.24467	0.803429	3.22581
RNF34	0.217234	0.315312	0.133	0.046	1	CH_SC	1.24428	0.803677	2.8913
RBBP7	0.605173	0.312554	0.267	0.2	1	CH_SC	1.2419	0.805215	1.335
ADAM101	0.242661	0.310863	0.2	0.092	1	CH_SC	1.24045	0.806159	2.17391
CAPZA22	0.572725	0.305877	0.2	0.292	1	CH_SC	1.23617	0.80895	0.684932
PLSCR31	0.594208	0.303633	0.133	0.092	1	CH_SC	1.23425	0.810209	1.44565
ARIH12	0.785975	0.30283	0.2	0.185	1	CH_SC	1.23356	0.81066	1.08108
USP341	0.178904	0.30213	0.333	0.185	1	CH_SC	1.23296	0.811054	1.8
WDR48	0.233721	0.300444	0.2	0.092	1	CH_SC	1.23152	0.812002	2.17391
OSBPL92	0.901701	0.300312	0.2	0.2	1	CH_SC	1.23141	0.812077	1
RTCB1	0.644285	0.298579	0.133	0.092	1	CH_SC	1.22993	0.813053	1.44565
ITGAE2	0.410171	0.296374	0.2	0.123	1	CH_SC	1.22805	0.814296	1.62602
RPN22	0.206847	0.295697	0.533	0.431	1	CH_SC	1.22748	0.814679	1.23666
RAF11	0.499896	0.288832	0.2	0.138	1	CH_SC	1.22165	0.818565	1.44928
PRPF38A1	0.569578	0.284857	0.267	0.2	1	CH_SC	1.21829	0.820823	1.335
RHBDF2	0.106183	0.283305	0.133	0.031	1	CH_SC	1.21698	0.821706	4.29032
FOXJ2	0.337968	0.282693	0.133	0.062	1	CH_SC	1.21646	0.822055	2.14516
HSPB2	0.410171	0.279506	0.2	0.123	1	CH_SC	1.21378	0.823873	1.62602
ATXN2L1	0.0159931	0.279492	0.2	0.031	1	CH_SC	1.21377	0.823881	6.45161
TMEM39A	0.682161	0.277985	0.2	0.169	1	CH_SC	1.2125	0.824742	1.18343
CAPN24	0.918883	0.277571	0.267	0.277	1	CH_SC	1.21215	0.824979	0.963899
FSTL11	0.469639	0.268218	0.467	0.354	1	CH_SC	1.20432	0.830345	1.31921
MRPL521	0.461494	0.267731	0.333	0.262	1	CH_SC	1.20391	0.830625	1.27099
DCAF101	0.0159931	0.267099	0.2	0.031	1	CH_SC	1.20339	0.830989	6.45161
PPP4R3A1	0.465789	0.265759	0.133	0.077	1	CH_SC	1.20227	0.831761	1.72727
SNX14	0.421973	0.264321	0.2	0.123	1	CH_SC	1.20107	0.83259	1.62602
ARL5B1	0.162418	0.259954	0.2	0.077	1	CH_SC	1.19744	0.835115	2.5974
LDOC12	0.64008	0.259604	0.133	0.215	1	CH_SC	1.19715	0.835317	0.618605
EIF2AK41	0.180445	0.259309	0.267	0.123	1	CH_SC	1.19691	0.835488	2.17073
ZNF830	0.465789	0.259231	0.133	0.077	1	CH_SC	1.19684	0.835533	1.72727
PLLP	0.0533238	0.257316	0.267	0.077	1	CH_SC	1.19525	0.836643	3.46753
EIF3I2	0.769729	0.257	0.267	0.354	1	CH_SC	1.19499	0.836826	0.754237
SETDB1	0.217234	0.25555	0.133	0.046	1	CH_SC	1.19379	0.837668	2.8913
CXCL24	0.337968	0.254517	0.133	0.062	1	CH_SC	1.19294	0.838268	2.14516
UBE2A2	0.319314	0.253516	0.267	0.154	1	CH_SC	1.19211	0.83885	1.73377
HAX11	0.736389	0.2528	0.333	0.338	1	CH_SC	1.19152	0.839266	0.985207
PFKL2	0.604367	0.251592	0.2	0.154	1	CH_SC	1.19052	0.839969	1.2987
ANGPTL2	0.351022	-0.251369	0.067	0.169	1	CH_SC	0.840099	1.19034	0.39645
PSMD112	0.474848	-0.253088	0.133	0.215	1	CH_SC	0.839098	1.19176	0.618605
UGDH1	0.698187	-0.269458	0.2	0.231	1	CH_SC	0.829631	1.20535	0.865801
KRIT11	0.496933	-0.278861	0.133	0.215	1	CH_SC	0.824242	1.21324	0.618605
DNAJC101	0.90168	-0.29061	0.133	0.138	1	CH_SC	0.817556	1.22316	0.963768
BIRC21	0.392476	-0.293647	0.2	0.338	1	CH_SC	0.815837	1.22573	0.591716
SDHB1	0.447068	-0.295622	0.133	0.2	1	CH_SC	0.814721	1.22741	0.665
ENY22	0.45221	-0.298518	0.333	0.415	1	CH_SC	0.813087	1.22988	0.80241
VEZT1	0.500277	-0.305133	0.067	0.123	1	CH_SC	0.809368	1.23553	0.544715
CARD19	0.351022	-0.308164	0.067	0.169	1	CH_SC	0.807669	1.23813	0.39645
ALDH6A11	0.142436	-0.310175	0.067	0.262	1	CH_SC	0.806544	1.23986	0.255725
ABI11	0.817874	-0.325886	0.2	0.154	1	CH_SC	0.797809	1.25343	1.2987
RAB181	0.379477	-0.330202	0.133	0.231	1	CH_SC	0.795425	1.25719	0.575758
SLC25A441	0.132224	-0.344858	0	0.138	1	CH_SC	0.787385	1.27003	0
KRCC12	0.743361	-0.349398	0.133	0.154	1	CH_SC	0.784912	1.27403	0.863636
PIP4P2	0.364953	-0.353923	0.067	0.154	1	CH_SC	0.782454	1.27803	0.435065
BCL7C3	0.436324	-0.356487	0.133	0.2	1	CH_SC	0.781064	1.2803	0.665
DYNLL21	0.645114	-0.357307	0.133	0.169	1	CH_SC	0.78062	1.28103	0.786982
LBH3	0.332334	-0.359887	0.133	0.246	1	CH_SC	0.779226	1.28333	0.54065
TMEM2053	0.361072	-0.366129	0.133	0.231	1	CH_SC	0.775861	1.28889	0.575758
GYG11	1	-0.371664	0.133	0.123	1	CH_SC	0.77289	1.29384	1.0813
SEC61G3	0.151236	-0.383763	0.333	0.6	1	CH_SC	0.766436	1.30474	0.555
MGLL1	0.158887	-0.393224	0	0.123	1	CH_SC	0.761426	1.31333	0
TWSG11	0.168731	-0.401517	0.067	0.231	1	CH_SC	0.757062	1.3209	0.290043
HSPB82	0.109965	-0.40968	0	0.154	1	CH_SC	0.75279	1.32839	0
TCEAL91	0.266923	-0.410993	0.2	0.338	1	CH_SC	0.752106	1.3296	0.591716
MRPS311	0.190942	-0.417638	0	0.108	1	CH_SC	0.748649	1.33574	0
PALMD1	0.190942	-0.418161	0	0.108	1	CH_SC	0.748378	1.33622	0
ZNRD21	0.532903	-0.424643	0.133	0.185	1	CH_SC	0.745023	1.34224	0.718919
TXN5	0.878085	-0.427022	0.6	0.585	1	CH_SC	0.743796	1.34446	1.02564
FHL22	0.190942	-0.433903	0	0.108	1	CH_SC	0.740257	1.35088	0
TIMP21	0.950405	-0.445998	0.733	0.738	1	CH_SC	0.734076	1.36226	0.993225
TINF2	0.514668	-0.447167	0.067	0.123	1	CH_SC	0.733482	1.36336	0.544715
FDFT11	0.109965	-0.458089	0	0.154	1	CH_SC	0.72795	1.37372	0
EP400	0.478948	-0.464615	0.067	0.138	1	CH_SC	0.724665	1.37995	0.485507
GTF2F12	0.186336	-0.470561	0.067	0.215	1	CH_SC	0.721684	1.38565	0.311628
ZC3H14	0.132224	-0.474222	0	0.138	1	CH_SC	0.719855	1.38917	0
ERP293	0.426992	-0.482456	0.2	0.262	1	CH_SC	0.715758	1.39712	0.763359
RALGPS2	0.284358	-0.482607	0.133	0.246	1	CH_SC	0.715683	1.39727	0.54065
LINC014362	0.478948	-0.486421	0.067	0.138	1	CH_SC	0.713793	1.40097	0.485507
UBL3	0.212338	-0.487483	0.067	0.2	1	CH_SC	0.713268	1.402	0.335
TNFRSF10D	0.132224	-0.504732	0	0.138	1	CH_SC	0.704791	1.41886	0
PLAUR3	0.382436	-0.515935	0.133	0.215	1	CH_SC	0.69934	1.42992	0.618605
ABCF2	0.402749	-0.516889	0.067	0.138	1	CH_SC	0.698877	1.43087	0.485507
COA32	0.451601	-0.518886	0.267	0.308	1	CH_SC	0.697911	1.43285	0.866883
MXI11	0.334534	-0.521228	0.133	0.231	1	CH_SC	0.696778	1.43518	0.575758
TRIB12	0.333184	-0.526152	0.067	0.154	1	CH_SC	0.694405	1.44008	0.435065
ERG	0.109965	-0.533541	0	0.154	1	CH_SC	0.690857	1.44748	0
IER3IP11	0.241622	-0.53834	0.2	0.323	1	CH_SC	0.688563	1.4523	0.619195
NUDT2	0.0854883	-0.547917	0.067	0.262	1	CH_SC	0.684007	1.46197	0.255725
ARHGEF281	0.0913412	-0.550205	0	0.169	1	CH_SC	0.682923	1.46429	0
PXYLP1	0.254321	-0.556834	0.133	0.262	1	CH_SC	0.679792	1.47104	0.507634
PLPP52	0.0918045	-0.559712	0.067	0.262	1	CH_SC	0.678438	1.47398	0.255725
ZMPSTE241	0.190942	-0.560371	0	0.108	1	CH_SC	0.678128	1.47465	0
SUMF11	0.0517507	-0.562214	0	0.215	1	CH_SC	0.677262	1.47653	0
EIF3G3	0.478393	-0.565538	0.333	0.385	1	CH_SC	0.675703	1.47994	0.864935
HOXB21	0.333184	-0.570424	0.067	0.154	1	CH_SC	0.673419	1.48496	0.435065
DDX211	0.235563	-0.575249	0.2	0.323	1	CH_SC	0.67117	1.48993	0.619195
CTDNEP12	0.247502	-0.581044	0.133	0.262	1	CH_SC	0.66848	1.49593	0.507634
FGGY1	0.0913412	-0.581807	0	0.169	1	CH_SC	0.668126	1.49672	0
CD142	0.0626833	-0.586671	0	0.2	1	CH_SC	0.665878	1.50178	0
CREBRF2	0.0757452	-0.588743	0	0.185	1	CH_SC	0.664922	1.50394	0
ERVK3-1	0.234133	-0.590452	0.067	0.185	1	CH_SC	0.664135	1.50572	0.362162
FRY1	0.105263	-0.590484	0.067	0.246	1	CH_SC	0.66412	1.50575	0.272358
MSI21	0.157947	-0.590508	0.067	0.215	1	CH_SC	0.664109	1.50578	0.311628
MTHFS1	0.0426112	-0.596609	0	0.231	1	CH_SC	0.661306	1.51216	0
DRG2	0.0626833	-0.597415	0	0.2	1	CH_SC	0.660937	1.513	0
NFIX3	0.336979	-0.598763	0.2	0.338	1	CH_SC	0.66032	1.51442	0.591716
FAM177A13	0.0497806	-0.603915	0.133	0.415	1	CH_SC	0.657966	1.51984	0.320482
PDGFRB2	0.0626833	-0.603921	0	0.2	1	CH_SC	0.657963	1.51984	0
GTF2A24	0.122706	-0.605239	0.133	0.338	1	CH_SC	0.657362	1.52123	0.393491
TPBG1	0.0517507	-0.607674	0	0.215	1	CH_SC	0.656254	1.5238	0
TMEM60	0.0517507	-0.610947	0	0.215	1	CH_SC	0.654767	1.52726	0
TSPYL13	0.129153	-0.611989	0.067	0.231	1	CH_SC	0.654294	1.52836	0.290043
NPHP31	0.220972	-0.616364	0.133	0.277	1	CH_SC	0.652313	1.53301	0.480144
SOBP2	0.0426112	-0.618829	0	0.231	1	CH_SC	0.651199	1.53563	0
ZNF385B	0.0913412	-0.623104	0	0.169	1	CH_SC	0.649272	1.54019	0
SRSF81	0.0286308	-0.624846	0	0.262	1	CH_SC	0.648489	1.54205	0
MRPL512	0.0804109	-0.627948	0.267	0.492	1	CH_SC	0.647096	1.54537	0.542683
EPB41L4A-AS11	0.108438	-0.631755	0.133	0.354	1	CH_SC	0.645391	1.54945	0.375706
AASDH1	0.109965	-0.638835	0	0.154	1	CH_SC	0.642231	1.55707	0
RCN3	0.0950985	-0.639472	0.067	0.262	1	CH_SC	0.641948	1.55776	0.255725
GOLIM41	0.134521	-0.643477	0.267	0.431	1	CH_SC	0.640168	1.56209	0.61949
RPS171	0.187792	-0.651369	0.467	0.662	1	CH_SC	0.636676	1.57066	0.705438
AVPI1	0.0886028	-0.651712	0.067	0.262	1	CH_SC	0.636524	1.57103	0.255725
TCEAL6	0.0349835	-0.652857	0	0.246	1	CH_SC	0.636019	1.57228	0
KAZN	0.109965	-0.660814	0	0.154	1	CH_SC	0.632521	1.58097	0
SAFB21	0.129153	-0.666205	0.067	0.231	1	CH_SC	0.630162	1.58689	0.290043
SPARCL14	0.165221	-0.667746	0.4	0.2	1	CH_SC	0.62949	1.58859	2
FOXC2	0.0426112	-0.66878	0	0.231	1	CH_SC	0.629038	1.58973	0
MIR497HG	0.0517507	-0.669795	0	0.215	1	CH_SC	0.628596	1.59085	0
IFITM101	0.0426112	-0.672026	0	0.231	1	CH_SC	0.627625	1.59331	0
COL6A32	0.109965	-0.682786	0	0.154	1	CH_SC	0.622961	1.60524	0
H2AX3	0.109017	-0.6851	0.067	0.246	1	CH_SC	0.621963	1.60781	0.272358
SNHG19	0.0349813	-0.687177	0	0.246	1	CH_SC	0.621068	1.61013	0
CCDC68	0.0426112	-0.688221	0	0.231	1	CH_SC	0.620618	1.6113	0
ACSF2	0.0517507	-0.689472	0	0.215	1	CH_SC	0.620081	1.61269	0
CORIN	0.0517507	-0.689952	0	0.215	1	CH_SC	0.619875	1.61323	0
COPZ21	0.0666866	-0.69071	0.067	0.277	1	CH_SC	0.619549	1.61408	0.241877
BICC1	0.0626833	-0.694752	0	0.2	1	CH_SC	0.617815	1.61861	0
SPTLC11	0.0913412	-0.695485	0	0.169	1	CH_SC	0.617502	1.61943	0
ANAPC164	0.0622387	-0.69778	0.267	0.554	1	CH_SC	0.61652	1.62201	0.481949
ZFYVE163	0.105263	-0.699099	0.067	0.246	1	CH_SC	0.615957	1.62349	0.272358
BTF3L4	0.220972	-0.70012	0.133	0.277	1	CH_SC	0.615521	1.62464	0.480144
H192	0.0626833	-0.700429	0	0.2	1	CH_SC	0.615389	1.62499	0
ETS22	0.0626833	-0.701611	0	0.2	1	CH_SC	0.614885	1.62632	0
GPX81	0.0426112	-0.708998	0	0.231	1	CH_SC	0.611745	1.63467	0
SNED1	0.0913412	-0.71339	0	0.169	1	CH_SC	0.609885	1.63965	0
ABCA5	0.0426112	-0.719574	0	0.231	1	CH_SC	0.607277	1.6467	0
PERP4	0.0626833	-0.720259	0	0.2	1	CH_SC	0.606989	1.64748	0
GSTM51	0.0349835	-0.723712	0	0.246	1	CH_SC	0.605537	1.65143	0
TSPAN43	0.0241952	-0.729564	0.067	0.4	1	CH_SC	0.603086	1.65814	0.1675
CCNB1IP12	0.0416682	-0.732116	0.067	0.323	1	CH_SC	0.60202	1.66107	0.20743
NAA201	0.0517507	-0.735338	0	0.215	1	CH_SC	0.600677	1.66479	0
FLRT2	0.0517507	-0.744053	0	0.215	1	CH_SC	0.59706	1.67487	0
NFATC11	0.340868	-0.747506	0.067	0.169	1	CH_SC	0.595632	1.67889	0.39645
COL8A2	0.023353	-0.747661	0	0.277	1	CH_SC	0.595569	1.67907	0
KDM6B2	0.234133	-0.748381	0.067	0.185	1	CH_SC	0.595271	1.67991	0.362162
AR1	0.023353	-0.749892	0	0.277	1	CH_SC	0.594648	1.68167	0
AC068888.1	0.0416682	-0.75656	0.067	0.323	1	CH_SC	0.591906	1.68946	0.20743
CDR1	0.0757452	-0.762307	0	0.185	1	CH_SC	0.589553	1.6962	0
COBLL13	0.0447576	-0.767407	0.067	0.308	1	CH_SC	0.587472	1.70221	0.217532
KLF43	0.338675	-0.772827	0.467	0.569	1	CH_SC	0.58527	1.70861	0.820738
WSCD2	0.0626833	-0.778858	0	0.2	1	CH_SC	0.582828	1.71577	0
KHDRBS13	0.0216782	-0.780959	0.067	0.385	1	CH_SC	0.58198	1.71827	0.174026
SERPINI1	0.023353	-0.784361	0	0.277	1	CH_SC	0.580609	1.72233	0
CCDC1863	0.0286308	-0.790336	0	0.262	1	CH_SC	0.578209	1.72948	0
SUSD51	0.0349835	-0.794779	0	0.246	1	CH_SC	0.576431	1.73481	0
DNAJC85	0.0357737	-0.801045	0.067	0.323	1	CH_SC	0.573933	1.74236	0.20743
SKIL4	0.130542	-0.803836	0.133	0.323	1	CH_SC	0.572824	1.74574	0.411765
ADCY2	0.0913412	-0.804665	0	0.169	1	CH_SC	0.572495	1.74674	0
LTBP23	0.0626833	-0.805459	0	0.2	1	CH_SC	0.57218	1.7477	0
PLAGL11	0.0426112	-0.805533	0	0.231	1	CH_SC	0.57215	1.74779	0
MAST42	0.0517507	-0.811298	0	0.215	1	CH_SC	0.569869	1.75479	0
BEX2	0.023353	-0.812948	0	0.277	1	CH_SC	0.569217	1.7568	0
ERRFI13	0.0609024	-0.813302	0.133	0.4	1	CH_SC	0.569078	1.75723	0.3325
FGF73	0.132224	-0.813437	0	0.138	1	CH_SC	0.569024	1.75739	0
CTSK2	0.0350942	-0.813565	0.2	0.492	1	CH_SC	0.568974	1.75755	0.406504
CYP1B15	0.0913412	-0.814512	0	0.169	1	CH_SC	0.568601	1.7587	0
FGFR3	0.0517507	-0.817434	0	0.215	1	CH_SC	0.56745	1.76227	0
SPART1	0.0349835	-0.8176	0	0.246	1	CH_SC	0.567385	1.76247	0
AKR1A14	0.0694798	-0.817882	0.133	0.354	1	CH_SC	0.567274	1.76282	0.375706
MMP22	0.0626833	-0.832778	0	0.2	1	CH_SC	0.561447	1.78111	0
GALNT13	0.012395	-0.838322	0	0.323	1	CH_SC	0.559294	1.78797	0
HS3ST3B1	0.0517507	-0.849176	0	0.215	1	CH_SC	0.555102	1.80147	0
NR4A35	0.8035	-0.853387	0.333	0.338	1	CH_SC	0.553484	1.80674	0.985207
NT5E	0.0189803	-0.859733	0	0.292	1	CH_SC	0.551054	1.8147	0
CAPG5	0.0517507	-0.880008	0	0.215	1	CH_SC	0.543364	1.84039	0
ATP1B34	0.0570212	-0.88015	0.133	0.4	1	CH_SC	0.543311	1.84057	0.3325
COL6A23	0.0583063	-0.890888	0.4	0.677	1	CH_SC	0.539282	1.85432	0.590842
ADGRA31	0.0349835	-0.903387	0	0.246	1	CH_SC	0.53463	1.87045	0
RFLNA	0.0691802	-0.923493	0.133	0.338	1	CH_SC	0.527231	1.8967	0.393491
KLF25	0.0966801	-0.925719	0.4	0.6	1	CH_SC	0.526418	1.89963	0.666667
PDE4DIP1	0.0022739	-0.92905	0.133	0.662	1	CH_SC	0.525204	1.90402	0.200906
CLIC33	0.0426112	-0.929541	0	0.231	1	CH_SC	0.525026	1.90467	0
TSPAN6	0.0170747	-0.945586	0.2	0.569	1	CH_SC	0.519219	1.92597	0.351494
BEX42	0.0153685	-0.951585	0	0.308	1	CH_SC	0.517064	1.934	0
MAP2K61	0.0349835	-0.955649	0	0.246	1	CH_SC	0.515609	1.93945	0
SLC14A1	0.0189803	-0.959376	0	0.292	1	CH_SC	0.514279	1.94447	0
ANGPTL5	0.0626833	-0.96384	0	0.2	1	CH_SC	0.512691	1.95049	0
SERPINB14	0.0234594	-0.970909	0.067	0.354	1	CH_SC	0.510184	1.96008	0.189266
COLGALT2	0.0426112	-0.975053	0	0.231	1	CH_SC	0.508721	1.96571	0
ECM21	0.023353	-0.981573	0	0.277	1	CH_SC	0.506427	1.97462	0
MYO1D1	0.0273673	-0.983645	0.067	0.338	1	CH_SC	0.5057	1.97746	0.198225
SLC39A14	0.0189803	-0.990992	0	0.292	1	CH_SC	0.503132	1.98755	0
CSGALNACT1	0.023353	-1.02116	0	0.277	1	CH_SC	0.492722	2.02954	0
APBB21	0.0691773	-1.0228	0.067	0.277	1	CH_SC	0.492161	2.03185	0.241877
RPL95	0.000146554	-1.02771	0.867	0.969	1	CH_SC	0.490489	2.03878	0.894737
XYLT1	0.0464811	-1.02955	0.067	0.308	1	CH_SC	0.489864	2.04138	0.217532
SPRY22	0.0296015	-1.04846	0.067	0.338	1	CH_SC	0.483485	2.06831	0.198225
RSL1D14	0.0156356	-1.05098	0.133	0.431	1	CH_SC	0.482641	2.07193	0.308585
THBS15	0.387756	-1.05522	0.6	0.615	1	CH_SC	0.481224	2.07803	0.97561
SPOCK3	0.0063399	-1.07066	0	0.369	1	CH_SC	0.4761	2.1004	0
PFDN52	0.000456099	-1.07492	0.667	0.908	1	CH_SC	0.474697	2.10661	0.734581
DMKN2	0.0063399	-1.08983	0	0.369	1	CH_SC	0.469817	2.12849	0
ALDH23	0.0039631	-1.10284	0	0.4	1	CH_SC	0.465598	2.14778	0
FGFRL1	0.00396341	-1.11525	0	0.4	1	CH_SC	0.46161	2.16633	0
SRPX21	0.0430882	-1.11721	0.067	0.308	1	CH_SC	0.460985	2.16927	0.217532
CCDC803	0.025994	-1.12814	0.2	0.523	1	CH_SC	0.457505	2.18577	0.382409
BAMBI1	0.0164108	-1.13689	0.067	0.385	1	CH_SC	0.454739	2.19906	0.174026
GAS66	0.0156356	-1.16537	0.133	0.431	1	CH_SC	0.445849	2.24291	0.308585
PDPN1	0.0365513	-1.17778	0.133	0.415	1	CH_SC	0.442033	2.26228	0.320482
CDO11	0.00995585	-1.17815	0	0.338	1	CH_SC	0.441918	2.26286	0
EIF3L4	0.0139337	-1.18979	0.333	0.662	1	CH_SC	0.438368	2.28119	0.503021
BMP51	0.0063399	-1.19404	0	0.369	1	CH_SC	0.437078	2.28792	0
LMCD12	0.00918554	-1.20746	0.067	0.415	1	CH_SC	0.433029	2.30931	0.161446
CHMP1B3	0.0481362	-1.20935	0.133	0.415	1	CH_SC	0.432463	2.31233	0.320482
OGN1	0.0757452	-1.22083	0	0.185	1	CH_SC	0.429035	2.33081	0
CPAMD8	0.0063399	-1.23259	0	0.369	1	CH_SC	0.425554	2.34988	0
LRP13	0.00183323	-1.24827	0.2	0.631	1	CH_SC	0.420952	2.37557	0.316957
TNFRSF11B	0.0189803	-1.27882	0	0.292	1	CH_SC	0.412132	2.42641	0
AC005165.1	0.0189803	-1.28722	0	0.292	1	CH_SC	0.409739	2.44058	0
LINC00632	0.0137364	-1.29187	0.333	0.677	1	CH_SC	0.40842	2.44846	0.491876
GLUL6	0.00112015	-1.31002	0	0.477	1	CH_SC	0.403314	2.47946	0
SERPING15	0.00193119	-1.34435	0.6	0.892	1	CH_SC	0.393832	2.53915	0.672646
PDGFRL1	0.00112024	-1.34536	0	0.477	1	CH_SC	0.393556	2.54093	0
RPS27A2	3.25893e-05	-1.34748	0.933	0.938	1	CH_SC	0.392978	2.54467	0.99467
GABARAPL13	0.0153685	-1.34749	0	0.308	1	CH_SC	0.392976	2.54469	0
ZNF385D1	0.0286308	-1.35073	0	0.262	1	CH_SC	0.392092	2.55042	0
MPHOSPH6	0.00188711	-1.35129	0	0.446	1	CH_SC	0.391941	2.5514	0
FGFR11	0.00188711	-1.35576	0	0.446	1	CH_SC	0.390729	2.55932	0
IL17B	0.0426112	-1.36241	0	0.231	1	CH_SC	0.388932	2.57114	0
GALNT152	0.0063399	-1.36618	0	0.369	1	CH_SC	0.387917	2.57787	0
MELTF	0.00396341	-1.37172	0	0.4	1	CH_SC	0.386431	2.58778	0
COLEC121	0.00188711	-1.39297	0	0.446	1	CH_SC	0.380781	2.62618	0
MT1A	0.0189803	-1.39322	0	0.292	1	CH_SC	0.380714	2.62664	0
ABI3BP1	0.0447376	-1.41618	0.133	0.369	1	CH_SC	0.374704	2.66877	0.360434
ELL23	0.00446591	-1.42342	0.133	0.538	1	CH_SC	0.372829	2.6822	0.247212
RPS15A3	1.14229e-05	-1.42673	0.933	1	0.417931	CH_SC	0.371973	2.68837	0.933
ASS12	0.00242929	-1.42674	0	0.431	1	CH_SC	0.37197	2.68839	0
RPS246	2.75935e-05	-1.43683	0.733	0.954	1	CH_SC	0.369378	2.70726	0.768344
CILP21	0.00502473	-1.44443	0	0.385	1	CH_SC	0.367437	2.72156	0
MIA4	0.000845073	-1.44755	0.667	0.923	1	CH_SC	0.366642	2.72745	0.722644
PCOLCE3	0.00679994	-1.46502	0.067	0.431	1	CH_SC	0.362232	2.76066	0.155452
CST36	0.000376164	-1.46775	0.933	0.985	1	CH_SC	0.361547	2.76589	0.947208
ITIH6	0.00145802	-1.47041	0	0.462	1	CH_SC	0.360881	2.771	0
TSPAN133	0.000855805	-1.52748	0	0.492	1	CH_SC	0.346884	2.88281	0
ITGA10	0.000896684	-1.5828	0.067	0.538	1	CH_SC	0.333832	2.99552	0.124535
S100A132	0.000666378	-1.59714	0.4	0.862	1	CH_SC	0.330532	3.02543	0.464037
SDC21	0.00218598	-1.59809	0.133	0.585	1	CH_SC	0.330314	3.02742	0.22735
PCOLCE21	0.00396341	-1.63312	0	0.4	1	CH_SC	0.322391	3.10182	0
PRRX12	0.00023648	-1.63654	0.067	0.6	1	CH_SC	0.321627	3.10919	0.111667
SCGB3A18	0.00208017	-1.64922	0.067	0.492	1	CH_SC	0.318813	3.13663	0.136179
PPP1R3C1	0.00242929	-1.65283	0	0.431	1	CH_SC	0.318016	3.1445	0
RPS234	1.12128e-06	-1.67846	0.867	1	0.0410244	CH_SC	0.312416	3.20086	0.867
RPL266	1.62159e-06	-1.70656	0.8	0.969	0.059329	CH_SC	0.306391	3.26381	0.825593
FBXO2	0.00036809	-1.75573	0	0.538	1	CH_SC	0.296123	3.37698	0
EDIL31	0.00311086	-1.75834	0	0.415	1	CH_SC	0.295588	3.38309	0
RPS125	6.7668e-07	-1.7605	0.867	0.969	0.0247577	CH_SC	0.295146	3.38816	0.894737
CPE1	0.000855805	-1.76845	0	0.492	1	CH_SC	0.293523	3.40688	0
YBX34	0.00170949	-1.81915	0.067	0.508	1	CH_SC	0.283388	3.52873	0.13189
TM4SF13	0.00242929	-1.82818	0	0.431	1	CH_SC	0.281619	3.5509	0
MATN3	0.0063399	-1.8419	0	0.369	1	CH_SC	0.278953	3.58483	0
MATN1	0.0349835	-1.90033	0	0.246	1	CH_SC	0.267882	3.73299	0
RPS4X2	8.17066e-07	-1.93647	0.8	0.969	0.029894	CH_SC	0.261255	3.82768	0.825593
UCMA	0.0349835	-1.94508	0	0.246	1	CH_SC	0.2597	3.85059	0
CILP1	0.132224	-2.03228	0	0.138	1	CH_SC	0.244469	4.0905	0
RPS256	2.52283e-08	-2.0681	0.867	1	0.000923028	CH_SC	0.238474	4.19333	0.867
CHI3L1	0.0189803	-2.08107	0	0.292	1	CH_SC	0.236338	4.23122	0
COL9A1	0.00502473	-2.12258	0	0.385	1	CH_SC	0.229636	4.35473	0
ENPP1	7.9266e-05	-2.19479	0	0.615	1	CH_SC	0.218424	4.57824	0
MYOC1	0.0426112	-2.21259	0	0.231	1	CH_SC	0.215746	4.63507	0
RASD14	0.0115151	-2.22878	0.133	0.462	1	CH_SC	0.21334	4.68736	0.287879
OMD1	0.000274398	-2.34418	0	0.554	1	CH_SC	0.196939	5.07772	0
COL9A3	0.000280863	-2.40116	0.533	0.785	1	CH_SC	0.189313	5.28226	0.678981
WIF1	0.0626833	-2.40212	0	0.2	1	CH_SC	0.189187	5.28578	0
SCRG1	0.0169655	-2.41041	0.133	0.462	1	CH_SC	0.188102	5.31627	0.287879
DSTN2	2.60346e-05	-2.44128	0.067	0.708	0.952527	CH_SC	0.18412	5.43125	0.0946328
COL11A11	0.000132256	-2.49609	0.067	0.631	1	CH_SC	0.177256	5.64155	0.106181
CLEC3A	0.012395	-2.62506	0	0.323	1	CH_SC	0.162098	6.16909	0
CXCL141	0.0913412	-2.73896	0	0.169	1	CH_SC	0.149793	6.67588	0
COL11A2	2.89874e-05	-2.75353	0	0.662	1	CH_SC	0.148287	6.74366	0
MSMP	0.190942	-2.83954	0	0.108	1	CH_SC	0.139706	7.15791	0
LUM2	0.00112024	-2.86066	0	0.477	1	CH_SC	0.137675	7.26348	0
MT2A5	0.00719828	-2.93094	0.933	0.938	1	CH_SC	0.131129	7.62605	0.99467
PLA2G2A1	0.00242929	-2.94017	0	0.431	1	CH_SC	0.130293	7.67501	0
AZGP14	0.000149511	-3.05922	0	0.585	1	CH_SC	0.119973	8.33519	0
MT1M2	0.00199019	-3.09366	0.2	0.6	1	CH_SC	0.117143	8.53659	0.333333
GPX31	6.13024e-06	-3.13306	0.067	0.769	0.224287	CH_SC	0.113987	8.77291	0.0871261
COMP1	0.00145802	-3.13909	0	0.462	1	CH_SC	0.113511	8.80969	0
COL9A22	8.26554e-06	-3.27461	0.067	0.738	0.302411	CH_SC	0.103334	9.67731	0.0907859
HAPLN1	4.64294e-06	-3.44032	0	0.738	0.169871	CH_SC	0.0921214	10.8552	0
SERPINA11	2.89874e-05	-3.67872	0	0.662	1	CH_SC	0.0780898	12.8058	0
CCN21	8.90987e-07	-3.71136	0.2	0.892	0.0325986	CH_SC	0.0763429	13.0988	0.224215
ACAN1	3.89743e-07	-4.24231	0	0.831	0.0142595	CH_SC	0.0528368	18.9262	0
FMOD	3.89806e-07	-4.27531	0	0.831	0.0142618	CH_SC	0.0516422	19.364	0
FGFBP2	3.89806e-07	-4.53537	0	0.831	0.0142618	CH_SC	0.0431239	23.189	0
FRZB2	4.64294e-06	-4.54713	0	0.738	0.169871	CH_SC	0.0427738	23.3788	0
CLU4	4.88098e-07	-4.56969	0.6	0.985	0.0178581	CH_SC	0.0421102	23.7472	0.609137
SFRP2	2.89874e-05	-4.57771	0	0.662	1	CH_SC	0.0418768	23.8796	0
PRELP1	3.58882e-08	-4.67083	0.067	0.923	0.00131304	CH_SC	0.0392591	25.4718	0.0725894
COL2A1	2.89874e-05	-4.95044	0	0.662	1	CH_SC	0.0323422	30.9194	0
SNORC	1.39991e-06	-4.98801	0	0.785	0.0512186	CH_SC	0.0315109	31.7351	0
RBP41	9.22425e-07	-5.05482	0	0.8	0.0337488	CH_SC	0.0300848	33.2394	0
CHAD	9.9819e-08	-5.42407	0	0.877	0.00365208	CH_SC	0.0232912	42.9347	0
MGP6	1.74579e-07	-5.54159	0.2	0.892	0.00638734	CH_SC	0.0214691	46.5785	0.224215
CYTL11	1.08161e-06	-7.3465	0.467	0.877	0.0395727	CH_SC	0.00614444	162.749	0.532497
IGHA12	0.00358758	3.90712	0.25	0.024	1	Ciliated	15.0024	0.066656	10.4167
ECRG4	5.54212e-09	2.03869	0.964	0.707	0.000202769	Ciliated	4.10872	0.243385	1.36351
IGFBP72	5.26451e-10	1.95224	1	0.756	1.92613e-05	Ciliated	3.86975	0.258415	1.32275
JCHAIN	0.384326	1.59404	0.107	0.049	1	Ciliated	3.01893	0.331243	2.18367
GSN2	8.60919e-05	1.15683	0.929	0.756	1	Ciliated	2.22967	0.448496	1.22884
DDT2	4.894e-05	1.02854	0.607	0.195	1	Ciliated	2.03996	0.490206	3.11282
PLAAT32	0.000910445	0.988073	0.821	0.585	1	Ciliated	1.98353	0.504151	1.40342
BRI32	8.07589e-06	0.950844	1	0.732	0.295473	Ciliated	1.933	0.51733	1.36612
GNAI21	0.00181328	0.91459	0.714	0.537	1	Ciliated	1.88503	0.530495	1.32961
RAMP11	0.000128739	0.906962	0.75	0.341	1	Ciliated	1.87509	0.533307	2.19941
JTB2	1.13736e-05	0.903566	0.929	0.634	0.416125	Ciliated	1.87068	0.534564	1.4653
TCEAL3	0.00516069	0.842998	0.607	0.366	1	Ciliated	1.79377	0.557484	1.65847
MMP24OS2	0.00131815	0.835422	0.857	0.732	1	Ciliated	1.78438	0.560419	1.17077
ATF7IP2	0.00364643	0.820621	0.821	0.634	1	Ciliated	1.76617	0.566198	1.29495
ATP12A1	0.0178857	0.817619	0.571	0.415	1	Ciliated	1.76249	0.567378	1.3759
BLVRB1	0.00394402	0.81413	0.679	0.488	1	Ciliated	1.75824	0.568751	1.39139
HSPBP1	0.00211038	0.785447	0.857	0.61	1	Ciliated	1.72363	0.580172	1.40492
TRMT1122	0.000117758	0.784645	0.929	0.683	1	Ciliated	1.72267	0.580495	1.36018
STOM1	0.00213106	0.78312	0.75	0.585	1	Ciliated	1.72085	0.581109	1.28205
ZNF688	0.00192809	0.767543	0.714	0.39	1	Ciliated	1.70237	0.587417	1.83077
MRPS242	0.000110056	0.762226	0.929	0.659	1	Ciliated	1.69611	0.589586	1.40971
GUK12	0.000153714	0.757384	1	0.805	1	Ciliated	1.69042	0.591568	1.24224
HACD4	0.00233761	0.724005	0.786	0.488	1	Ciliated	1.65176	0.605414	1.61066
DERL3	0.297645	0.721788	0.357	0.317	1	Ciliated	1.64923	0.606345	1.12618
FCGRT1	0.00538784	0.716442	0.679	0.537	1	Ciliated	1.64313	0.608596	1.26443
TRAPPC52	0.00198345	0.713545	0.786	0.634	1	Ciliated	1.63983	0.60982	1.23975
BEX3	0.0224804	0.710975	0.393	0.195	1	Ciliated	1.63691	0.610907	2.01538
PSMB41	0.00622179	0.70461	0.679	0.463	1	Ciliated	1.6297	0.613608	1.46652
RSPH3	0.0012744	0.693973	0.786	0.512	1	Ciliated	1.61773	0.618149	1.53516
IGKC2	0.0156059	0.685214	0.321	0.098	1	Ciliated	1.60794	0.621914	3.27551
S100A102	0.000341495	0.684264	0.964	0.878	1	Ciliated	1.60688	0.622323	1.09795
S100A4	0.0139916	0.67634	0.714	0.488	1	Ciliated	1.59808	0.625751	1.46311
MRPS162	0.037585	0.668169	0.536	0.415	1	Ciliated	1.58906	0.629305	1.29157
PPP1R16A	0.00453123	0.660926	0.75	0.537	1	Ciliated	1.5811	0.632472	1.39665
TPPP31	0.0013952	0.660226	1	0.927	1	Ciliated	1.58033	0.632779	1.07875
PGLS2	0.0136676	0.658915	0.714	0.659	1	Ciliated	1.57889	0.633354	1.08346
HINT12	0.000264497	0.652068	1	0.927	1	Ciliated	1.57142	0.636368	1.07875
COX6A12	6.25938e-05	0.647921	1	0.878	1	Ciliated	1.56691	0.638199	1.13895
TUSC3	0.00408579	0.6477	0.893	0.732	1	Ciliated	1.56667	0.638297	1.21995
REEP52	0.000875182	0.642163	0.821	0.634	1	Ciliated	1.56067	0.640751	1.29495
CDC42EP51	0.42288	0.636828	0.25	0.22	1	Ciliated	1.55491	0.643125	1.13636
TRIR2	0.00106221	0.632237	0.857	0.659	1	Ciliated	1.54997	0.645175	1.30046
CEBPB1	0.0233827	0.63131	0.714	0.659	1	Ciliated	1.54897	0.64559	1.08346
CD992	0.0578378	0.625011	0.714	0.585	1	Ciliated	1.54222	0.648415	1.22051
TMEM1472	2.9068e-05	0.619601	0.786	0.463	1	Ciliated	1.53645	0.650851	1.69762
TMEM107	0.0468543	0.618988	0.821	0.585	1	Ciliated	1.5358	0.651127	1.40342
NAT14	0.000418109	0.595557	0.75	0.366	1	Ciliated	1.51106	0.661789	2.04918
SNX31	0.0124399	0.592727	0.893	0.78	1	Ciliated	1.50809	0.663089	1.14487
NENF2	0.00262608	0.58311	0.821	0.683	1	Ciliated	1.49808	0.667523	1.20205
CFDP1	0.0332514	0.582503	0.857	0.756	1	Ciliated	1.49745	0.667804	1.1336
STUB12	0.000412465	0.582153	0.857	0.61	1	Ciliated	1.49708	0.667966	1.40492
NDUFS81	0.000683178	0.57678	0.893	0.707	1	Ciliated	1.49152	0.670459	1.26308
PTRHD12	0.0170679	0.571562	0.679	0.61	1	Ciliated	1.48613	0.672888	1.11311
FNDC11	0.121607	0.564216	0.357	0.244	1	Ciliated	1.47858	0.676323	1.46311
MPG1	0.0500223	0.554903	0.536	0.415	1	Ciliated	1.46907	0.680703	1.29157
SPCS2	0.0181253	0.548117	0.679	0.561	1	Ciliated	1.46218	0.683912	1.21034
LSP11	0.0134962	0.543754	0.357	0.146	1	Ciliated	1.45776	0.685984	2.44521
TUBA1A1	0.00543341	0.542209	1	0.927	1	Ciliated	1.4562	0.686719	1.07875
CD1511	0.53683	0.541031	0.357	0.366	1	Ciliated	1.45501	0.68728	0.97541
DEGS2	0.00376023	0.535667	0.929	0.756	1	Ciliated	1.44961	0.68984	1.22884
DYNLT2B	0.0273255	0.53295	0.964	0.854	1	Ciliated	1.44688	0.69114	1.12881
SYNGR22	0.0049073	0.532889	0.679	0.512	1	Ciliated	1.44682	0.691169	1.32617
SERBP11	0.00441765	0.530869	0.857	0.707	1	Ciliated	1.4448	0.692138	1.21216
TADA31	0.0146415	0.529551	0.643	0.488	1	Ciliated	1.44348	0.69277	1.31762
SURF12	0.0691297	0.527327	0.643	0.512	1	Ciliated	1.44126	0.693839	1.25586
PRDX61	0.0312413	0.526409	0.964	0.78	1	Ciliated	1.44034	0.694281	1.2359
ARF52	0.00643323	0.526139	0.821	0.683	1	Ciliated	1.44007	0.694411	1.20205
CTSC2	0.315794	0.525183	0.5	0.439	1	Ciliated	1.43912	0.694871	1.13895
MT-ATP62	0.0369972	0.517825	0.964	0.805	1	Ciliated	1.4318	0.698424	1.19752
MYCBP	0.0660121	0.516675	0.857	0.707	1	Ciliated	1.43065	0.698981	1.21216
KXD11	0.127215	0.514437	0.464	0.39	1	Ciliated	1.42844	0.700066	1.18974
SPINT22	0.00352662	0.510206	0.964	0.805	1	Ciliated	1.42425	0.702122	1.19752
PARVA	0.125439	0.499165	0.679	0.585	1	Ciliated	1.4134	0.707516	1.16068
C12orf75	0.0323435	0.496161	0.964	0.829	1	Ciliated	1.41046	0.708991	1.16285
SEC14L11	0.0876927	0.488497	0.643	0.585	1	Ciliated	1.40298	0.712767	1.09915
MTF1	0.044068	0.486015	0.571	0.488	1	Ciliated	1.40057	0.713995	1.17008
EMC41	0.0176579	0.478374	0.75	0.634	1	Ciliated	1.39317	0.717786	1.18297
SLC22A4	0.0212007	0.469646	0.786	0.61	1	Ciliated	1.38477	0.722142	1.28852
RAC12	0.0023798	0.466835	0.964	0.854	1	Ciliated	1.38207	0.72355	1.12881
COX11	0.734849	0.463523	0.179	0.244	1	Ciliated	1.37891	0.725213	0.733607
BIRC31	0.905522	0.463313	0.25	0.268	1	Ciliated	1.3787	0.725319	0.932836
TUFM2	0.00169432	0.463169	0.929	0.805	1	Ciliated	1.37857	0.725391	1.15404
TNFAIP21	0.065237	0.454348	0.357	0.195	1	Ciliated	1.37016	0.72984	1.83077
YWHAB1	0.0149424	0.451113	0.929	0.732	1	Ciliated	1.36709	0.731478	1.26913
VIM-AS1	0.368967	0.450231	0.357	0.341	1	Ciliated	1.36626	0.731925	1.04692
LAMTOR41	0.0184189	0.449045	0.964	0.756	1	Ciliated	1.36514	0.732528	1.27513
DNAJC81	0.139539	0.448308	0.536	0.439	1	Ciliated	1.36444	0.732902	1.22096
TMEM1412	0.0528978	0.44649	0.571	0.488	1	Ciliated	1.36272	0.733826	1.17008
GLTP	0.0159944	0.443505	0.5	0.317	1	Ciliated	1.3599	0.735346	1.57729
CAMTA12	0.485461	0.442342	0.429	0.488	1	Ciliated	1.35881	0.735939	0.879098
RERE1	0.0412482	0.440443	0.714	0.561	1	Ciliated	1.35702	0.736909	1.27273
ISCU2	0.0600721	0.438882	0.786	0.707	1	Ciliated	1.35555	0.737706	1.11174
ERGIC31	0.0310038	0.432306	1	0.902	1	Ciliated	1.34939	0.741076	1.10865
GLUD11	0.294284	0.428615	0.5	0.463	1	Ciliated	1.34594	0.742975	1.07991
LAMP1	0.145702	0.428243	0.536	0.415	1	Ciliated	1.34559	0.743166	1.29157
HSPB11	0.0925509	0.426216	0.964	0.805	1	Ciliated	1.3437	0.744211	1.19752
STX16	0.963417	0.420474	0.429	0.537	1	Ciliated	1.33837	0.747179	0.798883
ITGB42	0.0097342	0.416138	0.643	0.415	1	Ciliated	1.33435	0.749428	1.5494
RFX2	0.126159	0.415796	0.714	0.61	1	Ciliated	1.33403	0.749606	1.17049
FXYD1	0.20136	0.415576	0.536	0.463	1	Ciliated	1.33383	0.74972	1.15767
MTCH21	0.0498008	0.415003	0.607	0.463	1	Ciliated	1.3333	0.750018	1.31102
ATP2A31	0.0549837	0.414227	0.429	0.293	1	Ciliated	1.33258	0.750421	1.46416
PRPF311	0.0353667	0.409599	0.571	0.415	1	Ciliated	1.32832	0.752832	1.3759
NR2F61	0.139368	0.405069	0.571	0.463	1	Ciliated	1.32415	0.7552	1.23326
ADRM12	0.151309	0.40335	0.571	0.561	1	Ciliated	1.32258	0.756101	1.01783
ATP6V0B2	0.0079633	0.398647	0.786	0.659	1	Ciliated	1.31827	0.758569	1.19272
ACTR1B	0.473624	0.397342	0.321	0.317	1	Ciliated	1.31708	0.759256	1.01262
TMEM220	0.0261865	0.39573	0.393	0.171	1	Ciliated	1.31561	0.760105	2.29825
ATRAID	0.0906975	0.395425	0.643	0.659	1	Ciliated	1.31533	0.760265	0.975721
PFN12	0.00119202	0.393912	0.964	0.829	1	Ciliated	1.31395	0.761063	1.16285
COQ10A	0.0185362	0.386141	0.357	0.146	1	Ciliated	1.30689	0.765174	2.44521
NDUFB51	0.025427	0.383168	0.75	0.585	1	Ciliated	1.3042	0.766752	1.28205
IFI301	0.0903123	0.380468	0.321	0.171	1	Ciliated	1.30176	0.768188	1.87719
POLR1F	0.0699892	0.380178	0.357	0.195	1	Ciliated	1.3015	0.768343	1.83077
MFSD102	0.0444687	0.37811	0.679	0.585	1	Ciliated	1.29964	0.769445	1.16068
VPS292	0.145122	0.376852	0.679	0.585	1	Ciliated	1.29851	0.770116	1.16068
NDUFS71	0.0201778	0.374766	0.75	0.634	1	Ciliated	1.29663	0.771231	1.18297
TPRG1L	0.029041	0.374135	0.643	0.463	1	Ciliated	1.29606	0.771568	1.38877
KRT81	0.0774206	0.371928	0.964	0.951	1	Ciliated	1.29408	0.772749	1.01367
SOX2-OT	0.0964718	0.370815	0.393	0.268	1	Ciliated	1.29308	0.773345	1.46642
RPS121	0.105415	0.364333	1	1	1	Ciliated	1.28729	0.776828	1
SNRNP2001	0.14593	0.361483	0.607	0.537	1	Ciliated	1.28475	0.778364	1.13035
SSR4	0.228633	0.358461	0.964	0.902	1	Ciliated	1.28206	0.779996	1.06874
RPL121	0.0310176	0.35341	1	0.951	1	Ciliated	1.27758	0.782732	1.05152
ZFAND31	0.518273	0.35288	0.357	0.366	1	Ciliated	1.27711	0.783019	0.97541
TXNDC171	0.324991	0.351008	0.571	0.585	1	Ciliated	1.27545	0.784036	0.976068
UFD11	0.0598535	0.350098	0.571	0.463	1	Ciliated	1.27465	0.784531	1.23326
B3GALT4	0.692621	0.343944	0.321	0.366	1	Ciliated	1.26922	0.787885	0.877049
ING2	0.721791	0.342928	0.25	0.268	1	Ciliated	1.26833	0.788439	0.932836
TP53I131	0.112346	0.337467	0.393	0.293	1	Ciliated	1.26354	0.79143	1.3413
ACSL3	0.0583497	0.336897	0.571	0.415	1	Ciliated	1.26304	0.791742	1.3759
CDKN1C1	0.201854	0.334964	0.536	0.488	1	Ciliated	1.26135	0.792804	1.09836
MLEC1	0.147515	0.330642	0.643	0.561	1	Ciliated	1.25757	0.795182	1.14617
CD821	0.215578	0.327208	0.536	0.463	1	Ciliated	1.25458	0.797078	1.15767
DYM1	0.529509	0.326832	0.286	0.268	1	Ciliated	1.25426	0.797285	1.06716
ZNF106	0.394912	0.32409	0.75	0.732	1	Ciliated	1.25187	0.798802	1.02459
NDUFAF2	0.674905	0.322593	0.286	0.293	1	Ciliated	1.25058	0.799631	0.976109
MBD6	0.0739298	0.3218	0.536	0.415	1	Ciliated	1.24989	0.800071	1.29157
SSBP11	0.172381	0.321085	0.75	0.707	1	Ciliated	1.24927	0.800468	1.06082
LCMT11	0.0485545	0.317757	0.429	0.244	1	Ciliated	1.24639	0.802316	1.7582
EID11	0.076836	0.317481	0.929	0.78	1	Ciliated	1.24615	0.80247	1.19103
MT-CO11	0.145588	0.314757	0.964	0.829	1	Ciliated	1.2438	0.803986	1.16285
KIN1	0.786433	0.305691	0.179	0.244	1	Ciliated	1.23601	0.809055	0.733607
MORN3	0.629903	0.302683	0.464	0.537	1	Ciliated	1.23344	0.810743	0.86406
PIK3R31	0.119736	0.30245	0.679	0.537	1	Ciliated	1.23324	0.810874	1.26443
SNRPN1	0.105166	0.294416	0.393	0.244	1	Ciliated	1.22639	0.815402	1.61066
KLHDC10	0.831277	0.293792	0.357	0.439	1	Ciliated	1.22586	0.815755	0.813212
PPIA2	0.184	0.292095	0.857	0.829	1	Ciliated	1.22442	0.816715	1.03378
TOMM52	0.595605	0.291806	0.464	0.512	1	Ciliated	1.22417	0.816879	0.90625
GATAD2A	0.945282	0.291404	0.25	0.317	1	Ciliated	1.22383	0.817107	0.788644
DAPK3	0.766965	0.287974	0.214	0.22	1	Ciliated	1.22092	0.819052	0.972727
CEBPD	0.0143951	0.287666	0.821	0.585	1	Ciliated	1.22066	0.819226	1.40342
CRELD1	0.103893	0.287644	0.286	0.146	1	Ciliated	1.22065	0.819239	1.9589
MDK2	0.486604	0.28677	0.607	0.585	1	Ciliated	1.21991	0.819735	1.03761
DNAJB6	0.417061	0.286553	0.607	0.683	1	Ciliated	1.21972	0.819858	0.888726
CPSF1	0.147654	0.286525	0.286	0.171	1	Ciliated	1.2197	0.819875	1.67251
TTN-AS1	0.278627	0.284699	0.214	0.122	1	Ciliated	1.21816	0.820913	1.7541
MSRB1	0.311364	0.279927	0.357	0.317	1	Ciliated	1.21413	0.823633	1.12618
RACK11	0.180788	0.279319	1	0.878	1	Ciliated	1.21362	0.82398	1.13895
POP5	0.38576	0.277976	0.536	0.585	1	Ciliated	1.21249	0.824747	0.916239
COA81	0.73439	0.275408	0.25	0.244	1	Ciliated	1.21034	0.826217	1.02459
ATP5MC31	0.00853986	0.275052	0.929	0.732	1	Ciliated	1.21004	0.826421	1.26913
TMEM120A	0.117996	0.274799	0.25	0.122	1	Ciliated	1.20983	0.826565	2.04918
RBBP42	0.586555	0.271792	0.5	0.488	1	Ciliated	1.20731	0.82829	1.02459
ACBD31	0.53669	0.271531	0.464	0.463	1	Ciliated	1.20709	0.82844	1.00216
ZNF506	0.061661	0.269507	0.214	0.073	1	Ciliated	1.2054	0.829603	2.93151
COPZ1	0.80719	0.266357	0.429	0.512	1	Ciliated	1.20277	0.831416	0.837891
SSR2	0.207726	0.262728	0.357	0.561	1	Ciliated	1.19974	0.833511	0.636364
GOPC1	0.747963	0.26268	0.393	0.488	1	Ciliated	1.19971	0.833538	0.805328
CCNG21	0.216507	0.261272	0.107	0.244	1	Ciliated	1.19854	0.834352	0.438525
URI11	0.532087	0.26124	0.393	0.39	1	Ciliated	1.19851	0.834371	1.00769
CUTA1	0.0276187	0.257831	0.857	0.756	1	Ciliated	1.19568	0.836344	1.1336
KRT181	0.152755	0.25694	0.964	0.927	1	Ciliated	1.19494	0.836861	1.03991
MYL12B2	0.0104618	0.256807	1	0.927	1	Ciliated	1.19483	0.836938	1.07875
NDUFB92	0.51009	0.256712	0.75	0.756	1	Ciliated	1.19475	0.836993	0.992063
SNHG71	0.284073	0.256502	0.321	0.244	1	Ciliated	1.19458	0.837115	1.31557
HSPA1A2	0.253782	0.255237	0.821	0.78	1	Ciliated	1.19353	0.837849	1.05256
PDS5A1	0.820293	0.254726	0.321	0.39	1	Ciliated	1.19311	0.838146	0.823077
TSTD11	0.00860056	0.254204	0.964	0.927	1	Ciliated	1.19268	0.83845	1.03991
KDELR12	0.404567	0.252328	0.536	0.488	1	Ciliated	1.19113	0.839541	1.09836
LMTK2	0.913461	0.252009	0.25	0.293	1	Ciliated	1.19086	0.839726	0.853242
PLAUR	0.55222	0.250789	0.179	0.146	1	Ciliated	1.18986	0.840437	1.22603
CSNK1D2	0.502238	0.250568	0.464	0.463	1	Ciliated	1.18968	0.840565	1.00216
MGA	0.00229792	-0.25066	0.036	0.366	1	Ciliated	0.840512	1.18975	0.0983607
COL28A1	0.734798	-0.252062	0.25	0.22	1	Ciliated	0.839696	1.19091	1.13636
ZBTB381	0.428638	-0.253894	0.393	0.537	1	Ciliated	0.83863	1.19242	0.731844
ERCC4	0.0137714	-0.254067	0.107	0.415	1	Ciliated	0.838529	1.19256	0.257831
GPRC5A	0.280557	-0.255275	0.321	0.463	1	Ciliated	0.837827	1.19356	0.693305
TNFSF101	0.317888	-0.258217	0.607	0.683	1	Ciliated	0.83612	1.196	0.888726
ANKRD36C	0.353479	-0.259694	0.321	0.463	1	Ciliated	0.835265	1.19722	0.693305
MAPRE1	0.187417	-0.260971	0.214	0.415	1	Ciliated	0.834526	1.19828	0.515663
ASTN2	0.00940102	-0.262184	0.036	0.293	1	Ciliated	0.833824	1.19929	0.122867
CDC421	0.446772	-0.264485	0.821	0.78	1	Ciliated	0.832496	1.20121	1.05256
HDAC21	0.181777	-0.264539	0.321	0.561	1	Ciliated	0.832465	1.20125	0.572193
HDHD2	0.0198887	-0.266013	0.071	0.317	1	Ciliated	0.831615	1.20248	0.223975
RPL27A1	0.234657	-0.266641	0.821	0.829	1	Ciliated	0.831253	1.203	0.99035
SGCB1	0.432506	-0.267363	0.179	0.268	1	Ciliated	0.830837	1.20361	0.66791
SNTB1	1	-0.268169	0.5	0.512	1	Ciliated	0.830373	1.20428	0.976562
RDH10	0.419409	-0.270086	0.464	0.537	1	Ciliated	0.82927	1.20588	0.86406
EDEM3	0.0330608	-0.270479	0.214	0.512	1	Ciliated	0.829044	1.20621	0.417969
VPS37C	0.406378	-0.273398	0.25	0.39	1	Ciliated	0.827369	1.20865	0.641026
SPTAN11	0.261033	-0.27413	0.536	0.61	1	Ciliated	0.826949	1.20926	0.878689
MPDZ	0.1222	-0.278165	0.286	0.537	1	Ciliated	0.824639	1.21265	0.532588
MGST11	0.413857	-0.278996	0.393	0.512	1	Ciliated	0.824165	1.21335	0.767578
TATDN1	0.0630276	-0.281434	0.107	0.317	1	Ciliated	0.822773	1.2154	0.337539
TCERG1	0.124328	-0.281652	0.25	0.463	1	Ciliated	0.822648	1.21559	0.539957
STAT5A	0.287444	-0.283242	0.107	0.22	1	Ciliated	0.821742	1.21693	0.486364
SOX91	0.0335356	-0.286648	0.036	0.22	1	Ciliated	0.819805	1.2198	0.163636
MORF4L1	0.0264825	-0.287609	0.893	0.902	1	Ciliated	0.819259	1.22062	0.990022
EIF2AK4	0.0636989	-0.290817	0.179	0.415	1	Ciliated	0.817439	1.22333	0.431325
BAMBI	0.18895	-0.291624	0.143	0.293	1	Ciliated	0.816982	1.22402	0.488055
PBRM11	0.923052	-0.291645	0.5	0.561	1	Ciliated	0.81697	1.22404	0.891266
SELENOP	0.0903298	-0.291749	0.286	0.561	1	Ciliated	0.816911	1.22412	0.509804
ATP5MK	0.320995	-0.292094	0.821	0.829	1	Ciliated	0.816716	1.22442	0.99035
H1-101	0.684056	-0.295612	0.607	0.659	1	Ciliated	0.814727	1.22741	0.921093
ST8SIA4	0.257845	-0.295986	0.179	0.317	1	Ciliated	0.814515	1.22772	0.564669
HADHA1	0.510283	-0.296515	0.607	0.732	1	Ciliated	0.814217	1.22817	0.829235
DEFB11	0.0926753	-0.296965	0.036	0.171	1	Ciliated	0.813963	1.22856	0.210526
PCNP1	0.0173609	-0.298097	0.179	0.512	1	Ciliated	0.813325	1.22952	0.349609
LSR2	0.527966	-0.298273	0.393	0.512	1	Ciliated	0.813225	1.22967	0.767578
CFD1	0.834268	-0.299022	0.464	0.415	1	Ciliated	0.812803	1.23031	1.11807
PMAIP1	0.372416	-0.302986	0.357	0.463	1	Ciliated	0.810573	1.2337	0.771058
ZBED5	0.0988786	-0.303179	0.179	0.39	1	Ciliated	0.810465	1.23386	0.458974
SMARCA22	0.186212	-0.303222	0.5	0.659	1	Ciliated	0.810441	1.2339	0.758725
IMMT1	0.00724188	-0.303961	0.107	0.439	1	Ciliated	0.810025	1.23453	0.243736
TRIM52	0.0870366	-0.304027	0.071	0.244	1	Ciliated	0.809988	1.23459	0.290984
GPI1	0.0802643	-0.304195	0.393	0.659	1	Ciliated	0.809894	1.23473	0.596358
CALM32	0.769805	-0.307523	0.607	0.707	1	Ciliated	0.808028	1.23758	0.858557
LINC00342	0.754124	-0.307525	0.393	0.439	1	Ciliated	0.808027	1.23758	0.895216
CEP571	0.778138	-0.311927	0.464	0.512	1	Ciliated	0.805565	1.24136	0.90625
ACSF3	0.271398	-0.313439	0.179	0.317	1	Ciliated	0.804721	1.24267	0.564669
RPS181	0.290494	-0.316033	1	0.951	1	Ciliated	0.803276	1.2449	1.05152
TTC12	0.0749241	-0.316082	0.321	0.585	1	Ciliated	0.803248	1.24494	0.548718
ZRANB21	0.0534425	-0.31681	0.25	0.512	1	Ciliated	0.802843	1.24557	0.488281
DYNLT12	0.331305	-0.31824	1	0.976	1	Ciliated	0.802047	1.24681	1.02459
COMMD4	0.115811	-0.319987	0.286	0.537	1	Ciliated	0.801077	1.24832	0.532588
ID21	0.043906	-0.320276	0.286	0.561	1	Ciliated	0.800916	1.24857	0.509804
PIBF11	0.0817676	-0.320698	0.321	0.537	1	Ciliated	0.800682	1.24894	0.597765
UACA1	0.147707	-0.323877	0.429	0.659	1	Ciliated	0.79892	1.25169	0.650986
IL181	0.0425508	-0.329089	0.214	0.488	1	Ciliated	0.796039	1.25622	0.438525
RPL111	0.319285	-0.330233	1	0.976	1	Ciliated	0.795408	1.25722	1.02459
ARID5B1	0.316055	-0.330571	0.393	0.537	1	Ciliated	0.795221	1.25751	0.731844
SLIRP1	0.225875	-0.334505	0.536	0.732	1	Ciliated	0.793056	1.26094	0.73224
TAX1BP11	0.144174	-0.335848	1	0.902	1	Ciliated	0.792318	1.26212	1.10865
ELAPOR1	0.0104192	-0.339475	0.107	0.39	1	Ciliated	0.790329	1.2653	0.274359
AHNAK1	0.2199	-0.340029	0.714	0.756	1	Ciliated	0.790025	1.26578	0.944444
LIMA11	0.254477	-0.343031	0.429	0.561	1	Ciliated	0.788383	1.26842	0.764706
MAT2A2	0.0976396	-0.343895	0.25	0.512	1	Ciliated	0.787911	1.26918	0.488281
ZC2HC1A	0.238257	-0.344866	0.607	0.805	1	Ciliated	0.787381	1.27003	0.754037
RPS141	0.151046	-0.347853	1	1	1	Ciliated	0.785752	1.27267	1
VPS13C2	0.485747	-0.348149	0.571	0.659	1	Ciliated	0.785591	1.27293	0.866464
ATP5PD1	0.346004	-0.351232	0.893	0.829	1	Ciliated	0.783915	1.27565	1.0772
ARHGAP52	0.0435646	-0.355369	0.393	0.659	1	Ciliated	0.78167	1.27931	0.596358
DYNC1I2	0.0198262	-0.361925	0.25	0.585	1	Ciliated	0.778126	1.28514	0.42735
TDRD3	0.00229792	-0.365452	0.036	0.366	1	Ciliated	0.776225	1.28829	0.0983607
PSMB7	0.524485	-0.368386	0.571	0.634	1	Ciliated	0.774649	1.29091	0.900631
LY751	0.141371	-0.368676	0.321	0.488	1	Ciliated	0.774493	1.29117	0.657787
ENC11	0.177855	-0.371788	0.214	0.415	1	Ciliated	0.772824	1.29396	0.515663
STXBP5	0.00399192	-0.3741	0.036	0.341	1	Ciliated	0.771586	1.29603	0.105572
IFITM21	0.118717	-0.379432	0.286	0.488	1	Ciliated	0.76874	1.30083	0.586066
YIPF61	0.21372	-0.380326	0.25	0.415	1	Ciliated	0.768264	1.30164	0.60241
RPS3A1	0.430582	-0.390661	1	0.951	1	Ciliated	0.76278	1.31099	1.05152
INTS61	0.142427	-0.390779	0.464	0.634	1	Ciliated	0.762718	1.3111	0.731861
OXA1L	0.166827	-0.392804	0.25	0.463	1	Ciliated	0.761648	1.31294	0.539957
CTNND1	0.220367	-0.393327	0.464	0.659	1	Ciliated	0.761372	1.31342	0.704097
SOD22	0.576211	-0.394481	0.571	0.659	1	Ciliated	0.760763	1.31447	0.866464
GTF2IRD2	0.0407783	-0.3996	0.036	0.22	1	Ciliated	0.758068	1.31914	0.163636
PHIP	0.149291	-0.401007	0.536	0.634	1	Ciliated	0.757329	1.32043	0.845426
HINT3	0.0459781	-0.401072	0.179	0.439	1	Ciliated	0.757296	1.32049	0.407745
ARL6IP1	0.198229	-0.403544	0.75	0.756	1	Ciliated	0.755999	1.32275	0.992063
PURA1	0.163994	-0.410897	0.357	0.561	1	Ciliated	0.752156	1.32951	0.636364
ZFP361	0.493121	-0.415554	0.893	0.829	1	Ciliated	0.749732	1.33381	1.0772
MALAT11	0.854517	-0.41972	0.964	0.878	1	Ciliated	0.74757	1.33767	1.09795
RPS15A1	0.0837862	-0.420346	1	0.976	1	Ciliated	0.747245	1.33825	1.02459
MIR22HG	0.0082703	-0.42553	0.179	0.488	1	Ciliated	0.744565	1.34307	0.366803
PRRG41	0.105393	-0.425745	0.429	0.683	1	Ciliated	0.744454	1.34327	0.628111
EEF1A11	0.0383319	-0.427104	1	1	1	Ciliated	0.743753	1.34453	1
EMP12	0.342034	-0.427602	0.179	0.268	1	Ciliated	0.743497	1.345	0.66791
NOP58	0.150869	-0.430675	0.286	0.488	1	Ciliated	0.741914	1.34786	0.586066
TSC22D12	0.0075126	-0.436053	0.429	0.78	1	Ciliated	0.739154	1.3529	0.55
DHX8	0.0592588	-0.43864	0.143	0.366	1	Ciliated	0.73783	1.35533	0.39071
C3orf14	0.148195	-0.443204	0.036	0.146	1	Ciliated	0.7355	1.35962	0.246575
KCNQ1OT11	0.18839	-0.444018	0.393	0.585	1	Ciliated	0.735085	1.36039	0.671795
POLR2K1	0.0321191	-0.445482	0.357	0.634	1	Ciliated	0.734339	1.36177	0.563091
FILIP1	0.160606	-0.449	0.464	0.634	1	Ciliated	0.732551	1.36509	0.731861
ADIRF2	0.277491	-0.449078	0.214	0.39	1	Ciliated	0.732511	1.36517	0.548718
MT1M	0.0142562	-0.449107	0	0.195	1	Ciliated	0.732496	1.3652	0
NUPR11	0.527012	-0.452158	0.786	0.78	1	Ciliated	0.730949	1.36809	1.00769
KIAA12171	0.445775	-0.453188	0.536	0.659	1	Ciliated	0.730427	1.36906	0.813354
MT1F	0.0225988	-0.464747	0.143	0.39	1	Ciliated	0.724598	1.38008	0.366667
ANXA13	0.0282723	-0.465381	1	1	1	Ciliated	0.72428	1.38068	1
ACP1	0.539542	-0.467234	0.571	0.61	1	Ciliated	0.72335	1.38246	0.936066
CHD31	0.0288416	-0.478462	0.321	0.561	1	Ciliated	0.717743	1.39326	0.572193
CCNB1IP11	0.0844535	-0.479742	0.036	0.171	1	Ciliated	0.717106	1.39449	0.210526
TENT5A	0.306599	-0.482739	0.429	0.512	1	Ciliated	0.715618	1.39739	0.837891
CLDN11	0.0165726	-0.495527	0.25	0.561	1	Ciliated	0.709302	1.40984	0.445633
RPL221	0.00194967	-0.49808	1	0.951	1	Ciliated	0.708048	1.41233	1.05152
TFG1	0.0921962	-0.501405	0.321	0.61	1	Ciliated	0.706419	1.41559	0.52623
GON4L1	0.0333677	-0.504029	0.143	0.39	1	Ciliated	0.705135	1.41817	0.366667
U2SURP	0.0261966	-0.504203	0.357	0.683	1	Ciliated	0.70505	1.41834	0.522694
THBS11	0.232774	-0.511096	0.107	0.22	1	Ciliated	0.701689	1.42513	0.486364
MARCKS2	0.15127	-0.514838	0.607	0.78	1	Ciliated	0.699871	1.42883	0.778205
DHRS9	0.103842	-0.524056	0.893	0.878	1	Ciliated	0.695414	1.43799	1.01708
BAZ1A1	0.0383859	-0.525886	0.393	0.585	1	Ciliated	0.694532	1.43982	0.671795
PRH22	0.0368232	-0.531522	0	0.146	1	Ciliated	0.691824	1.44545	0
NPM11	0.0488946	-0.533339	0.786	0.805	1	Ciliated	0.690954	1.44728	0.976398
IK1	0.0950561	-0.545442	0.857	0.902	1	Ciliated	0.685182	1.45947	0.950111
ALCAM	0.0563713	-0.547945	0.786	0.805	1	Ciliated	0.683994	1.462	0.976398
LMO4	0.0541847	-0.548912	0.429	0.61	1	Ciliated	0.683536	1.46298	0.703279
BZW11	0.0968105	-0.552199	0.536	0.732	1	Ciliated	0.68198	1.46632	0.73224
PCM11	0.124136	-0.554445	0.857	0.805	1	Ciliated	0.680919	1.4686	1.0646
RPL311	0.00757756	-0.56731	0.929	0.951	1	Ciliated	0.674874	1.48176	0.976866
EPHX1	0.0268621	-0.568808	0.893	0.878	1	Ciliated	0.674174	1.4833	1.01708
SYNE21	0.0391815	-0.569405	0.714	0.78	1	Ciliated	0.673895	1.48391	0.915385
TMEM68	0.0170241	-0.573009	0.143	0.439	1	Ciliated	0.672213	1.48762	0.32574
GOLGB11	0.0174432	-0.576513	0.679	0.756	1	Ciliated	0.670583	1.49124	0.898148
IL13RA1	0.158739	-0.577859	0.286	0.463	1	Ciliated	0.669957	1.49263	0.617711
DDX171	0.0562367	-0.578404	0.893	0.829	1	Ciliated	0.669704	1.4932	1.0772
SMC5	0.0191289	-0.578494	0.25	0.585	1	Ciliated	0.669662	1.49329	0.42735
RPS61	0.00370497	-0.581342	1	0.976	1	Ciliated	0.668342	1.49624	1.02459
STAT61	0.00942854	-0.583646	0.321	0.659	1	Ciliated	0.667275	1.49863	0.487102
ATF3	0.385551	-0.583939	0.714	0.61	1	Ciliated	0.66714	1.49894	1.17049
SNHG82	0.051766	-0.590884	0.25	0.512	1	Ciliated	0.663936	1.50617	0.488281
GK	0.0090231	-0.595953	0.286	0.659	1	Ciliated	0.661607	1.51147	0.433991
TOB11	0.132055	-0.596867	0.536	0.659	1	Ciliated	0.661188	1.51243	0.813354
RPS111	0.000218234	-0.597095	0.929	0.951	1	Ciliated	0.661084	1.51267	0.976866
HES11	0.0357455	-0.602487	0.464	0.683	1	Ciliated	0.658618	1.51833	0.679356
RPS242	0.0108384	-0.608579	1	1	1	Ciliated	0.655842	1.52476	1
DAZAP21	0.0831645	-0.614633	0.75	0.902	1	Ciliated	0.653096	1.53117	0.831486
EAPP	0.149187	-0.615324	0.393	0.634	1	Ciliated	0.652783	1.5319	0.619874
SF3B61	0.256344	-0.615863	0.714	0.854	1	Ciliated	0.652539	1.53247	0.836066
AHNAK2	0.0744737	-0.618118	0.429	0.61	1	Ciliated	0.65152	1.53487	0.703279
LSM51	0.0174514	-0.61918	0.357	0.683	1	Ciliated	0.651041	1.536	0.522694
MRPS211	0.184659	-0.620576	0.893	0.902	1	Ciliated	0.650411	1.53749	0.990022
PRPF4B1	0.0272676	-0.631064	0.321	0.659	1	Ciliated	0.6457	1.54871	0.487102
PPP2CB	0.0121022	-0.635836	0.5	0.78	1	Ciliated	0.643568	1.55384	0.641026
LRRCC1	0.00181465	-0.63728	0.071	0.439	1	Ciliated	0.642924	1.55539	0.161731
MSI2	0.0367386	-0.638354	0.679	0.707	1	Ciliated	0.642445	1.55655	0.960396
RHOQ	0.00112887	-0.644823	0.071	0.439	1	Ciliated	0.639571	1.56355	0.161731
ARF41	0.00850453	-0.645974	0.5	0.707	1	Ciliated	0.639061	1.5648	0.707214
GADD45B2	0.0193791	-0.647093	0.679	0.732	1	Ciliated	0.638566	1.56601	0.927596
STATH2	0.00536513	-0.64877	0	0.244	1	Ciliated	0.637824	1.56783	0
PPP3R1	0.00116422	-0.654964	0.036	0.39	1	Ciliated	0.635091	1.57458	0.0923077
EIF3E1	0.104918	-0.664855	0.5	0.732	1	Ciliated	0.630752	1.58541	0.68306
TXNIP2	0.11374	-0.66796	0.464	0.634	1	Ciliated	0.629396	1.58883	0.731861
GRAMD2B1	0.00243731	-0.675869	0.179	0.561	1	Ciliated	0.625955	1.59756	0.319073
ZKSCAN11	0.0930347	-0.678823	0.607	0.756	1	Ciliated	0.624675	1.60083	0.80291
OAT2	0.0200899	-0.679127	0.357	0.61	1	Ciliated	0.624543	1.60117	0.585246
RPL35A2	0.000305012	-0.685628	1	1	1	Ciliated	0.621735	1.6084	1
MT-ND32	0.0359026	-0.685687	0.964	0.805	1	Ciliated	0.62171	1.60847	1.19752
AZGP12	0.0142562	-0.686402	0	0.195	1	Ciliated	0.621402	1.60927	0
CCL14	0.060222	-0.70245	0.036	0.195	1	Ciliated	0.614528	1.62727	0.184615
CDKN1A1	0.0921684	-0.73735	0.571	0.683	1	Ciliated	0.59984	1.66711	0.836018
GCC2	0.0544276	-0.737938	0.679	0.78	1	Ciliated	0.599596	1.66779	0.870513
LTF1	0.0368232	-0.760609	0	0.146	1	Ciliated	0.590247	1.69421	0
ZG16B2	0.0968615	-0.765531	0.214	0.439	1	Ciliated	0.588237	1.7	0.487472
ADGRF1	0.00211284	-0.776796	0.5	0.732	1	Ciliated	0.583662	1.71332	0.68306
SON2	0.00900429	-0.785956	0.679	0.756	1	Ciliated	0.579967	1.72423	0.898148
ALDOA1	0.00244921	-0.789761	0.429	0.707	1	Ciliated	0.57844	1.72879	0.606789
MT1G	0.0142562	-0.796675	0	0.195	1	Ciliated	0.575674	1.73709	0
APOD1	0.873866	-0.800108	0.607	0.561	1	Ciliated	0.574306	1.74123	1.082
MGP2	0.506265	-0.805609	0.071	0.122	1	Ciliated	0.572121	1.74788	0.581967
FTO	0.00814055	-0.811215	0.357	0.683	1	Ciliated	0.569902	1.75469	0.522694
NR4A11	0.0263369	-0.815635	0.357	0.585	1	Ciliated	0.568158	1.76007	0.610256
PSMA4	0.00292788	-0.829546	0.5	0.805	1	Ciliated	0.562706	1.77713	0.621118
ZNF160	0.0243791	-0.844425	0.107	0.39	1	Ciliated	0.556933	1.79555	0.274359
OFD1	0.000897118	-0.845397	0.25	0.683	1	Ciliated	0.556558	1.79676	0.366032
SRSF71	0.00204567	-0.856612	0.429	0.756	1	Ciliated	0.552248	1.81078	0.56746
[truncated: 2,835 more rows]

## Sheet: Donor1 ISGS vs HT
Supplementary Table 5 - Donor 1 celltype specific DEG calculation of ISGS 2 cells vs HT 3 cells
	p_val	avg_log2FC	pct.1	pct.2	p_val_adj	celltype	Foldchange_UP	Foldchange_DOWN	Ratio_pct1_pct2	donor	Threshold_met
KRT14	8.77383e-05	3.25769	0.778	0.205	1	Basal	9.56448	0.104553	3.79512	Donor1	log2FC		table legend
DNAAF11	0.000107057	1.33424	0.333	0	1	Basal	2.52143	0.3966	#DIV/0!	Donor1	log2FC		celltype	celltype specifically compared ( e.g. TC_ISGS vs. TC_HT)
SLC16A8	0.000107057	0.581426	0.333	0	1	Basal	1.49633	0.668303	#DIV/0!	Donor1	log2FC		p_val	p-value
VIM	0.000108079	2.17864	1	0.409	1	Basal	4.52726	0.220884	2.44499	Donor1	log2FC		avg_log2FC	average log2 foldchange
CHST14	0.000166257	1.99382	0.667	0.136	1	Basal	3.98289	0.251074	4.90441	Donor1	log2FC		pct.1	percentage of cells in the cluster where the gene is detected
RPL7	0.000326972	1.34462	1	0.841	1	Basal	2.53962	0.393759	1.18906	Donor1	log2FC		pct.2	percentage of cells on average in all the other clusters where the gene is detected
RACK1	0.00047512	1.28161	1	0.932	1	Basal	2.4311	0.411336	1.07296	Donor1	log2FC		p_val_adj	adjusted p value
RPS16	0.000516916	0.897306	1	0.886	1	Basal	1.86258	0.536888	1.12867	Donor1	log2FC		Foldchange_UP	Up regulated genes according to the detected foldchange
EEF2	0.000735612	1.09389	1	0.932	1	Basal	2.13448	0.468497	1.07296	Donor1	log2FC		Foldchange_DOWN	Down regulated genes according to the detected foldchange
RPL10A	0.00073634	1.20669	1	1	1	Basal	2.30808	0.43326	1	Donor1	log2FC		Ratio_pct1_pct2	ratio between pct1 and pct2
NFIC	0.000781534	1.28698	1	0.682	1	Basal	2.44017	0.409807	1.46628	Donor1	log2FC		donor	Donor 1 = ISGS 2 vs HT 1
EEF1A1	0.00103468	1.10551	1	1	1	Basal	2.15175	0.464738	1	Donor1	log2FC		Threshold_met	p-value_adj & log2FC = p_val_adj < 0.05 and avg_log2FC > 0.58
RPS6	0.00103468	1.242	1	0.977	1	Basal	2.36526	0.422787	1.02354	Donor1	log2FC			p-value_adj = p_val_adj < 0.05
C19orf25	0.00127328	1.27486	0.667	0.182	1	Basal	2.41975	0.413265	3.66484	Donor1	log2FC			log2FC = avg_log2FC > 0.58
RPS15A	0.00132772	0.937679	1	0.955	1	Basal	1.91544	0.522072	1.04712	Donor1	log2FC
RPS27	0.00132802	1.03104	1	1	1	Basal	2.04349	0.489358	1	Donor1	log2FC
RPL9	0.00144044	1.24548	1	0.932	1	Basal	2.37098	0.421767	1.07296	Donor1	log2FC
RPS27A	0.00144172	1.17659	1	1	1	Basal	2.26042	0.442396	1	Donor1	log2FC
RPL21	0.00155749	1.06294	1	0.886	1	Basal	2.08918	0.478657	1.12867	Donor1	log2FC
C2orf88	0.00168945	1.08276	0.444	0.068	1	Basal	2.11808	0.472126	6.52941	Donor1	log2FC
TAF7	0.0018	1.49842	0.778	0.386	1	Basal	2.82532	0.353942	2.01554	Donor1	log2FC
OLFML1	0.00180242	1.28065	0.222	0	1	Basal	2.42949	0.411609	#DIV/0!	Donor1	log2FC
FADS2	0.00180242	1.29028	0.222	0	1	Basal	2.44576	0.40887	#DIV/0!	Donor1	log2FC
AP000851.1	0.00180242	0.765436	0.222	0	1	Basal	1.69988	0.588276	#DIV/0!	Donor1	log2FC
TGFBR3L	0.00180242	0.712481	0.222	0	1	Basal	1.63862	0.61027	#DIV/0!	Donor1	log2FC
CD74	0.00188025	-2.0219	0.444	0.932	1	Basal	0.246233	4.06119	0.476395	Donor1	log2FC
SELENOW	0.00190143	1.36974	1	0.75	1	Basal	2.58423	0.386962	1.33333	Donor1	log2FC
B2M	0.00198373	-1.32118	0.667	0.955	1	Basal	0.400207	2.49871	0.698429	Donor1	log2FC
GPN1	0.00213386	0.641415	0.556	0.114	1	Basal	1.55986	0.641084	4.87719	Donor1	log2FC
MYL6	0.00214806	1.1295	1	0.886	1	Basal	2.18783	0.457073	1.12867	Donor1	log2FC
RPL34	0.00252488	1.02365	1	0.977	1	Basal	2.03306	0.491871	1.02354	Donor1	log2FC
PSAT1	0.00253414	0.633814	0.444	0.068	1	Basal	1.55166	0.64447	6.52941	Donor1	log2FC
SERPINA3	0.00253414	1.37443	0.444	0.068	1	Basal	2.59265	0.385706	6.52941	Donor1	log2FC
EPAS1	0.00259047	-2.29715	0.444	0.795	1	Basal	0.203464	4.91488	0.558491	Donor1	log2FC
FBXO44	0.00278051	0.952487	0.556	0.136	1	Basal	1.93521	0.516741	4.08824	Donor1	log2FC
TMEM167B	0.00278051	1.33998	0.556	0.136	1	Basal	2.53148	0.395026	4.08824	Donor1	log2FC
GPSM2	0.00289211	0.633014	0.444	0.068	1	Basal	1.5508	0.644828	6.52941	Donor1	log2FC
COL14A1	0.00289211	1.28739	0.444	0.068	1	Basal	2.44086	0.409692	6.52941	Donor1	log2FC
RPL6	0.0029488	1.04123	1	0.955	1	Basal	2.05798	0.485913	1.04712	Donor1	log2FC
PRXL2C	0.00300877	1.25094	0.556	0.114	1	Basal	2.37997	0.420174	4.87719	Donor1	log2FC
UBC	0.00318274	-1.32468	0.667	1	1	Basal	0.399239	2.50477	0.667	Donor1	log2FC
RPL11	0.00318519	0.850262	1	1	1	Basal	1.80283	0.554684	1	Donor1	log2FC
AQP3	0.00320613	-1.75307	0.444	0.886	1	Basal	0.29667	3.37075	0.501129	Donor1	log2FC
HSPA1B	0.00336039	-1.82338	0.556	0.886	1	Basal	0.282558	3.5391	0.62754	Donor1	log2FC
MOXD1	0.00336634	1.01682	0.556	0.114	1	Basal	2.02345	0.494206	4.87719	Donor1	log2FC
RPL26	0.00343806	0.793336	1	1	1	Basal	1.73308	0.577008	1	Donor1	log2FC
RPL10	0.00343806	0.887926	1	0.977	1	Basal	1.85051	0.540391	1.02354	Donor1	log2FC
LGALS1	0.00358125	1.52221	0.778	0.273	1	Basal	2.87232	0.348151	2.84982	Donor1	log2FC
PFDN5	0.00362652	1.02351	1	0.795	1	Basal	2.03286	0.491919	1.25786	Donor1	log2FC
RPS4X	0.00370909	1.09282	1	0.977	1	Basal	2.1329	0.468844	1.02354	Donor1	log2FC
BCL7B	0.00371064	1.05133	0.556	0.182	1	Basal	2.07244	0.482524	3.05495	Donor1	log2FC
MYL9	0.00374498	1.41639	0.889	0.386	1	Basal	2.66917	0.374649	2.30311	Donor1	log2FC
APOE	0.00376221	1.11488	0.556	0.114	1	Basal	2.16578	0.461728	4.87719	Donor1	log2FC
CCND1	0.00394581	1.43286	0.889	0.659	1	Basal	2.69981	0.370396	1.34901	Donor1	log2FC
RPL30	0.00399939	0.84534	1	0.977	1	Basal	1.79669	0.55658	1.02354	Donor1	log2FC
NACA	0.00399939	0.987743	1	0.977	1	Basal	1.98308	0.504266	1.02354	Donor1	log2FC
COMMD6	0.00414037	1.03359	0.889	0.773	1	Basal	2.04711	0.488493	1.15006	Donor1	log2FC
ST6GALNAC2	0.00427209	0.995948	0.556	0.136	1	Basal	1.99439	0.501406	4.08824	Donor1	log2FC
RPL36A	0.00429458	1.21178	1	0.886	1	Basal	2.31623	0.431736	1.12867	Donor1	log2FC
RPL15	0.0043094	0.776375	1	0.955	1	Basal	1.71282	0.583832	1.04712	Donor1	log2FC
RPL3	0.00431018	1.0969	1	1	1	Basal	2.13895	0.467518	1	Donor1	log2FC
G2E3	0.00460768	0.730756	0.444	0.091	1	Basal	1.65951	0.602588	4.87912	Donor1	log2FC
GLUL	0.00475072	-2.1363	0.556	0.818	1	Basal	0.227462	4.39634	0.679707	Donor1	log2FC
RPS8	0.00499831	1.09161	1	1	1	Basal	2.13112	0.469237	1	Donor1	log2FC
RPS23	0.00499831	0.839542	1	0.977	1	Basal	1.78948	0.558821	1.02354	Donor1	log2FC
STRN3	0.00508818	1.00526	0.667	0.25	1	Basal	2.0073	0.498182	2.668	Donor1	log2FC
AK4	0.00517717	1.47571	0.556	0.159	1	Basal	2.7812	0.359556	3.49686	Donor1	log2FC
RPS29	0.00537463	0.819163	1	0.932	1	Basal	1.76438	0.566771	1.07296	Donor1	log2FC
RPL12	0.00537835	1	1	1	1	Basal	2.00001	0.499999	1	Donor1	log2FC
RPL41	0.00537835	0.785328	1	1	1	Basal	1.72348	0.58022	1	Donor1	log2FC
CIRBP	0.00543187	1.10692	1	0.705	1	Basal	2.15386	0.464283	1.41844	Donor1	log2FC
PRSS23	0.00564889	-1.8754	0.444	0.773	1	Basal	0.272551	3.66904	0.574386	Donor1	log2FC
SCGB1A1	0.00599337	-4.50517	0.111	0.636	1	Basal	0.0440361	22.7087	0.174528	Donor1	log2FC
GSTP1	0.00619685	-1.35822	0.667	0.955	1	Basal	0.390062	2.56369	0.698429	Donor1	log2FC
RPL32	0.00621767	0.953011	1	1	1	Basal	1.93591	0.516553	1	Donor1	log2FC
RPS3A	0.00621767	1.19412	1	0.977	1	Basal	2.28806	0.437052	1.02354	Donor1	log2FC
IGFBP7	0.00626835	2.41827	0.667	0.295	1	Basal	5.34529	0.187081	2.26102	Donor1	log2FC
AMIGO2	0.00628648	1.33219	0.333	0.045	1	Basal	2.51785	0.397164	7.4	Donor1	log2FC
PROCR	0.00628648	0.64248	0.333	0.045	1	Basal	1.56101	0.640611	7.4	Donor1	log2FC
NPC2	0.00641735	0.989752	0.889	0.705	1	Basal	1.98584	0.503564	1.26099	Donor1	log2FC
AL133415.1	0.00660772	0.877412	0.444	0.114	1	Basal	1.83708	0.544343	3.89474	Donor1	log2FC
RPL22	0.00666904	1.03738	1	0.909	1	Basal	2.05249	0.487213	1.10011	Donor1	log2FC
RPL14	0.00668006	0.777775	1	0.977	1	Basal	1.71448	0.583266	1.02354	Donor1	log2FC
RPL35A	0.00668006	0.820987	1	1	1	Basal	1.76661	0.566054	1	Donor1	log2FC
RPS18	0.00668006	0.892234	1	1	1	Basal	1.85605	0.538779	1	Donor1	log2FC
ADH1C	0.00669895	-2.23909	0.111	0.591	1	Basal	0.21182	4.721	0.187817	Donor1	log2FC
ALDH1A1	0.00687291	-2.13604	0.222	0.705	1	Basal	0.227503	4.39555	0.314894	Donor1	log2FC
BTF3	0.00714986	0.665087	1	0.886	1	Basal	1.58566	0.630651	1.12867	Donor1	log2FC
RPL17	0.00717197	1.11544	1	0.955	1	Basal	2.16661	0.461551	1.04712	Donor1	log2FC
RPS28	0.00717313	0.679388	1	0.977	1	Basal	1.60146	0.62443	1.02354	Donor1	log2FC
RBP7	0.00723686	0.59185	0.333	0.045	1	Basal	1.50718	0.663492	7.4	Donor1	log2FC
WDR86	0.00723686	0.679062	0.333	0.045	1	Basal	1.6011	0.624571	7.4	Donor1	log2FC
FBXO46	0.00723686	0.595923	0.333	0.045	1	Basal	1.51144	0.661621	7.4	Donor1	log2FC
NEAT1	0.00743053	-1.5853	0.556	0.841	1	Basal	0.333256	3.0007	0.661118	Donor1	log2FC
MCRIP1	0.00766427	1.28266	0.556	0.159	1	Basal	2.43287	0.411038	3.49686	Donor1	log2FC
SERPINB3	0.00766464	-3.40262	0.111	0.614	1	Basal	0.0945606	10.5752	0.180782	Donor1	log2FC
TPM2	0.00787862	1.96438	0.778	0.364	1	Basal	3.90246	0.256249	2.13736	Donor1	log2FC
CRIP2	0.0079553	1.92255	0.778	0.568	1	Basal	3.79093	0.263787	1.36972	Donor1	log2FC
PRDX1	0.00818584	-1.15992	0.667	0.909	1	Basal	0.447538	2.23445	0.733773	Donor1	log2FC
NEPRO	0.00821502	0.610032	0.444	0.091	1	Basal	1.52629	0.655182	4.87912	Donor1	log2FC
RPL37	0.00825837	0.729845	1	1	1	Basal	1.65846	0.602969	1	Donor1	log2FC
FRZB	0.0088076	1.8975	0.556	0.182	1	Basal	3.72568	0.268408	3.05495	Donor1	log2FC
RPS19	0.00885288	1.00393	1	0.955	1	Basal	2.00546	0.498639	1.04712	Donor1	log2FC
ACTA2	0.00905554	1.69452	0.667	0.227	1	Basal	3.23668	0.308958	2.93833	Donor1	log2FC
FAM107B	0.00911129	-1.35477	0.222	0.636	1	Basal	0.390998	2.55756	0.349057	Donor1	log2FC
MARVELD1	0.00965173	0.670022	0.556	0.182	1	Basal	1.5911	0.628497	3.05495	Donor1	log2FC
MT1M	0.00965173	0.627288	0.556	0.182	1	Basal	1.54466	0.647392	3.05495	Donor1	log2FC
CFD	0.00985431	-2.21794	0.111	0.568	1	Basal	0.214948	4.65229	0.195423	Donor1	log2FC
TAGLN	0.0100905	1.71186	0.667	0.25	1	Basal	3.27583	0.305266	2.668	Donor1	log2FC
RPS7	0.0101609	0.72541	1	0.955	1	Basal	1.65337	0.604825	1.04712	Donor1	log2FC
RPL24	0.0101609	0.709596	1	0.955	1	Basal	1.63535	0.611491	1.04712	Donor1	log2FC
PHC2	0.0109974	0.590643	0.667	0.318	1	Basal	1.50592	0.664047	2.09748	Donor1	log2FC
BBS1	0.0111734	0.616178	0.556	0.159	1	Basal	1.53281	0.652397	3.49686	Donor1	log2FC
SMARCA5	0.0112868	-0.866689	0.222	0.636	1	Basal	0.548404	1.82347	0.349057	Donor1	log2FC
FABP5	0.0114048	-2.4142	0.111	0.568	1	Basal	0.187609	5.33023	0.195423	Donor1	log2FC
TOMM5	0.0115074	1.47806	0.778	0.409	1	Basal	2.78573	0.358972	1.9022	Donor1	log2FC
NUP42	0.0115592	0.909523	0.556	0.182	1	Basal	1.87842	0.532361	3.05495	Donor1	log2FC
RPS13	0.0116332	0.863377	1	0.932	1	Basal	1.81929	0.549664	1.07296	Donor1	log2FC
INAVA	0.0116937	-0.806534	0	0.477	1	Basal	0.571754	1.749	0	Donor1	log2FC
ALOX15	0.0116937	-1.23725	0	0.477	1	Basal	0.424181	2.35748	0	Donor1	log2FC
KRT19	0.0122346	-1.31449	0.556	0.886	1	Basal	0.402067	2.48715	0.62754	Donor1	log2FC
IL33	0.0123757	-1.67713	0.111	0.545	1	Basal	0.312704	3.19791	0.20367	Donor1	log2FC
RPLP2	0.012386	0.597725	1	0.864	1	Basal	1.51333	0.660795	1.15741	Donor1	log2FC
FTH1	0.0124408	0.908159	1	0.932	1	Basal	1.87665	0.532865	1.07296	Donor1	log2FC
RPS5	0.0124461	0.700299	1	0.955	1	Basal	1.62484	0.615445	1.04712	Donor1	log2FC
MIIP	0.0128109	0.640987	0.556	0.205	1	Basal	1.5594	0.641274	2.7122	Donor1	log2FC
TLE4	0.0129823	-0.895171	0.222	0.636	1	Basal	0.537684	1.85983	0.349057	Donor1	log2FC
RPL29	0.0133032	0.732252	1	0.955	1	Basal	1.66123	0.601963	1.04712	Donor1	log2FC
RPL13	0.0133051	0.624626	1	1	1	Basal	1.54181	0.648588	1	Donor1	log2FC
RUFY1	0.013414	0.589929	0.556	0.159	1	Basal	1.50517	0.664376	3.49686	Donor1	log2FC
RPL5	0.0136863	1.24225	0.889	0.886	1	Basal	2.36567	0.422714	1.00339	Donor1	log2FC
BTG2	0.0138294	-1.48976	0.333	0.705	1	Basal	0.356072	2.80842	0.47234	Donor1	log2FC
MUC4	0.0139238	-1.91618	0.111	0.591	1	Basal	0.264955	3.77422	0.187817	Donor1	log2FC
RPS2	0.0146867	0.933928	0.889	0.977	1	Basal	1.91047	0.523431	0.909928	Donor1	log2FC
HLA-A	0.0150628	-1.1745	0.556	0.932	1	Basal	0.443037	2.25715	0.596567	Donor1	log2FC
RPS14	0.0151774	0.688571	1	0.977	1	Basal	1.61169	0.620468	1.02354	Donor1	log2FC
PRICKLE1	0.0152542	0.674006	0.444	0.114	1	Basal	1.5955	0.626764	3.89474	Donor1	log2FC
PSMD8	0.0154605	1.57702	0.778	0.545	1	Basal	2.98353	0.335173	1.42752	Donor1	log2FC
MUC16	0.0156868	-2.89905	0.222	0.591	1	Basal	0.13406	7.45936	0.375635	Donor1	log2FC
VMO1	0.0159482	-1.92622	0.222	0.636	1	Basal	0.263118	3.80058	0.349057	Donor1	log2FC
NAT9	0.0160427	0.861204	0.556	0.159	1	Basal	1.81655	0.550493	3.49686	Donor1	log2FC
BZW1	0.0162664	-1.16703	0.556	0.773	1	Basal	0.445339	2.24548	0.719276	Donor1	log2FC
CD164L2	0.016845	1.27942	0.444	0.114	1	Basal	2.42742	0.41196	3.89474	Donor1	log2FC
THAP1	0.016845	1.28248	0.444	0.114	1	Basal	2.43257	0.411088	3.89474	Donor1	log2FC
NTAN1	0.016845	1.18696	0.444	0.114	1	Basal	2.27672	0.439227	3.89474	Donor1	log2FC
SELENOK	0.0168986	-0.939164	0.444	0.682	1	Basal	0.521535	1.91742	0.651026	Donor1	log2FC
TJP1	0.0169621	-0.807217	0.222	0.614	1	Basal	0.571483	1.74983	0.361564	Donor1	log2FC
HINT1	0.0170892	0.997733	1	0.818	1	Basal	1.99686	0.500786	1.22249	Donor1	log2FC
RPL4	0.0177607	1.02795	0.889	0.886	1	Basal	2.03912	0.490407	1.00339	Donor1	log2FC
TRMT112	0.017873	0.908575	0.889	0.614	1	Basal	1.87719	0.532711	1.44788	Donor1	log2FC
AC245041.2	0.0179906	0.916401	0.222	0.023	1	Basal	1.8874	0.529829	9.65217	Donor1	log2FC
ATP6V0D1	0.0182535	-0.928938	0.333	0.659	1	Basal	0.525245	1.90387	0.505311	Donor1	log2FC
ALCAM	0.0182773	-1.3103	0.222	0.659	1	Basal	0.403238	2.47993	0.336874	Donor1	log2FC
RPS26	0.0184206	0.592434	1	1	1	Basal	1.50779	0.663223	1	Donor1	log2FC
RPLP1	0.0184206	0.593145	1	1	1	Basal	1.50853	0.662896	1	Donor1	log2FC
RPL18	0.0184206	0.595193	1	1	1	Basal	1.51067	0.661956	1	Donor1	log2FC
RPL39	0.0184206	0.839804	1	0.977	1	Basal	1.78981	0.55872	1.02354	Donor1	log2FC
CLDN7	0.0187808	-1.33369	0.333	0.682	1	Basal	0.396752	2.52047	0.48827	Donor1	log2FC
KRT4	0.0190639	-2.59169	0.111	0.523	1	Basal	0.165892	6.02803	0.212237	Donor1	log2FC
SETD7	0.0191683	0.66487	0.444	0.136	1	Basal	1.58543	0.630746	3.26471	Donor1	log2FC
HLA-C	0.019334	-0.944482	0.556	0.886	1	Basal	0.519616	1.9245	0.62754	Donor1	log2FC
COX7C	0.0194223	0.73006	1	0.818	1	Basal	1.65871	0.602879	1.22249	Donor1	log2FC
CLTA	0.019481	1.04884	0.889	0.682	1	Basal	2.06886	0.483358	1.30352	Donor1	log2FC
SH3BGRL3	0.0195242	1.56736	0.889	0.523	1	Basal	2.96361	0.337426	1.69981	Donor1	log2FC
RPS3	0.0196291	0.604075	1	0.977	1	Basal	1.52	0.657893	1.02354	Donor1	log2FC
CYP4B1	0.0196424	-1.54598	0.111	0.591	1	Basal	0.342463	2.92002	0.187817	Donor1	log2FC
UBE2D3	0.0197012	-0.856322	0.333	0.727	1	Basal	0.552359	1.81042	0.458047	Donor1	log2FC
RRAGA	0.0199853	1.13129	0.778	0.432	1	Basal	2.19054	0.456509	1.80093	Donor1	log2FC
TMPRSS4	0.0210055	-1.17725	0.111	0.591	1	Basal	0.442192	2.26146	0.187817	Donor1	log2FC
AL137003.1	0.0210735	0.879473	0.222	0.023	1	Basal	1.8397	0.543566	9.65217	Donor1	log2FC
AL662844.4	0.0210735	1.26916	0.222	0.023	1	Basal	2.41021	0.414901	9.65217	Donor1	log2FC
HOXA4	0.0210735	0.86931	0.222	0.023	1	Basal	1.82679	0.547408	9.65217	Donor1	log2FC
CSNK1A1	0.0212819	-0.857465	0.556	0.795	1	Basal	0.551922	1.81185	0.699371	Donor1	log2FC
RPL8	0.0215688	1.15882	0.889	0.977	1	Basal	2.23275	0.447878	0.909928	Donor1	log2FC
TMEM219	0.0217928	-0.80185	0.556	0.727	1	Basal	0.573613	1.74333	0.764787	Donor1	log2FC
ARHGAP12	0.02198	-0.637668	0.111	0.5	1	Basal	0.642751	1.55581	0.222	Donor1	log2FC
PGLS	0.0221927	1.30158	0.778	0.568	1	Basal	2.46499	0.405681	1.36972	Donor1	log2FC
RPL7A	0.0222551	0.602778	1	1	1	Basal	1.51864	0.658485	1	Donor1	log2FC
AGR2	0.0226622	-1.58883	0.556	0.795	1	Basal	0.332442	3.00804	0.699371	Donor1	log2FC
LDHA	0.023351	1.62491	0.778	0.614	1	Basal	3.08423	0.32423	1.2671	Donor1	log2FC
ADH7	0.0235413	-1.45664	0.111	0.5	1	Basal	0.364342	2.74468	0.222	Donor1	log2FC
BAIAP2L1	0.0235413	-0.779796	0.111	0.5	1	Basal	0.582449	1.71689	0.222	Donor1	log2FC
RPS17	0.0236024	0.797137	0.889	0.75	1	Basal	1.73765	0.57549	1.18533	Donor1	log2FC
PPDPF	0.0236228	0.758856	1	0.886	1	Basal	1.69215	0.590965	1.12867	Donor1	log2FC
MUC20	0.0237209	-0.999513	0.222	0.659	1	Basal	0.500169	1.99932	0.336874	Donor1	log2FC
DSTN	0.0241197	1.61685	0.889	0.727	1	Basal	3.06706	0.326045	1.22283	Donor1	log2FC
OS9	0.0242938	1.68709	0.778	0.591	1	Basal	3.22006	0.310554	1.31641	Donor1	log2FC
F3	0.0243048	-1.34535	0.444	0.727	1	Basal	0.393559	2.54092	0.610729	Donor1	log2FC
WARS2	0.0247539	0.869525	0.444	0.114	1	Basal	1.82706	0.547327	3.89474	Donor1	log2FC
TMEM68	0.0248976	1.23152	0.556	0.182	1	Basal	2.34814	0.425868	3.05495	Donor1	log2FC
SLC25A6	0.0251096	0.783899	0.889	0.75	1	Basal	1.72178	0.580795	1.18533	Donor1	log2FC
PLAC8	0.025198	-1.46622	0.111	0.5	1	Basal	0.361928	2.76298	0.222	Donor1	log2FC
AC008522.1	0.0252117	0.658474	0.444	0.136	1	Basal	1.57841	0.633548	3.26471	Donor1	log2FC
GSTO2	0.0253242	1.50953	0.667	0.295	1	Basal	2.84717	0.351226	2.26102	Donor1	log2FC
NEDD8	0.0256228	0.721978	0.667	0.432	1	Basal	1.64944	0.606266	1.54398	Donor1	log2FC
COX7B	0.0258939	-0.967871	0.556	0.818	1	Basal	0.51126	1.95595	0.679707	Donor1	log2FC
RPS9	0.0259331	0.679827	0.889	0.932	1	Basal	1.60195	0.62424	0.953863	Donor1	log2FC
CPE	0.0263684	1.30598	0.556	0.227	1	Basal	2.47251	0.404447	2.44934	Donor1	log2FC
TSPAN1	0.0268675	-1.61433	0.222	0.614	1	Basal	0.326617	3.06169	0.361564	Donor1	log2FC
ATP12A	0.0269546	-1.11727	0.111	0.5	1	Basal	0.460967	2.16935	0.222	Donor1	log2FC
OAT	0.0270246	-1.46777	0.556	0.682	1	Basal	0.361541	2.76594	0.815249	Donor1	log2FC
SNHG29	0.0273271	0.632709	0.889	0.841	1	Basal	1.55047	0.644964	1.05707	Donor1	log2FC
TPD52L2	0.0275527	1.08068	0.667	0.273	1	Basal	2.11504	0.472805	2.44322	Donor1	log2FC
FBXO31	0.0275635	1.21622	0.444	0.136	1	Basal	2.32337	0.430409	3.26471	Donor1	log2FC
IFI27	0.0278434	-2.01666	0.222	0.545	1	Basal	0.247129	4.04647	0.407339	Donor1	log2FC
CCDC85B	0.02785	0.718925	0.667	0.341	1	Basal	1.64596	0.60755	1.95601	Donor1	log2FC
EEF1G	0.0280526	0.841159	0.889	0.818	1	Basal	1.79149	0.558195	1.0868	Donor1	log2FC
UBL3	0.0282079	-0.700715	0.222	0.568	1	Basal	0.615267	1.62531	0.390845	Donor1	log2FC
RPL13A	0.0284224	0.822658	0.889	0.955	1	Basal	1.76866	0.565399	0.93089	Donor1	log2FC
RPL28	0.0284352	0.617543	1	1	1	Basal	1.53426	0.65178	1	Donor1	log2FC
IGFBP6	0.0284566	1.06702	0.556	0.227	1	Basal	2.09511	0.477302	2.44934	Donor1	log2FC
PIGR	0.0286967	-1.82599	0.333	0.614	1	Basal	0.282047	3.5455	0.542345	Donor1	log2FC
SFPQ	0.0288253	-1.10718	0.444	0.75	1	Basal	0.464201	2.15424	0.592	Donor1	log2FC
MRPS27	0.0289926	0.872149	0.556	0.205	1	Basal	1.83039	0.546333	2.7122	Donor1	log2FC
SYT8	0.0291323	1.32358	0.444	0.182	1	Basal	2.50286	0.399543	2.43956	Donor1	log2FC
HSPA8	0.0294643	-1.5392	0.556	0.841	1	Basal	0.344075	2.90634	0.661118	Donor1	log2FC
RPS11	0.0294643	1.02399	0.889	0.773	1	Basal	2.03353	0.491755	1.15006	Donor1	log2FC
MBNL1-AS1	0.0296763	1.19541	0.333	0.068	1	Basal	2.2901	0.436662	4.89706	Donor1	log2FC
AQP5	0.0299591	-0.927093	0.333	0.705	1	Basal	0.525917	1.90144	0.47234	Donor1	log2FC
MTRNR2L8	0.0300773	-0.90114	0.778	0.909	1	Basal	0.535464	1.86754	0.855886	Donor1	log2FC
CXCL3	0.0301022	0.801287	0.444	0.136	1	Basal	1.74266	0.573837	3.26471	Donor1	log2FC
TOMM7	0.0301271	0.9049	1	0.886	1	Basal	1.87241	0.53407	1.12867	Donor1	log2FC
S100P	0.0305447	-2.10207	0.111	0.523	1	Basal	0.232924	4.29324	0.212237	Donor1	log2FC
CHMP1B	0.0305482	-0.978752	0.333	0.614	1	Basal	0.507419	1.97076	0.542345	Donor1	log2FC
OVAAL	0.0307084	0.869255	0.111	0	1	Basal	1.82672	0.547429	#DIV/0!	Donor1	log2FC
SUGCT	0.0307084	0.934137	0.111	0	1	Basal	1.91075	0.523356	#DIV/0!	Donor1	log2FC
IGLV2-18	0.0307084	1.26479	0.111	0	1	Basal	2.40292	0.416161	#DIV/0!	Donor1	log2FC
STK39	0.0308898	-0.699103	0.111	0.477	1	Basal	0.615955	1.62349	0.232704	Donor1	log2FC
HSPA5	0.0310587	-0.978491	0.556	0.818	1	Basal	0.50751	1.9704	0.679707	Donor1	log2FC
CSRP2	0.031315	1.25617	0.556	0.205	1	Basal	2.3886	0.418655	2.7122	Donor1	log2FC
TENT5C	0.0320379	-0.872143	0.222	0.568	1	Basal	0.546335	1.83038	0.390845	Donor1	log2FC
GSTA1	0.0322976	-1.92759	0.222	0.591	1	Basal	0.262868	3.80419	0.375635	Donor1	log2FC
CD55	0.0334548	-1.82974	0.444	0.705	1	Basal	0.281315	3.55474	0.629787	Donor1	log2FC
MSLN	0.0337368	-1.2046	0.111	0.568	1	Basal	0.433888	2.30474	0.195423	Donor1	log2FC
PLP2	0.0337368	1.23158	0.778	0.432	1	Basal	2.34824	0.425851	1.80093	Donor1	log2FC
RPL18A	0.0339923	0.740933	1	0.977	1	Basal	1.67126	0.598352	1.02354	Donor1	log2FC
NCS1	0.0340966	1.62532	0.667	0.341	1	Basal	3.08511	0.324138	1.95601	Donor1	log2FC
SOX9	0.0340966	1.06839	0.667	0.341	1	Basal	2.09709	0.476851	1.95601	Donor1	log2FC
CXCL1	0.0343728	-1.73975	0.222	0.591	1	Basal	0.299421	3.33978	0.375635	Donor1	log2FC
MTRNR2L12	0.0343988	-0.904569	0.667	0.841	1	Basal	0.534192	1.87198	0.793103	Donor1	log2FC
EIF3F	0.0350531	1.02017	0.778	0.659	1	Basal	2.02815	0.49306	1.18058	Donor1	log2FC
CHASERR	0.0351744	1.07562	0.778	0.591	1	Basal	2.10763	0.474466	1.31641	Donor1	log2FC
NR4A1	0.0366371	-1.44822	0.444	0.75	1	Basal	0.366473	2.72871	0.592	Donor1	log2FC
ARL4A	0.0367301	-0.736801	0.333	0.614	1	Basal	0.600068	1.66648	0.542345	Donor1	log2FC
SH3PXD2B	0.0370653	1.38266	0.556	0.25	1	Basal	2.6075	0.38351	2.224	Donor1	log2FC
SLC5A8	0.0370653	-0.590153	0	0.364	1	Basal	0.664272	1.50541	0	Donor1	log2FC
LEO1	0.0370653	-0.684628	0	0.364	1	Basal	0.622166	1.60729	0	Donor1	log2FC
HLA-DRA	0.0377786	-1.92441	0.333	0.636	1	Basal	0.263449	3.79581	0.523585	Donor1	log2FC
A1BG	0.0381529	0.950614	0.333	0.091	1	Basal	1.9327	0.517412	3.65934	Donor1	log2FC
RPSA	0.0381534	0.846851	1	0.909	1	Basal	1.79857	0.555997	1.10011	Donor1	log2FC
DDX3X	0.0382071	-1.02802	0.333	0.795	1	Basal	0.490383	2.03922	0.418868	Donor1	log2FC
SNN	0.0382665	0.610739	0.444	0.159	1	Basal	1.52704	0.654861	2.79245	Donor1	log2FC
CLINT1	0.0384693	-0.955347	0.444	0.659	1	Basal	0.515717	1.93905	0.673748	Donor1	log2FC
GPBP1	0.0386147	-0.873922	0.222	0.568	1	Basal	0.545661	1.83264	0.390845	Donor1	log2FC
ARL2	0.0394618	0.984859	0.667	0.409	1	Basal	1.97912	0.505275	1.63081	Donor1	log2FC
SAMM50	0.0397938	1.28982	0.556	0.25	1	Basal	2.44498	0.409001	2.224	Donor1	log2FC
AKT1	0.0398155	1.47495	0.778	0.455	1	Basal	2.77973	0.359747	1.70989	Donor1	log2FC
SNW1	0.0406659	-0.939215	0.222	0.545	1	Basal	0.521516	1.91749	0.407339	Donor1	log2FC
HMGB1	0.0409475	0.617746	0.889	0.795	1	Basal	1.53448	0.651688	1.11824	Donor1	log2FC
WDTC1	0.0411624	0.652938	0.556	0.227	1	Basal	1.57237	0.635984	2.44934	Donor1	log2FC
ACTG2	0.0411624	1.09793	0.556	0.227	1	Basal	2.14047	0.467186	2.44934	Donor1	log2FC
SERF2	0.0412797	-0.762901	0.667	0.886	1	Basal	0.58931	1.6969	0.752822	Donor1	log2FC
HLA-DPA1	0.0412947	-1.11623	0.222	0.591	1	Basal	0.461297	2.1678	0.375635	Donor1	log2FC
TMBIM6	0.0413071	-0.799969	0.556	0.795	1	Basal	0.574362	1.74106	0.699371	Donor1	log2FC
ERRFI1	0.0426715	-2.25147	0.333	0.591	1	Basal	0.210011	4.76166	0.563452	Donor1	log2FC
PSMB10	0.0426981	-0.905925	0.222	0.523	1	Basal	0.533691	1.87374	0.424474	Donor1	log2FC
ABCA13	0.0427579	-1.07598	0.111	0.477	1	Basal	0.474348	2.10816	0.232704	Donor1	log2FC
RPS25	0.0428214	0.689662	1	0.955	1	Basal	1.61291	0.619999	1.04712	Donor1	log2FC
STEAP4	0.0428621	-1.14966	0.111	0.455	1	Basal	0.450732	2.21861	0.243956	Donor1	log2FC
VEGFA	0.0432287	-1.36591	0.222	0.545	1	Basal	0.387989	2.57739	0.407339	Donor1	log2FC
BOLA1	0.0433745	0.612532	0.444	0.182	1	Basal	1.52894	0.654048	2.43956	Donor1	log2FC
ZFYVE21	0.0438501	0.933747	0.778	0.477	1	Basal	1.91023	0.523497	1.63103	Donor1	log2FC
EIF1	0.0439063	-0.793278	0.667	0.932	1	Basal	0.577032	1.73301	0.715665	Donor1	log2FC
MCTS1	0.0442579	0.743618	0.667	0.341	1	Basal	1.67437	0.59724	1.95601	Donor1	log2FC
ANXA11	0.0448869	-0.860294	0.556	0.727	1	Basal	0.55084	1.81541	0.764787	Donor1	log2FC
PTK2B	0.044947	0.715794	0.444	0.159	1	Basal	1.64239	0.60887	2.79245	Donor1	log2FC
FAM199X	0.044947	0.956907	0.444	0.159	1	Basal	1.94114	0.51516	2.79245	Donor1	log2FC
BEX3	0.0452803	1.14664	0.778	0.5	1	Basal	2.21398	0.451676	1.556	Donor1	log2FC
EMC3	0.0455454	0.587777	0.667	0.364	1	Basal	1.50293	0.665367	1.83242	Donor1	log2FC
TGM2	0.0455454	-1.25968	0.111	0.477	1	Basal	0.417637	2.39443	0.232704	Donor1	log2FC
MFN1	0.0457644	1.13856	0.556	0.25	1	Basal	2.20161	0.454214	2.224	Donor1	log2FC
ALDH2	0.0462036	-1.02427	0.333	0.659	1	Basal	0.491661	2.03392	0.505311	Donor1	log2FC
POMGNT2	0.0462948	1.28464	0.333	0.091	1	Basal	2.43621	0.410473	3.65934	Donor1	log2FC
C8orf88	0.0462948	0.583619	0.333	0.091	1	Basal	1.4986	0.667288	3.65934	Donor1	log2FC
LLGL1	0.0462948	1.27215	0.333	0.091	1	Basal	2.41522	0.414042	3.65934	Donor1	log2FC
IGFBP4	0.0465377	0.956819	0.778	0.477	1	Basal	1.94103	0.515192	1.63103	Donor1	log2FC
LGALS3	0.0471844	-1.04029	0.556	0.864	1	Basal	0.48623	2.05664	0.643519	Donor1	log2FC
RPL38	0.0473863	0.881177	0.889	0.818	1	Basal	1.84188	0.542924	1.0868	Donor1	log2FC
FLNB	0.0475136	-0.797796	0.556	0.727	1	Basal	0.575227	1.73844	0.764787	Donor1	log2FC
TUBB	0.0475136	0.955737	0.778	0.682	1	Basal	1.93957	0.515578	1.14076	Donor1	log2FC
MAT2A	0.0475254	-1.18549	0.444	0.705	1	Basal	0.439675	2.27441	0.629787	Donor1	log2FC
NTS	0.0480915	-1.21597	0.111	0.5	1	Basal	0.430482	2.32298	0.222	Donor1	log2FC
FKBP4	0.0484844	0.982219	0.667	0.364	1	Basal	1.9755	0.506201	1.83242	Donor1	log2FC
KRT18	0.0485233	-0.975247	0.667	0.841	1	Basal	0.508653	1.96598	0.793103	Donor1	log2FC
PLAAT4	0.0485622	-1.60293	0.444	0.659	1	Basal	0.329209	3.03759	0.673748	Donor1	log2FC
RGS10	0.0486403	1.15986	0.444	0.159	1	Basal	2.23436	0.447556	2.79245	Donor1	log2FC
COQ4	0.0487653	1.11654	0.778	0.432	1	Basal	2.16826	0.4612	1.80093	Donor1	log2FC
SLC6A14	0.0487653	-1.33597	0.222	0.545	1	Basal	0.396126	2.52445	0.407339	Donor1	log2FC
FAM3D	0.0491396	-1.25062	0.222	0.568	1	Basal	0.420268	2.37943	0.390845	Donor1	log2FC
CELSR2	0.0499585	1.12701	0.667	0.295	1	Basal	2.18405	0.457864	2.26102	Donor1	log2FC
MIF	0.0502685	1.18827	0.778	0.682	1	Basal	2.27879	0.438828	1.14076	Donor1	log2FC
NTRK2	0.0505309	1.78115	0.444	0.182	1	Basal	3.43701	0.29095	2.43956	Donor1	log2FC
CCNI	0.0507258	0.974206	0.889	0.75	1	Basal	1.96456	0.50902	1.18533	Donor1	log2FC
HSPE1	0.0516954	-0.728679	0.444	0.75	1	Basal	0.603456	1.65712	0.592	Donor1	log2FC
DDX24	0.0516954	-0.884557	0.444	0.75	1	Basal	0.541654	1.8462	0.592	Donor1	log2FC
ELF3	0.0517342	-1.33739	0.333	0.727	1	Basal	0.395735	2.52694	0.458047	Donor1	log2FC
SAT1	0.0521518	-1.15108	0.556	0.818	1	Basal	0.450289	2.2208	0.679707	Donor1	log2FC
CCDC186	0.0523301	-0.806093	0.333	0.568	1	Basal	0.571929	1.74847	0.586268	Donor1	log2FC
XRCC5	0.052788	0.960214	0.889	0.705	1	Basal	1.9456	0.513981	1.26099	Donor1	log2FC
LMF2	0.0534615	1.08829	0.667	0.341	1	Basal	2.12622	0.470317	1.95601	Donor1	log2FC
CRABP2	0.0536646	1.31982	0.556	0.273	1	Basal	2.49634	0.400586	2.03663	Donor1	log2FC
KAT8	0.0536646	1.21012	0.556	0.273	1	Basal	2.31358	0.432231	2.03663	Donor1	log2FC
RBBP6	0.0538424	-1.00302	0.444	0.682	1	Basal	0.498954	2.00419	0.651026	Donor1	log2FC
ID1	0.0543904	-1.62588	0.444	0.659	1	Basal	0.324013	3.0863	0.673748	Donor1	log2FC
PLEKHA5	0.0548416	-0.746192	0.111	0.477	1	Basal	0.596175	1.67736	0.232704	Donor1	log2FC
VSIG2	0.0552019	-0.746536	0.111	0.432	1	Basal	0.596033	1.67776	0.256944	Donor1	log2FC
SELENBP1	0.0554008	-0.87106	0.333	0.614	1	Basal	0.546745	1.82901	0.542345	Donor1	log2FC
OXA1L	0.0554008	1.35924	0.778	0.523	1	Basal	2.5655	0.389787	1.48757	Donor1	log2FC
LINC00342	0.0554452	-1.2964	0.333	0.568	1	Basal	0.407141	2.45615	0.586268	Donor1	log2FC
CXCL17	0.055493	-1.13812	0.222	0.614	1	Basal	0.454352	2.20094	0.361564	Donor1	log2FC
VKORC1	0.0559905	0.703147	0.667	0.386	1	Basal	1.62805	0.614231	1.72798	Donor1	log2FC
PTMS	0.0561807	1.06289	0.778	0.682	1	Basal	2.08911	0.478674	1.14076	Donor1	log2FC
MPHOSPH10	0.056297	-0.681457	0	0.318	1	Basal	0.623535	1.60376	0	Donor1	log2FC
MUC13	0.056297	-0.582253	0	0.318	1	Basal	0.66792	1.49719	0	Donor1	log2FC
UGT2A1	0.056297	-0.678858	0	0.318	1	Basal	0.62466	1.60087	0	Donor1	log2FC
RPP30	0.056297	-0.81007	0	0.318	1	Basal	0.570354	1.7533	0	Donor1	log2FC
MCL1	0.0567932	-1.32579	0.556	0.75	1	Basal	0.39893	2.5067	0.741333	Donor1	log2FC
GHITM	0.0567932	-0.607087	0.556	0.75	1	Basal	0.656521	1.52318	0.741333	Donor1	log2FC
UBXN4	0.0569298	-0.715704	0.444	0.682	1	Basal	0.608908	1.64228	0.651026	Donor1	log2FC
GPRC5A	0.0570979	-1.59822	0.333	0.591	1	Basal	0.330284	3.02769	0.563452	Donor1	log2FC
IFITM3	0.057652	0.901779	0.889	0.841	1	Basal	1.86837	0.535226	1.05707	Donor1	log2FC
CYP2F1	0.0576935	-1.35397	0.111	0.5	1	Basal	0.391215	2.55614	0.222	Donor1	log2FC
TMEM238	0.0581779	-0.750817	0.222	0.545	1	Basal	0.594267	1.68275	0.407339	Donor1	log2FC
RNASEH1	0.0586511	0.893543	0.444	0.182	1	Basal	1.85773	0.53829	2.43956	Donor1	log2FC
RPS6KA4	0.0586511	0.60083	0.444	0.182	1	Basal	1.51659	0.659374	2.43956	Donor1	log2FC
CTNND1	0.0587134	-0.6365	0.222	0.591	1	Basal	0.643271	1.55455	0.375635	Donor1	log2FC
SAA1	0.0587462	2.21699	0.556	0.341	1	Basal	4.64922	0.21509	1.6305	Donor1	log2FC
HGS	0.0587462	-0.606439	0.111	0.432	1	Basal	0.656816	1.5225	0.256944	Donor1	log2FC
PPARGC1A	0.0590673	1.32324	0.222	0.045	1	Basal	2.50228	0.399635	4.93333	Donor1	log2FC
ZBTB39	0.0590673	1.29251	0.222	0.045	1	Basal	2.44954	0.408241	4.93333	Donor1	log2FC
SRR	0.0590673	0.917264	0.222	0.045	1	Basal	1.88853	0.529512	4.93333	Donor1	log2FC
LGALS3BP	0.0593474	-0.869988	0.556	0.727	1	Basal	0.547151	1.82765	0.764787	Donor1	log2FC
CNN2	0.0599803	1.03532	0.778	0.705	1	Basal	2.04957	0.487907	1.10355	Donor1	log2FC
SERTAD4-AS1	0.0599836	1.17094	0.556	0.25	1	Basal	2.25158	0.444133	2.224	Donor1	log2FC
TFF3	0.0603793	-1.32555	0.222	0.5	1	Basal	0.398997	2.50628	0.444	Donor1	log2FC
ZNF791	0.0611564	0.826118	0.556	0.273	1	Basal	1.77291	0.564045	2.03663	Donor1	log2FC
RTN3	0.0616329	-0.970077	0.222	0.545	1	Basal	0.510479	1.95895	0.407339	Donor1	log2FC
SGK1	0.061721	-1.3775	0.444	0.614	1	Basal	0.384885	2.59818	0.723127	Donor1	log2FC
KRT5	0.062002	1.05407	0.778	0.523	1	Basal	2.07638	0.481607	1.48757	Donor1	log2FC
SERPINB6	0.06214	1.2859	0.778	0.477	1	Basal	2.43834	0.410114	1.63103	Donor1	log2FC
CLCA4	0.0623661	-0.820979	0.111	0.409	1	Basal	0.566058	1.7666	0.271394	Donor1	log2FC
MRPL24	0.0623661	0.973759	0.556	0.318	1	Basal	1.96395	0.509178	1.74843	Donor1	log2FC
CSTA	0.0623661	-0.901217	0.111	0.409	1	Basal	0.535435	1.86764	0.271394	Donor1	log2FC
CEMIP2	0.0623661	-0.927543	0.111	0.409	1	Basal	0.525753	1.90203	0.271394	Donor1	log2FC
ADGRF1	0.0624774	-0.876162	0.111	0.432	1	Basal	0.544815	1.83549	0.256944	Donor1	log2FC
SLPI	0.0627587	-1.70124	0.778	0.909	1	Basal	0.307523	3.25179	0.855886	Donor1	log2FC
ACTB	0.0629444	1.20505	1	0.977	1	Basal	2.30546	0.433754	1.02354	Donor1	log2FC
C12orf57	0.0631002	0.97721	0.889	0.75	1	Basal	1.96865	0.507961	1.18533	Donor1	log2FC
VPS13C	0.0634531	-0.624127	0.333	0.636	1	Basal	0.648812	1.54128	0.523585	Donor1	log2FC
CYBA	0.0635472	-1.00322	0.444	0.682	1	Basal	0.498884	2.00447	0.651026	Donor1	log2FC
OCIAD2	0.06401	1.08905	0.667	0.409	1	Basal	2.12734	0.47007	1.63081	Donor1	log2FC
CNOT7	0.06401	0.807732	0.667	0.409	1	Basal	1.75046	0.571279	1.63081	Donor1	log2FC
CEBPD	0.0645046	-1.51168	0.556	0.682	1	Basal	0.350704	2.85141	0.815249	Donor1	log2FC
ATF3	0.0647811	-1.4308	0.444	0.636	1	Basal	0.370924	2.69597	0.698113	Donor1	log2FC
RSL24D1	0.0647811	1.49747	0.778	0.568	1	Basal	2.82348	0.354173	1.36972	Donor1	log2FC
UPK1B	0.0649415	-0.898208	0.111	0.5	1	Basal	0.536553	1.86375	0.222	Donor1	log2FC
FSCN1	0.0651151	0.589503	0.333	0.114	1	Basal	1.50473	0.664572	2.92105	Donor1	log2FC
RDH10	0.0652252	-1.91832	0.444	0.614	1	Basal	0.264562	3.77984	0.723127	Donor1	log2FC
CREB3L1	0.0656691	-0.614145	0.111	0.477	1	Basal	0.653317	1.53065	0.232704	Donor1	log2FC
PIK3R3	0.0657304	-0.935553	0.222	0.591	1	Basal	0.522842	1.91262	0.375635	Donor1	log2FC
CXCL14	0.0659637	1.89599	0.556	0.295	1	Basal	3.72177	0.268689	1.88475	Donor1	log2FC
ITGA9-AS1	0.0660544	1.22471	0.444	0.159	1	Basal	2.33709	0.427882	2.79245	Donor1	log2FC
TBC1D22A	0.0660544	1.24414	0.444	0.159	1	Basal	2.36878	0.422158	2.79245	Donor1	log2FC
CD151	0.0661259	0.650719	0.778	0.682	1	Basal	1.56995	0.636963	1.14076	Donor1	log2FC
NSUN6	0.0670007	0.77843	0.333	0.091	1	Basal	1.71526	0.583001	3.65934	Donor1	log2FC
WFDC2	0.0673907	-1.6359	0.556	0.773	1	Basal	0.321769	3.10781	0.719276	Donor1	log2FC
RTCA	0.0688372	-0.620358	0	0.295	1	Basal	0.650509	1.53726	0	Donor1	log2FC
COPS4	0.0688372	-0.61731	0	0.295	1	Basal	0.651885	1.53401	0	Donor1	log2FC
ACOT2	0.0688372	1.27723	0.444	0.205	1	Basal	2.42373	0.412587	2.16585	Donor1	log2FC
CHP2	0.0688372	-0.59838	0	0.295	1	Basal	0.660495	1.51402	0	Donor1	log2FC
ATP5ME	0.0689598	-0.812058	0.556	0.705	1	Basal	0.569569	1.75571	0.788652	Donor1	log2FC
SRSF2	0.0689598	-0.956381	0.444	0.727	1	Basal	0.515348	1.94044	0.610729	Donor1	log2FC
MUC1	0.069053	-1.05097	0.222	0.545	1	Basal	0.482644	2.07192	0.407339	Donor1	log2FC
LRPAP1	0.06949	1.96204	0.778	0.477	1	Basal	3.89613	0.256665	1.63103	Donor1	log2FC
ST6GALNAC1	0.070222	-0.684312	0.111	0.455	1	Basal	0.622303	1.60694	0.243956	Donor1	log2FC
EIF3E	0.0704424	0.884838	0.778	0.705	1	Basal	1.84656	0.541548	1.10355	Donor1	log2FC
HBEGF	0.0705285	-1.00817	0.111	0.432	1	Basal	0.497178	2.01135	0.256944	Donor1	log2FC
ATF7IP	0.0705285	-0.818918	0.111	0.432	1	Basal	0.566867	1.76408	0.256944	Donor1	log2FC
INO80B	0.0708501	1.56016	0.333	0.114	1	Basal	2.94886	0.339114	2.92105	Donor1	log2FC
FAM162A	0.0713755	-0.873509	0.333	0.591	1	Basal	0.545818	1.83211	0.563452	Donor1	log2FC
RPL31	0.0716031	0.852812	0.889	0.886	1	Basal	1.80602	0.553704	1.00339	Donor1	log2FC
CPNE3	0.0718062	1.66406	0.778	0.636	1	Basal	3.16907	0.31555	1.22327	Donor1	log2FC
NCOA4	0.0718062	-0.719214	0.556	0.682	1	Basal	0.607428	1.64628	0.815249	Donor1	log2FC
MT-ND5	0.0720316	-0.792464	0.556	0.818	1	Basal	0.577357	1.73203	0.679707	Donor1	log2FC
CAV2	0.0725317	0.919554	0.667	0.432	1	Basal	1.89153	0.528672	1.54398	Donor1	log2FC
RAB11FIP1	0.0725317	-1.00837	0.222	0.523	1	Basal	0.497108	2.01164	0.424474	Donor1	log2FC
LYN	0.0725317	-0.788234	0.222	0.523	1	Basal	0.579052	1.72696	0.424474	Donor1	log2FC
METTL7A	0.0725317	-0.983416	0.222	0.523	1	Basal	0.505781	1.97714	0.424474	Donor1	log2FC
FOXA1	0.0725317	-0.77836	0.222	0.523	1	Basal	0.583029	1.71518	0.424474	Donor1	log2FC
NUCB2	0.073113	-1.03064	0.444	0.591	1	Basal	0.489494	2.04293	0.751269	Donor1	log2FC
S100A11	0.0733672	-0.835954	0.778	0.886	1	Basal	0.560212	1.78504	0.878104	Donor1	log2FC
ABI3BP	0.0743819	1.04154	0.222	0.045	1	Basal	2.05842	0.48581	4.93333	Donor1	log2FC
SLURP2	0.0743819	1.33764	0.222	0.045	1	Basal	2.52737	0.395668	4.93333	Donor1	log2FC
CSTF1	0.0743819	1.19193	0.222	0.045	1	Basal	2.28458	0.437718	4.93333	Donor1	log2FC
ISYNA1	0.0746633	0.849589	0.556	0.295	1	Basal	1.80199	0.554943	1.88475	Donor1	log2FC
ANP32A	0.0747077	1.50554	0.778	0.545	1	Basal	2.8393	0.352199	1.42752	Donor1	log2FC
GDF15	0.0748625	-1.13453	0.111	0.432	1	Basal	0.455482	2.19548	0.256944	Donor1	log2FC
GTF2B	0.0759971	-0.774644	0.222	0.5	1	Basal	0.584533	1.71077	0.444	Donor1	log2FC
ODC1	0.0759971	-0.760477	0.222	0.5	1	Basal	0.590301	1.69405	0.444	Donor1	log2FC
PSMB1	0.0766429	-0.852516	0.556	0.705	1	Basal	0.553818	1.80565	0.788652	Donor1	log2FC
F11R	0.0767333	-1.03813	0.444	0.614	1	Basal	0.486958	2.05356	0.723127	Donor1	log2FC
PROS1	0.0769929	1.27059	0.333	0.114	1	Basal	2.4126	0.414491	2.92105	Donor1	log2FC
PRKAG2-AS1	0.0769929	0.925349	0.333	0.114	1	Basal	1.89914	0.526553	2.92105	Donor1	log2FC
CHST9	0.0771603	-1.01831	0.333	0.614	1	Basal	0.493694	2.02555	0.542345	Donor1	log2FC
ZFP36L1	0.077473	-0.990257	0.778	0.932	1	Basal	0.503388	1.98654	0.834764	Donor1	log2FC
ENDOD1	0.0782009	1.29625	0.556	0.386	1	Basal	2.4559	0.407183	1.44041	Donor1	log2FC
PAICS	0.0787441	0.897038	0.556	0.273	1	Basal	1.86224	0.536988	2.03663	Donor1	log2FC
NME6	0.0789612	1.23676	0.444	0.205	1	Basal	2.35668	0.424326	2.16585	Donor1	log2FC
PRKAA2	0.0793524	-0.761451	0.111	0.386	1	Basal	0.589903	1.6952	0.287565	Donor1	log2FC
AL135905.2	0.0793524	-0.613398	0.111	0.386	1	Basal	0.653656	1.52986	0.287565	Donor1	log2FC
RND3	0.0803042	-0.999588	0.444	0.636	1	Basal	0.500143	1.99943	0.698113	Donor1	log2FC
RUNX1	0.0803042	-0.781507	0.444	0.636	1	Basal	0.581759	1.71893	0.698113	Donor1	log2FC
HLA-B	0.0815362	-0.707805	0.667	0.955	1	Basal	0.612251	1.63332	0.698429	Donor1	log2FC
SLC9A3R1	0.0815452	-0.83604	0.222	0.545	1	Basal	0.560179	1.78514	0.407339	Donor1	log2FC
PTBP1	0.0818401	-0.725337	0.333	0.568	1	Basal	0.604856	1.65329	0.586268	Donor1	log2FC
ARPC2	0.081973	0.662042	0.889	0.75	1	Basal	1.58232	0.631983	1.18533	Donor1	log2FC
PELO	0.0822466	1.18634	0.444	0.159	1	Basal	2.27575	0.439416	2.79245	Donor1	log2FC
LRRFIP1	0.0823568	-0.711408	0.444	0.773	1	Basal	0.610724	1.6374	0.574386	Donor1	log2FC
DDX17	0.0823568	-0.808056	0.556	0.75	1	Basal	0.571151	1.75085	0.741333	Donor1	log2FC
TRAPPC12	0.0827219	1.14447	0.556	0.25	1	Basal	2.21065	0.452355	2.224	Donor1	log2FC
BAD	0.0827874	0.717961	0.667	0.364	1	Basal	1.64486	0.607956	1.83242	Donor1	log2FC
EIF3L	0.0830206	0.785458	0.778	0.727	1	Basal	1.72364	0.580168	1.07015	Donor1	log2FC
BPIFB1	0.0830798	-1.74359	0.333	0.636	1	Basal	0.298626	3.34867	0.523585	Donor1	log2FC
EIF3H	0.0835959	1.12797	0.889	0.727	1	Basal	2.18551	0.45756	1.22283	Donor1	log2FC
CYP1B1	0.0837745	-0.720827	0	0.273	1	Basal	0.606749	1.64813	0	Donor1	log2FC
POLA2	0.0837745	-0.712273	0	0.273	1	Basal	0.610358	1.63838	0	Donor1	log2FC
RIMKLB	0.0837745	-0.803102	0	0.273	1	Basal	0.573115	1.74485	0	Donor1	log2FC
SERPINB2	0.0837745	-0.840118	0	0.273	1	Basal	0.558598	1.7902	0	Donor1	log2FC
ZNF429	0.0837745	-0.692125	0	0.273	1	Basal	0.618942	1.61566	0	Donor1	log2FC
IER3	0.0838256	-1.0628	0.444	0.659	1	Basal	0.478703	2.08898	0.673748	Donor1	log2FC
RPIA	0.0840147	-0.659063	0.222	0.477	1	Basal	0.63329	1.57906	0.465409	Donor1	log2FC
TRAPPC4	0.084183	0.802783	0.667	0.318	1	Basal	1.74446	0.573242	2.09748	Donor1	log2FC
PDIA4	0.0858025	-0.704111	0.333	0.614	1	Basal	0.613821	1.62914	0.542345	Donor1	log2FC
CSTB	0.0862491	-0.884799	0.667	0.795	1	Basal	0.541563	1.84651	0.838994	Donor1	log2FC
GCLC	0.0863323	-0.634298	0.333	0.568	1	Basal	0.644254	1.55218	0.586268	Donor1	log2FC
PDLIM1	0.0870244	0.951651	0.889	0.795	1	Basal	1.93409	0.51704	1.11824	Donor1	log2FC
PRMT2	0.0884558	1.10636	0.778	0.5	1	Basal	2.15301	0.464466	1.556	Donor1	log2FC
TRAK1	0.0888167	-0.701849	0.222	0.477	1	Basal	0.614784	1.62659	0.465409	Donor1	log2FC
CRACR2B	0.0888167	-0.79667	0.222	0.477	1	Basal	0.575676	1.73709	0.465409	Donor1	log2FC
MRPL21	0.0888167	1.08878	0.667	0.386	1	Basal	2.12694	0.470159	1.72798	Donor1	log2FC
CLDN4	0.0891304	-1.78876	0.444	0.636	1	Basal	0.289422	3.45517	0.698113	Donor1	log2FC
AHNAK	0.0892395	-1.25464	0.556	0.864	1	Basal	0.419099	2.38607	0.643519	Donor1	log2FC
GOLGA3	0.0894486	-0.670043	0.111	0.386	1	Basal	0.628488	1.59112	0.287565	Donor1	log2FC
ZNF226	0.0897209	1.17078	0.444	0.182	1	Basal	2.25134	0.44418	2.43956	Donor1	log2FC
S100B	0.0897209	1.00132	0.444	0.182	1	Basal	2.00183	0.499542	2.43956	Donor1	log2FC
PHLDA2	0.0904267	-0.959996	0.222	0.523	1	Basal	0.514058	1.9453	0.424474	Donor1	log2FC
TMPO	0.0908493	-0.770703	0.333	0.523	1	Basal	0.586132	1.7061	0.636711	Donor1	log2FC
COX7A2	0.0924791	-0.852566	0.556	0.795	1	Basal	0.553799	1.80571	0.699371	Donor1	log2FC
ADRB2	0.0926138	-0.68311	0.222	0.455	1	Basal	0.622821	1.6056	0.487912	Donor1	log2FC
AP1M2	0.0926138	-0.621284	0.222	0.455	1	Basal	0.650092	1.53824	0.487912	Donor1	log2FC
CDK5RAP3	0.0929172	-0.874633	0.444	0.659	1	Basal	0.545392	1.83354	0.673748	Donor1	log2FC
VPS4B	0.0932046	-0.61268	0.333	0.591	1	Basal	0.653981	1.5291	0.563452	Donor1	log2FC
POR	0.0934807	-0.716722	0.333	0.545	1	Basal	0.608478	1.64344	0.611009	Donor1	log2FC
PPP1R10	0.0938279	-1.06321	0.444	0.636	1	Basal	0.478566	2.08958	0.698113	Donor1	log2FC
A4GALT	0.0938375	-0.656508	0.222	0.477	1	Basal	0.634412	1.57626	0.465409	Donor1	log2FC
GORASP2	0.0947642	1.18041	0.667	0.409	1	Basal	2.26642	0.441225	1.63081	Donor1	log2FC
FOSL1	0.0948715	-0.854255	0.111	0.386	1	Basal	0.553151	1.80782	0.287565	Donor1	log2FC
ATRX	0.095033	-0.735593	0.556	0.727	1	Basal	0.600571	1.66508	0.764787	Donor1	log2FC
VMA21	0.0950614	0.916302	0.444	0.25	1	Basal	1.88727	0.529865	1.776	Donor1	log2FC
COX16	0.0958116	-0.586104	0.333	0.523	1	Basal	0.666139	1.50119	0.636711	Donor1	log2FC
IRF6	0.0977511	-1.17956	0.444	0.659	1	Basal	0.441485	2.26508	0.673748	Donor1	log2FC
CP	0.0981559	-0.968817	0.333	0.591	1	Basal	0.510925	1.95724	0.563452	Donor1	log2FC
HLA-DRB1	0.0981559	-1.31467	0.333	0.591	1	Basal	0.402018	2.48745	0.563452	Donor1	log2FC
UBE2V1	0.0987219	1.11353	0.778	0.568	1	Basal	2.16374	0.462163	1.36972	Donor1	log2FC
LCN2	0.0995479	-2.04894	0.444	0.614	1	Basal	0.241661	4.13803	0.723127	Donor1	log2FC
ITPRID2	0.0999944	-0.734696	0.222	0.5	1	Basal	0.600945	1.66405	0.444	Donor1	log2FC
CD99	0.0999944	0.692806	0.667	0.409	1	Basal	1.61642	0.61865	1.63081	Donor1	log2FC
DHRS9	0.100243	-0.959404	0.111	0.364	1	Basal	0.514269	1.94451	0.304945	Donor1	log2FC
TCN1	0.100243	-1.2095	0.111	0.364	1	Basal	0.432419	2.31257	0.304945	Donor1	log2FC
ZNRF1	0.100243	-0.66706	0.111	0.364	1	Basal	0.629789	1.58783	0.304945	Donor1	log2FC
SLC44A4	0.100555	-0.925264	0.111	0.386	1	Basal	0.526584	1.89903	0.287565	Donor1	log2FC
CAVIN1	0.100555	0.838851	0.556	0.295	1	Basal	1.78862	0.559089	1.88475	Donor1	log2FC
EFNA1	0.100989	0.591324	0.667	0.455	1	Basal	1.50663	0.663733	1.46593	Donor1	log2FC
PDCD4	0.100989	-0.643533	0.333	0.523	1	Basal	0.640143	1.56215	0.636711	Donor1	log2FC
FAM120A	0.101014	-0.655553	0.333	0.568	1	Basal	0.634832	1.57522	0.586268	Donor1	log2FC
NAP1L4	0.101014	-0.758772	0.333	0.568	1	Basal	0.590999	1.69205	0.586268	Donor1	log2FC
USP16	0.101014	-0.680982	0.444	0.545	1	Basal	0.623741	1.60323	0.814679	Donor1	log2FC
CH25H	0.101518	-0.748421	0	0.25	1	Basal	0.595255	1.67995	0	Donor1	log2FC
MMP10	0.101518	-0.65656	0	0.25	1	Basal	0.634389	1.57632	0	Donor1	log2FC
NEDD4L	0.102386	-0.936858	0.444	0.75	1	Basal	0.522369	1.91435	0.592	Donor1	log2FC
MORF4L2	0.102784	-0.712437	0.444	0.659	1	Basal	0.610288	1.63857	0.673748	Donor1	log2FC
NR4A2	0.103765	-1.14543	0.333	0.545	1	Basal	0.452056	2.21211	0.611009	Donor1	log2FC
MSMB	0.103818	-1.51797	0.444	0.636	1	Basal	0.349177	2.86388	0.698113	Donor1	log2FC
XBP1	0.103818	-0.914754	0.444	0.636	1	Basal	0.530434	1.88525	0.698113	Donor1	log2FC
EZR	0.103955	-1.56281	0.556	0.705	1	Basal	0.338491	2.95429	0.788652	Donor1	log2FC
ANKRD37	0.104561	-0.859888	0.222	0.477	1	Basal	0.550995	1.8149	0.465409	Donor1	log2FC
CYCS	0.104704	-1.02489	0.444	0.614	1	Basal	0.491447	2.03481	0.723127	Donor1	log2FC
BICDL2	0.105452	-0.642488	0.222	0.5	1	Basal	0.640607	1.56102	0.444	Donor1	log2FC
CXCL8	0.105634	-1.41813	0.111	0.432	1	Basal	0.374198	2.67238	0.256944	Donor1	log2FC
RTL8A	0.105634	0.610172	0.556	0.341	1	Basal	1.52644	0.655119	1.6305	Donor1	log2FC
AC064875.1	0.106033	1.1796	0.333	0.114	1	Basal	2.26514	0.441474	2.92105	Donor1	log2FC
ABRAXAS1	0.106033	1.23695	0.333	0.114	1	Basal	2.35699	0.42427	2.92105	Donor1	log2FC
IGFBP3	0.106053	-0.723196	0.222	0.523	1	Basal	0.605754	1.65084	0.424474	Donor1	log2FC
SAT2	0.106053	1.00082	0.667	0.432	1	Basal	2.00114	0.499715	1.54398	Donor1	log2FC
ELAPOR1	0.106328	-0.854411	0.333	0.568	1	Basal	0.553091	1.80802	0.586268	Donor1	log2FC
ABHD2	0.106328	-0.590393	0.333	0.568	1	Basal	0.664162	1.50566	0.586268	Donor1	log2FC
SNHG16	0.106328	1.13968	0.667	0.5	1	Basal	2.20332	0.45386	1.334	Donor1	log2FC
QSOX1	0.106386	-0.703457	0.333	0.523	1	Basal	0.614099	1.6284	0.636711	Donor1	log2FC
GNL1	0.106386	-0.708108	0.222	0.545	1	Basal	0.612122	1.63366	0.407339	Donor1	log2FC
DNAJA1	0.108242	-0.950488	0.667	0.818	1	Basal	0.517457	1.93253	0.815403	Donor1	log2FC
CRNDE	0.108688	1.42236	0.778	0.5	1	Basal	2.68024	0.373101	1.556	Donor1	log2FC
AREG	0.108855	-2.03703	0.333	0.5	1	Basal	0.243666	4.10399	0.666	Donor1	log2FC
HNRNPA2B1	0.10896	-0.73763	0.556	0.886	1	Basal	0.599724	1.66743	0.62754	Donor1	log2FC
SLC15A2	0.109086	-0.613891	0.222	0.455	1	Basal	0.653432	1.53038	0.487912	Donor1	log2FC
HLA-DPB1	0.109234	-1.02116	0.333	0.545	1	Basal	0.492721	2.02955	0.611009	Donor1	log2FC
RHOT1	0.109619	1.18514	0.444	0.182	1	Basal	2.27386	0.43978	2.43956	Donor1	log2FC
SLITRK6	0.110276	-0.745199	0.222	0.477	1	Basal	0.596585	1.67621	0.465409	Donor1	log2FC
LMO7	0.110853	-1.27911	0.444	0.591	1	Basal	0.412048	2.4269	0.751269	Donor1	log2FC
MIDN	0.110853	-0.785777	0.333	0.614	1	Basal	0.58004	1.72402	0.542345	Donor1	log2FC
SERP1	0.111069	-0.799209	0.556	0.75	1	Basal	0.574664	1.74015	0.741333	Donor1	log2FC
MT1X	0.11128	0.709015	0.889	0.795	1	Basal	1.63469	0.611738	1.11824	Donor1	log2FC
ETS2	0.111861	-0.830839	0.333	0.568	1	Basal	0.562202	1.77872	0.586268	Donor1	log2FC
ANKRD36C	0.11201	-0.948306	0.333	0.523	1	Basal	0.518241	1.92961	0.636711	Donor1	log2FC
LAMP1	0.112052	0.681354	0.667	0.477	1	Basal	1.60364	0.62358	1.39832	Donor1	log2FC
C3orf14	0.112733	-0.752228	0.111	0.386	1	Basal	0.593686	1.68439	0.287565	Donor1	log2FC
SYTL2	0.112733	-0.874435	0.111	0.386	1	Basal	0.545467	1.83329	0.287565	Donor1	log2FC
NFIA	0.113466	-0.760493	0.444	0.659	1	Basal	0.590295	1.69407	0.673748	Donor1	log2FC
HSPA1A	0.11357	-1.64419	0.667	0.818	1	Basal	0.319926	3.12572	0.815403	Donor1	log2FC
PHYHD1	0.114279	-0.612954	0.333	0.591	1	Basal	0.653857	1.52939	0.563452	Donor1	log2FC
DDX5	0.114304	-0.783405	0.667	0.864	1	Basal	0.580994	1.72119	0.771991	Donor1	log2FC
EMP1	0.115065	-0.960709	0.222	0.455	1	Basal	0.513804	1.94627	0.487912	Donor1	log2FC
EIF3G	0.115639	0.755362	0.778	0.682	1	Basal	1.68805	0.592398	1.14076	Donor1	log2FC
SLC31A1	0.116235	-0.686417	0.222	0.477	1	Basal	0.621395	1.60928	0.465409	Donor1	log2FC
NCOA7	0.116236	-0.946632	0.444	0.705	1	Basal	0.518842	1.92737	0.629787	Donor1	log2FC
PLK2	0.116496	-0.833433	0.444	0.591	1	Basal	0.561192	1.78192	0.751269	Donor1	log2FC
DNAJB1	0.116544	-0.999707	0.556	0.75	1	Basal	0.500102	1.99959	0.741333	Donor1	log2FC
MTCO2P12	0.116718	-0.668977	0.667	0.841	1	Basal	0.628952	1.58995	0.793103	Donor1	log2FC
NBL1	0.117075	1.1377	0.667	0.409	1	Basal	2.20031	0.454482	1.63081	Donor1	log2FC
YWHAG	0.117075	-0.619699	0.222	0.5	1	Basal	0.650807	1.53655	0.444	Donor1	log2FC
CLN5	0.117611	1.10815	0.667	0.432	1	Basal	2.15569	0.463888	1.54398	Donor1	log2FC
NDUFS3	0.117865	-0.622679	0.222	0.545	1	Basal	0.649464	1.53973	0.407339	Donor1	log2FC
S100A9	0.117878	-0.614284	0.111	0.432	1	Basal	0.653254	1.5308	0.256944	Donor1	log2FC
PSCA	0.117878	-1.01403	0.111	0.432	1	Basal	0.49516	2.01955	0.256944	Donor1	log2FC
PMS1	0.119252	-0.85398	0.111	0.364	1	Basal	0.553256	1.80748	0.304945	Donor1	log2FC
RBM22	0.121299	-0.647885	0.222	0.455	1	Basal	0.638215	1.56687	0.487912	Donor1	log2FC
ZNF800	0.121299	-0.858742	0.222	0.455	1	Basal	0.551433	1.81346	0.487912	Donor1	log2FC
EFNB2	0.121299	-0.780917	0.222	0.455	1	Basal	0.581997	1.71822	0.487912	Donor1	log2FC
GOLGB1	0.121304	-0.691627	0.556	0.727	1	Basal	0.619155	1.6151	0.764787	Donor1	log2FC
SIPA1L2	0.122444	-0.636487	0.222	0.477	1	Basal	0.643277	1.55454	0.465409	Donor1	log2FC
RBM47	0.122444	-1.35371	0.222	0.477	1	Basal	0.391284	2.55569	0.465409	Donor1	log2FC
HMOX1	0.122553	-0.974487	0	0.227	1	Basal	0.508921	1.96494	0	Donor1	log2FC
MMP7	0.123224	2.29725	0.222	0.068	1	Basal	4.9152	0.203451	3.26471	Donor1	log2FC
LGALS9	0.123252	-0.677975	0.222	0.5	1	Basal	0.625042	1.59989	0.444	Donor1	log2FC
FUS	0.123737	-0.844423	0.556	0.795	1	Basal	0.556934	1.79555	0.699371	Donor1	log2FC
FADD	0.123789	1.23452	0.333	0.136	1	Basal	2.35303	0.424984	2.44853	Donor1	log2FC
IFT172	0.123958	-0.754004	0.333	0.523	1	Basal	0.592956	1.68647	0.636711	Donor1	log2FC
SCOC	0.123958	0.720199	0.778	0.432	1	Basal	1.64741	0.607014	1.80093	Donor1	log2FC
LTBP2	0.124256	1.05457	0.444	0.205	1	Basal	2.0771	0.481441	2.16585	Donor1	log2FC
PYURF	0.124434	1.34349	0.778	0.545	1	Basal	2.53765	0.394066	1.42752	Donor1	log2FC
IGBP1	0.124434	0.617557	0.778	0.545	1	Basal	1.53427	0.651774	1.42752	Donor1	log2FC
LTF	0.124719	-1.34871	0.444	0.182	1	Basal	0.392642	2.54685	2.43956	Donor1	log2FC
CBR3	0.125433	-0.779823	0.111	0.409	1	Basal	0.582438	1.71692	0.271394	Donor1	log2FC
MYOF	0.126138	-0.705457	0.333	0.591	1	Basal	0.613248	1.63066	0.563452	Donor1	log2FC
MPZL2	0.126319	-0.774481	0.444	0.636	1	Basal	0.584599	1.71057	0.698113	Donor1	log2FC
HLA-DRB5	0.127015	-1.10146	0.333	0.545	1	Basal	0.466045	2.14571	0.611009	Donor1	log2FC
PPP6R3	0.127015	-0.920736	0.333	0.545	1	Basal	0.528239	1.89308	0.611009	Donor1	log2FC
TIMP1	0.128028	0.735024	0.778	0.591	1	Basal	1.66442	0.600808	1.31641	Donor1	log2FC
MGMT	0.12891	0.885591	0.667	0.386	1	Basal	1.84752	0.541266	1.72798	Donor1	log2FC
DPY30	0.129681	0.750947	0.667	0.409	1	Basal	1.6829	0.594213	1.63081	Donor1	log2FC
BCL3	0.129831	-0.829118	0.333	0.568	1	Basal	0.562873	1.7766	0.586268	Donor1	log2FC
FOSB	0.130205	-0.927311	0.444	0.75	1	Basal	0.525837	1.90173	0.592	Donor1	log2FC
NAA10	0.131185	1.58682	0.333	0.159	1	Basal	3.00387	0.332903	2.09434	Donor1	log2FC
MRPS15	0.131209	0.629136	0.556	0.341	1	Basal	1.54664	0.646563	1.6305	Donor1	log2FC
SCGB3A1	0.13208	-1.35631	0.778	0.886	1	Basal	0.39058	2.56029	0.878104	Donor1	log2FC
ITGBL1	0.132123	1.30996	0.444	0.205	1	Basal	2.47934	0.403333	2.16585	Donor1	log2FC
NIP7	0.132123	0.889276	0.444	0.205	1	Basal	1.85225	0.539885	2.16585	Donor1	log2FC
TCEA1	0.132417	-0.72469	0.333	0.591	1	Basal	0.605127	1.65255	0.563452	Donor1	log2FC
WEE1	0.133091	-0.61843	0.222	0.432	1	Basal	0.651379	1.5352	0.513889	Donor1	log2FC
SORD	0.133091	-0.700956	0.222	0.432	1	Basal	0.615164	1.62558	0.513889	Donor1	log2FC
SACM1L	0.133145	-0.678662	0.111	0.341	1	Basal	0.624744	1.60065	0.325513	Donor1	log2FC
PYROXD2	0.133145	-0.639738	0.111	0.341	1	Basal	0.64183	1.55805	0.325513	Donor1	log2FC
PRPF19	0.133145	-0.710792	0.111	0.386	1	Basal	0.610985	1.6367	0.287565	Donor1	log2FC
PLCG2	0.133145	-0.764109	0.111	0.386	1	Basal	0.588817	1.69832	0.287565	Donor1	log2FC
SFN	0.13373	0.886455	0.667	0.568	1	Basal	1.84863	0.540942	1.1743	Donor1	log2FC
RAB25	0.13373	-0.919778	0.444	0.614	1	Basal	0.52859	1.89182	0.723127	Donor1	log2FC
RNF181	0.13373	0.985902	0.667	0.568	1	Basal	1.98055	0.50491	1.1743	Donor1	log2FC
FGD5-AS1	0.134556	-0.599505	0.222	0.455	1	Basal	0.65998	1.5152	0.487912	Donor1	log2FC
CDC42EP5	0.134785	-0.715906	0.444	0.591	1	Basal	0.608823	1.64251	0.751269	Donor1	log2FC
ETNK2	0.134999	1.25212	0.222	0.068	1	Basal	2.38192	0.41983	3.26471	Donor1	log2FC
MOB4	0.135637	-0.717434	0.222	0.477	1	Basal	0.608178	1.64425	0.465409	Donor1	log2FC
SAFB2	0.135637	-0.864286	0.222	0.477	1	Basal	0.549318	1.82044	0.465409	Donor1	log2FC
ARIH1	0.136295	-0.724291	0.333	0.568	1	Basal	0.605295	1.65209	0.586268	Donor1	log2FC
CFLAR	0.136366	-0.753468	0.333	0.477	1	Basal	0.593176	1.68584	0.698113	Donor1	log2FC
BEX4	0.136772	0.929045	0.667	0.432	1	Basal	1.90401	0.525206	1.54398	Donor1	log2FC
KIF21A	0.136879	-1.07468	0.333	0.523	1	Basal	0.474776	2.10625	0.636711	Donor1	log2FC
ARF4	0.137229	-0.741798	0.556	0.682	1	Basal	0.597994	1.67226	0.815249	Donor1	log2FC
SSR2	0.138488	0.844732	0.778	0.659	1	Basal	1.79593	0.556814	1.18058	Donor1	log2FC
MMAB	0.13856	1.16648	0.444	0.227	1	Basal	2.24463	0.445507	1.95595	Donor1	log2FC
FHL2	0.138911	1.18201	0.667	0.591	1	Basal	2.26893	0.440737	1.1286	Donor1	log2FC
ACP1	0.140069	-0.780341	0.333	0.545	1	Basal	0.582229	1.71754	0.611009	Donor1	log2FC
MYH14	0.140069	-0.582295	0.333	0.545	1	Basal	0.667901	1.49723	0.611009	Donor1	log2FC
DDOST	0.140221	0.924524	0.667	0.568	1	Basal	1.89806	0.526854	1.1743	Donor1	log2FC
RNASE1	0.140844	-1.24461	0.111	0.341	1	Basal	0.422022	2.36955	0.325513	Donor1	log2FC
DUSP5	0.141591	-1.11127	0.222	0.455	1	Basal	0.462886	2.16036	0.487912	Donor1	log2FC
RILPL2	0.141591	-0.727037	0.222	0.455	1	Basal	0.604144	1.65524	0.487912	Donor1	log2FC
DMPK	0.142475	1.16798	0.333	0.136	1	Basal	2.24697	0.445044	2.44853	Donor1	log2FC
HOTAIRM1	0.142633	-0.849233	0.222	0.477	1	Basal	0.55508	1.80154	0.465409	Donor1	log2FC
HLA-DMA	0.143315	-0.593689	0.222	0.5	1	Basal	0.662647	1.5091	0.444	Donor1	log2FC
AURKAIP1	0.143556	0.937414	0.778	0.545	1	Basal	1.91509	0.522168	1.42752	Donor1	log2FC
VAPA	0.144002	-0.792408	0.444	0.659	1	Basal	0.57738	1.73196	0.673748	Donor1	log2FC
SPARCL1	0.145559	-0.908579	0.333	0.659	1	Basal	0.53271	1.87719	0.505311	Donor1	log2FC
TOM1	0.146882	1.12626	0.444	0.227	1	Basal	2.18291	0.458103	1.95595	Donor1	log2FC
APOL3	0.147469	-0.809722	0	0.205	1	Basal	0.570492	1.75287	0	Donor1	log2FC
SLC35G1	0.147627	1.25961	0.222	0.068	1	Basal	2.39431	0.417657	3.26471	Donor1	log2FC
TACSTD2	0.148791	-1.13504	0.556	0.795	1	Basal	0.455322	2.19625	0.699371	Donor1	log2FC
ARL6IP1	0.149008	-0.636006	0.556	0.659	1	Basal	0.643492	1.55402	0.843703	Donor1	log2FC
PKNOX1	0.149009	1.13893	0.444	0.205	1	Basal	2.20217	0.454097	2.16585	Donor1	log2FC
SRRM2	0.149439	-0.794607	0.556	0.818	1	Basal	0.5765	1.7346	0.679707	Donor1	log2FC
NPTN	0.149519	-0.862079	0.444	0.75	1	Basal	0.550159	1.81766	0.592	Donor1	log2FC
RHOA	0.150814	0.67409	0.889	0.818	1	Basal	1.59559	0.626727	1.0868	Donor1	log2FC
ARL4C	0.151296	0.608759	0.556	0.364	1	Basal	1.52495	0.65576	1.52747	Donor1	log2FC
DEGS1	0.152484	0.586438	0.444	0.25	1	Basal	1.50153	0.665985	1.776	Donor1	log2FC
APOD	0.152484	1.17817	0.444	0.25	1	Basal	2.26289	0.441913	1.776	Donor1	log2FC
MBD1	0.152484	1.26624	0.444	0.25	1	Basal	2.40534	0.415741	1.776	Donor1	log2FC
EXT2	0.152596	1.06489	0.333	0.136	1	Basal	2.09202	0.478008	2.44853	Donor1	log2FC
RERG	0.152596	0.793875	0.333	0.136	1	Basal	1.73372	0.576793	2.44853	Donor1	log2FC
ACYP2	0.15336	0.853728	0.556	0.341	1	Basal	1.80716	0.553353	1.6305	Donor1	log2FC
PDLIM4	0.153641	0.930455	0.556	0.409	1	Basal	1.90588	0.524693	1.35941	Donor1	log2FC
PRPF40A	0.153925	-0.697211	0.444	0.614	1	Basal	0.616763	1.62137	0.723127	Donor1	log2FC
HIPK2	0.153925	-0.74551	0.444	0.614	1	Basal	0.596457	1.67657	0.723127	Donor1	log2FC
SNX6	0.153925	-0.697996	0.444	0.614	1	Basal	0.616428	1.62225	0.723127	Donor1	log2FC
KLF5	0.153961	-1.02997	0.667	0.727	1	Basal	0.489721	2.04198	0.917469	Donor1	log2FC
EIF3A	0.154852	-0.580598	0.556	0.773	1	Basal	0.668687	1.49547	0.719276	Donor1	log2FC
IL18	0.155154	-0.655228	0.222	0.432	1	Basal	0.634975	1.57487	0.513889	Donor1	log2FC
TSPAN8	0.155154	-0.780279	0.222	0.432	1	Basal	0.582254	1.71746	0.513889	Donor1	log2FC
UBE2S	0.156309	-0.99449	0.444	0.568	1	Basal	0.501913	1.99238	0.78169	Donor1	log2FC
CRYM	0.156802	-0.637668	0.111	0.318	1	Basal	0.642751	1.55581	0.349057	Donor1	log2FC
DAPK3	0.157071	-0.62737	0.111	0.364	1	Basal	0.647356	1.54475	0.304945	Donor1	log2FC
LSM14A	0.15718	0.970174	0.667	0.5	1	Basal	1.95908	0.510445	1.334	Donor1	log2FC
TNC	0.157265	0.580783	0.444	0.273	1	Basal	1.49566	0.668601	1.62637	Donor1	log2FC
MAFF	0.157451	-0.725711	0.222	0.477	1	Basal	0.604699	1.65371	0.465409	Donor1	log2FC
SLC38A2	0.157848	-0.84792	0.444	0.659	1	Basal	0.555585	1.7999	0.673748	Donor1	log2FC
AK3	0.158024	0.732952	0.667	0.409	1	Basal	1.66204	0.601672	1.63081	Donor1	log2FC
MRPS21	0.158783	-0.612447	0.556	0.705	1	Basal	0.654086	1.52885	0.788652	Donor1	log2FC
CYSTM1	0.159583	-0.823561	0.556	0.614	1	Basal	0.565045	1.76977	0.905537	Donor1	log2FC
MGST1	0.160999	-0.677642	0.556	0.75	1	Basal	0.625186	1.59952	0.741333	Donor1	log2FC
ZNF737	0.161137	1.15524	0.222	0.068	1	Basal	2.22721	0.448993	3.26471	Donor1	log2FC
HMGB3	0.161343	-0.584432	0.222	0.409	1	Basal	0.666912	1.49945	0.542787	Donor1	log2FC
CCDC59	0.162073	-0.693466	0.333	0.5	1	Basal	0.618366	1.61716	0.666	Donor1	log2FC
GCC2	0.162528	-0.615357	0.333	0.614	1	Basal	0.652768	1.53194	0.542345	Donor1	log2FC
TMSB4X	0.163925	-0.586444	0.556	0.841	1	Basal	0.665983	1.50154	0.661118	Donor1	log2FC
ADAM28	0.164396	-0.643407	0.222	0.455	1	Basal	0.640199	1.56201	0.487912	Donor1	log2FC
PMAIP1	0.164656	-0.77481	0.444	0.545	1	Basal	0.584465	1.71097	0.814679	Donor1	log2FC
MIA	0.164664	0.706609	0.444	0.227	1	Basal	1.63196	0.612759	1.95595	Donor1	log2FC
POLR2I	0.165364	-0.587959	0.222	0.568	1	Basal	0.665284	1.50312	0.390845	Donor1	log2FC
TMSB10	0.165636	0.633579	0.889	0.909	1	Basal	1.55141	0.644575	0.977998	Donor1	log2FC
PTPRZ1	0.165794	-0.757771	0.333	0.477	1	Basal	0.591409	1.69088	0.698113	Donor1	log2FC
ARHGAP23	0.166001	-0.63506	0.111	0.341	1	Basal	0.643914	1.553	0.325513	Donor1	log2FC
ITGB4	0.166967	1.03982	0.667	0.591	1	Basal	2.05597	0.486388	1.1286	Donor1	log2FC
AKAP9	0.168278	-0.670812	0.556	0.75	1	Basal	0.628153	1.59197	0.741333	Donor1	log2FC
PTP4A2	0.168624	-0.952278	0.444	0.614	1	Basal	0.516816	1.93493	0.723127	Donor1	log2FC
RIMS1	0.169636	-0.730001	0.222	0.409	1	Basal	0.602904	1.65864	0.542787	Donor1	log2FC
PHYH	0.169636	1.08385	0.556	0.341	1	Basal	2.11969	0.471767	1.6305	Donor1	log2FC
ADM	0.169914	-1.01549	0.333	0.5	1	Basal	0.49466	2.02159	0.666	Donor1	log2FC
SNRPB	0.170597	-0.75859	0.444	0.682	1	Basal	0.591074	1.69184	0.651026	Donor1	log2FC
TOP1	0.170597	-0.587105	0.444	0.682	1	Basal	0.665677	1.50223	0.651026	Donor1	log2FC
ATP5F1B	0.17125	0.625239	0.778	0.795	1	Basal	1.54247	0.648313	0.978616	Donor1	log2FC
DUSP14	0.171339	-0.602702	0.222	0.432	1	Basal	0.658519	1.51856	0.513889	Donor1	log2FC
DHCR24	0.171358	-0.900697	0.444	0.568	1	Basal	0.535628	1.86697	0.78169	Donor1	log2FC
SORL1	0.173849	-0.707464	0.333	0.477	1	Basal	0.612396	1.63293	0.698113	Donor1	log2FC
PPP1R16A	0.174142	0.799566	0.444	0.227	1	Basal	1.74058	0.574522	1.95595	Donor1	log2FC
LMO2	0.174521	-0.900808	0.111	0.364	1	Basal	0.535587	1.86711	0.304945	Donor1	log2FC
VCP	0.174731	-0.642072	0.556	0.727	1	Basal	0.640792	1.56057	0.764787	Donor1	log2FC
FAM53B	0.175006	-0.638241	0.111	0.318	1	Basal	0.642496	1.55643	0.349057	Donor1	log2FC
DEGS2	0.175006	-0.716855	0.111	0.318	1	Basal	0.608422	1.64359	0.349057	Donor1	log2FC
SERPINB11	0.175006	-0.977092	0.111	0.318	1	Basal	0.508003	1.96849	0.349057	Donor1	log2FC
CXCL6	0.175097	-1.05085	0.111	0.341	1	Basal	0.482684	2.07175	0.325513	Donor1	log2FC
STX4	0.175097	-0.600341	0.111	0.341	1	Basal	0.659598	1.51607	0.325513	Donor1	log2FC
POLE4	0.175576	0.807254	0.556	0.364	1	Basal	1.74988	0.571469	1.52747	Donor1	log2FC
BTG1	0.175801	-0.812269	0.556	0.75	1	Basal	0.569486	1.75597	0.741333	Donor1	log2FC
SEC61G	0.175966	-0.595053	0.444	0.705	1	Basal	0.66202	1.51053	0.629787	Donor1	log2FC
C1orf43	0.176358	-0.707261	0.444	0.614	1	Basal	0.612482	1.6327	0.723127	Donor1	log2FC
PTK2	0.176358	-0.736486	0.444	0.614	1	Basal	0.600199	1.66611	0.723127	Donor1	log2FC
CXCL9	0.176992	-1.15053	0	0.182	1	Basal	0.450459	2.21996	0	Donor1	log2FC
SLC9A8	0.178245	-0.670378	0.222	0.409	1	Basal	0.628342	1.59149	0.542787	Donor1	log2FC
PPP1R15A	0.179857	-0.988678	0.556	0.682	1	Basal	0.503939	1.98437	0.815249	Donor1	log2FC
EXOC1	0.17989	-0.611199	0.222	0.432	1	Basal	0.654652	1.52753	0.513889	Donor1	log2FC
TMC5	0.17989	-0.601112	0.222	0.432	1	Basal	0.659246	1.51689	0.513889	Donor1	log2FC
SOX15	0.17989	-1.33341	0.222	0.432	1	Basal	0.39683	2.51997	0.513889	Donor1	log2FC
MT-CO1	0.180018	-0.599783	0.778	0.864	1	Basal	0.659853	1.51549	0.900463	Donor1	log2FC
ATF6B	0.181893	-0.609753	0.333	0.523	1	Basal	0.655309	1.526	0.636711	Donor1	log2FC
IFI6	0.182192	-1.005	0.333	0.477	1	Basal	0.498269	2.00695	0.698113	Donor1	log2FC
BTBD6	0.182405	0.71536	0.556	0.295	1	Basal	1.64189	0.609053	1.88475	Donor1	log2FC
PRKAR1A	0.182486	-0.701238	0.556	0.727	1	Basal	0.615044	1.6259	0.764787	Donor1	log2FC
ATRAID	0.184352	-0.801532	0.444	0.614	1	Basal	0.573739	1.74295	0.723127	Donor1	log2FC
MBOAT7	0.18456	1.17701	0.444	0.273	1	Basal	2.26108	0.442267	1.62637	Donor1	log2FC
SNRPD2	0.18534	0.713807	0.778	0.75	1	Basal	1.64013	0.609709	1.03733	Donor1	log2FC
FAM120AOS	0.185438	-0.745121	0.333	0.545	1	Basal	0.596618	1.67612	0.611009	Donor1	log2FC
C3	0.185438	-0.716513	0.333	0.545	1	Basal	0.608567	1.64321	0.611009	Donor1	log2FC
ADH5	0.186014	1.04841	0.667	0.545	1	Basal	2.06825	0.483501	1.22385	Donor1	log2FC
ANK3	0.186014	-0.798525	0.444	0.591	1	Basal	0.574937	1.73932	0.751269	Donor1	log2FC
PTOV1	0.186014	0.747123	0.667	0.545	1	Basal	1.67844	0.59579	1.22385	Donor1	log2FC
ANXA1	0.18604	-1.50037	0.778	0.773	1	Basal	0.353464	2.82914	1.00647	Donor1	log2FC
ARL15	0.18624	1.08777	0.333	0.136	1	Basal	2.12545	0.470489	2.44853	Donor1	log2FC
GIHCG	0.18624	1.64874	0.333	0.136	1	Basal	3.1356	0.318918	2.44853	Donor1	log2FC
DNTTIP2	0.186444	-0.62881	0.333	0.5	1	Basal	0.646709	1.54629	0.666	Donor1	log2FC
TXN	0.187125	-0.720994	0.778	0.818	1	Basal	0.606679	1.64832	0.9511	Donor1	log2FC
MMADHC	0.187465	0.975296	0.667	0.523	1	Basal	1.96604	0.508636	1.27533	Donor1	log2FC
ECE1	0.188688	-0.711045	0.444	0.545	1	Basal	0.610877	1.63699	0.814679	Donor1	log2FC
PLPP2	0.188688	-0.687011	0.333	0.568	1	Basal	0.621139	1.60994	0.586268	Donor1	log2FC
RNF5	0.190757	1.09558	0.667	0.432	1	Basal	2.13699	0.467948	1.54398	Donor1	log2FC
RSRP1	0.191595	-0.913894	0.556	0.75	1	Basal	0.530751	1.88412	0.741333	Donor1	log2FC
CD82	0.192612	-0.709575	0.444	0.614	1	Basal	0.6115	1.63532	0.723127	Donor1	log2FC
RBM12B	0.193174	0.866679	0.333	0.159	1	Basal	1.82346	0.548408	2.09434	Donor1	log2FC
MRPS35	0.193306	0.70849	0.556	0.364	1	Basal	1.63409	0.61196	1.52747	Donor1	log2FC
BPIFA1	0.194309	-4.57444	0.111	0.295	1	Basal	0.0419716	23.8256	0.376271	Donor1	log2FC
ECRG4	0.194396	1.02826	0.444	0.273	1	Basal	2.03956	0.490301	1.62637	Donor1	log2FC
PI3	0.194399	-1.09516	0.222	0.386	1	Basal	0.468086	2.13636	0.57513	Donor1	log2FC
NDUFS8	0.19445	-0.836673	0.556	0.659	1	Basal	0.559933	1.78593	0.843703	Donor1	log2FC
MAST4	0.195927	-0.669483	0.444	0.568	1	Basal	0.628732	1.5905	0.78169	Donor1	log2FC
NDFIP1	0.195927	1.69085	0.667	0.523	1	Basal	3.22846	0.309745	1.27533	Donor1	log2FC
JUNB	0.196371	-1.03963	0.778	0.909	1	Basal	0.486453	2.0557	0.855886	Donor1	log2FC
CERS6	0.196431	0.716101	0.556	0.341	1	Basal	1.64274	0.60874	1.6305	Donor1	log2FC
COA3	0.197248	1.2152	0.667	0.5	1	Basal	2.32174	0.430712	1.334	Donor1	log2FC
MGP	0.19822	2.2681	0.333	0.182	1	Basal	4.81687	0.207604	1.82967	Donor1	log2FC
EDN3	0.198593	0.640624	0.333	0.136	1	Basal	1.559	0.641436	2.44853	Donor1	log2FC
SNRPG	0.199081	-0.815478	0.556	0.614	1	Basal	0.56822	1.75988	0.905537	Donor1	log2FC
SERPINF1	0.199081	-0.836436	0.556	0.614	1	Basal	0.560025	1.78563	0.905537	Donor1	log2FC
PIGT	0.199601	1.06257	0.667	0.432	1	Basal	2.08865	0.478779	1.54398	Donor1	log2FC
EPHA2	0.199762	-0.921842	0.333	0.477	1	Basal	0.527835	1.89453	0.698113	Donor1	log2FC
TRIB1	0.199762	-1.20349	0.333	0.477	1	Basal	0.434223	2.30296	0.698113	Donor1	log2FC
PON2	0.200261	-0.616831	0.333	0.591	1	Basal	0.652102	1.5335	0.563452	Donor1	log2FC
JUN	0.201686	-0.973234	0.556	0.795	1	Basal	0.509363	1.96324	0.699371	Donor1	log2FC
ATP2A2	0.201686	-0.808275	0.556	0.795	1	Basal	0.571064	1.75112	0.699371	Donor1	log2FC
STAT3	0.202987	-0.757033	0.444	0.75	1	Basal	0.591712	1.69001	0.592	Donor1	log2FC
MVP	0.203009	-0.691861	0.444	0.591	1	Basal	0.619055	1.61537	0.751269	Donor1	log2FC
ELL2	0.204133	-0.618876	0.333	0.5	1	Basal	0.651178	1.53568	0.666	Donor1	log2FC
PITHD1	0.204188	1.25353	0.556	0.409	1	Basal	2.38423	0.419422	1.35941	Donor1	log2FC
WSB1	0.204548	-0.647877	0.556	0.682	1	Basal	0.638219	1.56686	0.815249	Donor1	log2FC
EML4	0.204664	-0.613124	0.444	0.568	1	Basal	0.65378	1.52957	0.78169	Donor1	log2FC
KYNU	0.205014	-0.637632	0.111	0.295	1	Basal	0.642767	1.55577	0.376271	Donor1	log2FC
GRAMD2B	0.205426	-0.933924	0.444	0.659	1	Basal	0.523433	1.91047	0.673748	Donor1	log2FC
PLS3	0.205426	-0.694918	0.444	0.659	1	Basal	0.617744	1.61879	0.673748	Donor1	log2FC
STARD10	0.205508	-1.16978	0.556	0.591	1	Basal	0.44449	2.24977	0.940778	Donor1	log2FC
PEPD	0.206018	-0.748304	0.222	0.409	1	Basal	0.595303	1.67982	0.542787	Donor1	log2FC
SUPT4H1	0.207258	1.04256	0.667	0.477	1	Basal	2.05988	0.485464	1.39832	Donor1	log2FC
BRCC3	0.207443	-0.779064	0.222	0.432	1	Basal	0.582745	1.71602	0.513889	Donor1	log2FC
ATP6AP1	0.208151	0.988649	0.667	0.455	1	Basal	1.98433	0.50395	1.46593	Donor1	log2FC
SEC61A1	0.208386	1.03632	0.556	0.386	1	Basal	2.051	0.487568	1.44041	Donor1	log2FC
RGMB	0.208386	1.22437	0.556	0.386	1	Basal	2.33653	0.427985	1.44041	Donor1	log2FC
FKBP3	0.208386	-1.02426	0.222	0.455	1	Basal	0.491663	2.03391	0.487912	Donor1	log2FC
PPIG	0.208893	-0.639002	0.444	0.705	1	Basal	0.642157	1.55725	0.629787	Donor1	log2FC
BOD1	0.208998	1.09436	0.667	0.409	1	Basal	2.13518	0.468345	1.63081	Donor1	log2FC
NT5DC2	0.209021	0.728039	0.556	0.318	1	Basal	1.65639	0.603724	1.74843	Donor1	log2FC
CD48	0.209271	1.18691	0.111	0.023	1	Basal	2.27665	0.439242	4.82609	Donor1	log2FC
IL7R	0.209271	1.02998	0.111	0.023	1	Basal	2.042	0.489716	4.82609	Donor1	log2FC
AL358852.1	0.209271	1.25973	0.111	0.023	1	Basal	2.39451	0.417621	4.82609	Donor1	log2FC
KRT81	0.209271	0.778816	0.111	0.023	1	Basal	1.71572	0.582845	4.82609	Donor1	log2FC
NOMO3	0.209271	1.26234	0.111	0.023	1	Basal	2.39885	0.416866	4.82609	Donor1	log2FC
KRT7	0.211583	1.20348	0.778	0.795	1	Basal	2.30295	0.434226	0.978616	Donor1	log2FC
TMCO1	0.211657	-0.684519	0.556	0.659	1	Basal	0.622213	1.60717	0.843703	Donor1	log2FC
ACSL3	0.211919	-0.661484	0.444	0.591	1	Basal	0.632227	1.58171	0.751269	Donor1	log2FC
NUCB1	0.211919	1.37909	0.667	0.545	1	Basal	2.60105	0.384461	1.22385	Donor1	log2FC
CHMP2A	0.211919	0.64554	0.667	0.545	1	Basal	1.56432	0.639254	1.22385	Donor1	log2FC
GGPS1	0.212049	-0.600272	0	0.159	1	Basal	0.65963	1.516	0	Donor1	log2FC
SULT1E1	0.212049	-0.757131	0	0.159	1	Basal	0.591672	1.69013	0	Donor1	log2FC
AC211433.1	0.212049	-0.582406	0	0.159	1	Basal	0.667849	1.49734	0	Donor1	log2FC
NRDE2	0.212049	-0.809747	0	0.159	1	Basal	0.570482	1.7529	0	Donor1	log2FC
KRT17	0.212511	0.811672	0.889	0.818	1	Basal	1.75524	0.569721	1.0868	Donor1	log2FC
ABLIM1	0.214277	-0.619562	0.444	0.659	1	Basal	0.650869	1.53641	0.673748	Donor1	log2FC
GTF3C6	0.215213	0.877863	0.667	0.5	1	Basal	1.83765	0.544173	1.334	Donor1	log2FC
TMEM11	0.21594	1.07302	0.556	0.341	1	Basal	2.10383	0.475323	1.6305	Donor1	log2FC
USP7	0.216066	-1.06608	0.111	0.318	1	Basal	0.477616	2.09373	0.349057	Donor1	log2FC
SPCS2	0.216066	0.80903	0.778	0.682	1	Basal	1.75203	0.570766	1.14076	Donor1	log2FC
CEBPG	0.21614	-0.612892	0.111	0.295	1	Basal	0.653885	1.52932	0.376271	Donor1	log2FC
WNT7B	0.21614	-0.64563	0.111	0.295	1	Basal	0.639214	1.56442	0.376271	Donor1	log2FC
SRSF10	0.216736	-0.681458	0.444	0.636	1	Basal	0.623535	1.60376	0.698113	Donor1	log2FC
SELENOF	0.216736	0.704826	0.667	0.591	1	Basal	1.62995	0.613516	1.1286	Donor1	log2FC
SSR4	0.217206	-0.71523	0.556	0.75	1	Basal	0.609108	1.64175	0.741333	Donor1	log2FC
CEACAM6	0.217275	-0.667844	0.222	0.432	1	Basal	0.629447	1.5887	0.513889	Donor1	log2FC
AHR	0.217487	-0.658438	0.333	0.523	1	Basal	0.633564	1.57837	0.636711	Donor1	log2FC
MRPL13	0.217487	-0.663409	0.333	0.523	1	Basal	0.631385	1.58382	0.636711	Donor1	log2FC
MRPL52	0.217487	-0.607569	0.333	0.523	1	Basal	0.656302	1.52369	0.636711	Donor1	log2FC
LAGE3	0.218532	0.924598	0.667	0.386	1	Basal	1.89816	0.526827	1.72798	Donor1	log2FC
PIN4	0.218539	-0.66231	0.333	0.477	1	Basal	0.631866	1.58262	0.698113	Donor1	log2FC
CTNNA1	0.220662	-0.809138	0.556	0.659	1	Basal	0.570723	1.75216	0.843703	Donor1	log2FC
PABPC4	0.221108	-0.652773	0.444	0.591	1	Basal	0.636057	1.57219	0.751269	Donor1	log2FC
EPHX1	0.221108	-0.651356	0.444	0.591	1	Basal	0.636681	1.57064	0.751269	Donor1	log2FC
PALLD	0.221108	0.797945	0.667	0.545	1	Basal	1.73862	0.575168	1.22385	Donor1	log2FC
RPL36AL	0.221351	0.673986	0.778	0.841	1	Basal	1.59548	0.626773	0.925089	Donor1	log2FC
OSR1	0.22165	0.782427	0.444	0.25	1	Basal	1.72002	0.581388	1.776	Donor1	log2FC
SLIRP	0.222325	-0.719919	0.556	0.682	1	Basal	0.607132	1.64709	0.815249	Donor1	log2FC
PDAP1	0.222983	0.750457	0.667	0.523	1	Basal	1.68233	0.594415	1.27533	Donor1	log2FC
SH3BGRL	0.223806	0.842701	0.667	0.682	1	Basal	1.7934	0.557599	0.978006	Donor1	log2FC
TENT5A	0.224626	-0.880915	0.444	0.545	1	Basal	0.543023	1.84154	0.814679	Donor1	log2FC
NAP1L1	0.225116	1.06922	0.778	0.682	1	Basal	2.09829	0.476578	1.14076	Donor1	log2FC
THRAP3	0.225975	-0.586579	0.556	0.614	1	Basal	0.66592	1.50168	0.905537	Donor1	log2FC
RHEB	0.225975	0.970148	0.778	0.568	1	Basal	1.95904	0.510454	1.36972	Donor1	log2FC
TMOD3	0.226013	-0.651122	0.444	0.523	1	Basal	0.636785	1.57039	0.848948	Donor1	log2FC
SAMHD1	0.226013	-0.88437	0.444	0.523	1	Basal	0.541724	1.84596	0.848948	Donor1	log2FC
SMIM7	0.227922	0.984236	0.667	0.432	1	Basal	1.97826	0.505493	1.54398	Donor1	log2FC
KRCC1	0.228185	-0.685051	0.222	0.455	1	Basal	0.621984	1.60776	0.487912	Donor1	log2FC
MYC	0.228185	-1.16249	0.333	0.432	1	Basal	0.44674	2.23844	0.770833	Donor1	log2FC
IFI16	0.228374	-0.788102	0.444	0.614	1	Basal	0.579105	1.7268	0.723127	Donor1	log2FC
ZG16B	0.228374	-1.19478	0.444	0.614	1	Basal	0.436852	2.28911	0.723127	Donor1	log2FC
IFITM1	0.229505	-0.68839	0.667	0.818	1	Basal	0.620546	1.61148	0.815403	Donor1	log2FC
TBCB	0.23257	1.40475	0.667	0.523	1	Basal	2.64772	0.377683	1.27533	Donor1	log2FC
TOR1AIP1	0.232908	-0.684078	0.333	0.5	1	Basal	0.622403	1.60668	0.666	Donor1	log2FC
NUCKS1	0.233112	0.846411	0.667	0.682	1	Basal	1.79802	0.556167	0.978006	Donor1	log2FC
NOP53	0.233112	0.704047	0.778	0.659	1	Basal	1.62907	0.613848	1.18058	Donor1	log2FC
KCNQ1OT1	0.233586	-0.833723	0.333	0.455	1	Basal	0.56108	1.78228	0.731868	Donor1	log2FC
CDKN1A	0.234329	-1.01958	0.444	0.545	1	Basal	0.493261	2.02732	0.814679	Donor1	log2FC
MTUS1	0.234329	-0.686511	0.444	0.545	1	Basal	0.621355	1.60939	0.814679	Donor1	log2FC
SLTM	0.234329	0.816219	0.667	0.5	1	Basal	1.76079	0.567928	1.334	Donor1	log2FC
CAP1	0.234434	-0.78255	0.556	0.727	1	Basal	0.581339	1.72017	0.764787	Donor1	log2FC
TMEM165	0.235491	-0.751407	0.556	0.614	1	Basal	0.594024	1.68343	0.905537	Donor1	log2FC
RHOC	0.235595	0.975058	0.778	0.705	1	Basal	1.96572	0.50872	1.10355	Donor1	log2FC
FAAP100	0.236385	1.22829	0.222	0.091	1	Basal	2.34289	0.426823	2.43956	Donor1	log2FC
PSAP	0.237482	-0.590309	0.556	0.795	1	Basal	0.664201	1.50557	0.699371	Donor1	log2FC
FXR1	0.23801	-0.969856	0.444	0.614	1	Basal	0.510557	1.95864	0.723127	Donor1	log2FC
THBS1	0.238551	1.10373	0.556	0.432	1	Basal	2.14909	0.465313	1.28704	Donor1	log2FC
MAFB	0.238551	-1.00487	0.333	0.477	1	Basal	0.498317	2.00676	0.698113	Donor1	log2FC
FAM53C	0.239438	-0.59409	0.111	0.273	1	Basal	0.662462	1.50952	0.406593	Donor1	log2FC
AUH	0.239438	-0.670928	0.111	0.273	1	Basal	0.628102	1.5921	0.406593	Donor1	log2FC
CDC42EP2	0.239438	-0.592531	0.111	0.273	1	Basal	0.663178	1.50789	0.406593	Donor1	log2FC
PABPC1	0.240917	-0.70551	0.778	0.977	1	Basal	0.613226	1.63072	0.796315	Donor1	log2FC
KMT2C	0.242446	-0.663704	0.444	0.568	1	Basal	0.631255	1.58414	0.78169	Donor1	log2FC
NOL7	0.24311	1.95626	0.556	0.455	1	Basal	3.88054	0.257696	1.22198	Donor1	log2FC
PFDN1	0.244022	-0.733924	0.333	0.455	1	Basal	0.601266	1.66316	0.731868	Donor1	log2FC
LAMA3	0.244022	0.690009	0.556	0.409	1	Basal	1.61329	0.61985	1.35941	Donor1	log2FC
MRPS18C	0.247291	-0.610863	0.333	0.523	1	Basal	0.654805	1.52717	0.636711	Donor1	log2FC
ZFP36L2	0.247846	-0.675506	0.556	0.818	1	Basal	0.626113	1.59716	0.679707	Donor1	log2FC
PUM1	0.24793	-0.838456	0.444	0.614	1	Basal	0.559242	1.78814	0.723127	Donor1	log2FC
RRAS	0.248771	-0.581183	0.222	0.432	1	Basal	0.668416	1.49608	0.513889	Donor1	log2FC
DEF8	0.248926	1.75806	0.333	0.182	1	Basal	3.38243	0.295645	1.82967	Donor1	log2FC
ZNF579	0.248926	1.13164	0.333	0.182	1	Basal	2.19108	0.456395	1.82967	Donor1	log2FC
RNF130	0.249029	-0.645576	0.333	0.477	1	Basal	0.639237	1.56436	0.698113	Donor1	log2FC
NDUFA6	0.249317	0.859058	0.667	0.636	1	Basal	1.81385	0.551312	1.04874	Donor1	log2FC
CAB39	0.250378	-0.740026	0.444	0.591	1	Basal	0.598729	1.67021	0.751269	Donor1	log2FC
PA2G4	0.250378	0.675222	0.667	0.545	1	Basal	1.59684	0.626236	1.22385	Donor1	log2FC
ATP13A4	0.252111	-0.615396	0.111	0.295	1	Basal	0.652751	1.53198	0.376271	Donor1	log2FC
PNP	0.2522	-0.729803	0.111	0.273	1	Basal	0.602986	1.65841	0.406593	Donor1	log2FC
PHPT1	0.252421	0.678787	0.667	0.614	1	Basal	1.60079	0.62469	1.08632	Donor1	log2FC
CTSC	0.252614	-1.06374	0.444	0.568	1	Basal	0.47839	2.09034	0.78169	Donor1	log2FC
BAIAP2	0.252614	-0.640262	0.444	0.568	1	Basal	0.641597	1.55861	0.78169	Donor1	log2FC
TCERG1	0.252861	0.778377	0.444	0.295	1	Basal	1.7152	0.583022	1.50508	Donor1	log2FC
BEX2	0.252861	1.39112	0.444	0.295	1	Basal	2.62283	0.381268	1.50508	Donor1	log2FC
CDK7	0.253864	-0.654539	0	0.136	1	Basal	0.635279	1.57411	0	Donor1	log2FC
SPDL1	0.253864	0.839847	0.222	0.091	1	Basal	1.78986	0.558703	2.43956	Donor1	log2FC
FBXO25	0.253864	-0.602966	0	0.136	1	Basal	0.658399	1.51884	0	Donor1	log2FC
HACD1	0.253864	1.16908	0.222	0.091	1	Basal	2.24868	0.444705	2.43956	Donor1	log2FC
ASCL2	0.253864	-0.588741	0	0.136	1	Basal	0.664923	1.50393	0	Donor1	log2FC
NLE1	0.253864	0.830718	0.222	0.091	1	Basal	1.77857	0.562249	2.43956	Donor1	log2FC
NUFIP2	0.254617	-0.595357	0.444	0.545	1	Basal	0.661881	1.51085	0.814679	Donor1	log2FC
MYLIP	0.256364	-0.773456	0.444	0.523	1	Basal	0.585014	1.70936	0.848948	Donor1	log2FC
VPS72	0.259061	0.975461	0.556	0.341	1	Basal	1.96627	0.508577	1.6305	Donor1	log2FC
RAP1GDS1	0.259427	0.764463	0.333	0.159	1	Basal	1.69874	0.588672	2.09434	Donor1	log2FC
LYRM7	0.259427	0.696605	0.333	0.159	1	Basal	1.62069	0.617022	2.09434	Donor1	log2FC
SCGB3A2	0.259427	-0.746194	0.333	0.159	1	Basal	0.596174	1.67736	2.09434	Donor1	log2FC
TUBG2	0.259427	1.03313	0.333	0.159	1	Basal	2.04647	0.488647	2.09434	Donor1	log2FC
TSC22D1	0.262664	-0.831415	0.556	0.705	1	Basal	0.561978	1.77943	0.788652	Donor1	log2FC
MAPRE3	0.262909	1.20162	0.333	0.182	1	Basal	2.29999	0.434785	1.82967	Donor1	log2FC
PRPF38A	0.264918	1.10171	0.444	0.295	1	Basal	2.14609	0.465963	1.50508	Donor1	log2FC
DDA1	0.26498	-0.61095	0.111	0.295	1	Basal	0.654766	1.52726	0.376271	Donor1	log2FC
GADD45G	0.265429	-0.905014	0.111	0.273	1	Basal	0.534028	1.87256	0.406593	Donor1	log2FC
SCAPER	0.265429	-0.601497	0.111	0.273	1	Basal	0.65907	1.51729	0.406593	Donor1	log2FC
TENT5B	0.265662	0.894441	0.556	0.364	1	Basal	1.85889	0.537956	1.52747	Donor1	log2FC
SMARCE1	0.265729	-0.61722	0.556	0.614	1	Basal	0.651926	1.53392	0.905537	Donor1	log2FC
UAP1	0.265866	-0.611532	0.333	0.455	1	Basal	0.654501	1.52788	0.731868	Donor1	log2FC
CLDN1	0.265866	-1.1569	0.333	0.455	1	Basal	0.448474	2.22978	0.731868	Donor1	log2FC
AOPEP	0.267084	0.826111	0.667	0.477	1	Basal	1.7729	0.564048	1.39832	Donor1	log2FC
PRR13	0.267084	-0.660839	0.444	0.523	1	Basal	0.63251	1.581	0.848948	Donor1	log2FC
THRB	0.267509	-0.622828	0.222	0.364	1	Basal	0.649397	1.53989	0.60989	Donor1	log2FC
GMPS	0.267509	-0.913296	0.222	0.364	1	Basal	0.530971	1.88334	0.60989	Donor1	log2FC
DHRS4	0.267509	1.13012	0.444	0.318	1	Basal	2.18876	0.456879	1.39623	Donor1	log2FC
LMO4	0.267878	-0.886744	0.556	0.636	1	Basal	0.540833	1.849	0.874214	Donor1	log2FC
UBE2I	0.268683	0.96667	0.667	0.455	1	Basal	1.95432	0.511686	1.46593	Donor1	log2FC
LONP2	0.268683	-0.806797	0.333	0.523	1	Basal	0.57165	1.74932	0.636711	Donor1	log2FC
NPDC1	0.269417	-0.5829	0.222	0.386	1	Basal	0.667621	1.49786	0.57513	Donor1	log2FC
IMPDH2	0.269808	-0.816954	0.444	0.682	1	Basal	0.567639	1.76168	0.651026	Donor1	log2FC
NUDT4	0.271335	-0.644236	0.444	0.591	1	Basal	0.639831	1.56291	0.751269	Donor1	log2FC
OARD1	0.271721	1.01323	0.556	0.386	1	Basal	2.01842	0.495437	1.44041	Donor1	log2FC
LINC00885	0.272224	1.18317	0.222	0.091	1	Basal	2.27075	0.440384	2.43956	Donor1	log2FC
UBL5	0.274247	0.583398	0.889	0.795	1	Basal	1.49837	0.66739	1.11824	Donor1	log2FC
MTHFD1	0.274373	1.19872	0.333	0.159	1	Basal	2.29535	0.435663	2.09434	Donor1	log2FC
DHX9	0.275587	-0.665908	0.333	0.5	1	Basal	0.630292	1.58657	0.666	Donor1	log2FC
CLDND1	0.275587	0.906914	0.556	0.455	1	Basal	1.87503	0.533325	1.22198	Donor1	log2FC
BRD2	0.275614	-0.85457	0.556	0.75	1	Basal	0.55303	1.80822	0.741333	Donor1	log2FC
CTSD	0.276652	-0.818612	0.556	0.773	1	Basal	0.566987	1.76371	0.719276	Donor1	log2FC
ARL6IP4	0.276652	1.28905	0.778	0.727	1	Basal	2.44367	0.40922	1.07015	Donor1	log2FC
CBX5	0.277279	1.06548	0.556	0.409	1	Basal	2.09286	0.477814	1.35941	Donor1	log2FC
DBNDD2	0.277353	1.01864	0.556	0.364	1	Basal	2.02601	0.493581	1.52747	Donor1	log2FC
LRRC41	0.277366	0.811874	0.444	0.295	1	Basal	1.75549	0.569642	1.50508	Donor1	log2FC
TLE3	0.277366	-0.69923	0.222	0.341	1	Basal	0.615901	1.62364	0.651026	Donor1	log2FC
CRISPLD1	0.277425	0.951499	0.333	0.182	1	Basal	1.93388	0.517095	1.82967	Donor1	log2FC
JPT1	0.278108	-0.889748	0.444	0.523	1	Basal	0.539709	1.85285	0.848948	Donor1	log2FC
WDR83OS	0.278313	0.681791	0.778	0.773	1	Basal	1.60413	0.623391	1.00647	Donor1	log2FC
SMAD3	0.279811	-0.614012	0.222	0.364	1	Basal	0.653377	1.53051	0.60989	Donor1	log2FC
MALAT1	0.279935	-0.822357	0.556	0.886	1	Basal	0.565517	1.76829	0.62754	Donor1	log2FC
ELOB	0.279935	1.09217	1	0.795	1	Basal	2.13195	0.469055	1.25786	Donor1	log2FC
RAB2A	0.282207	-0.588056	0.556	0.682	1	Basal	0.665239	1.50322	0.815249	Donor1	log2FC
SF3A2	0.282252	0.618966	0.667	0.545	1	Basal	1.53577	0.651137	1.22385	Donor1	log2FC
ACTN1	0.282374	0.876224	0.556	0.432	1	Basal	1.83556	0.544792	1.28704	Donor1	log2FC
SMAD7	0.283222	1.07727	0.444	0.25	1	Basal	2.11003	0.473926	1.776	Donor1	log2FC
SNX2	0.28344	-0.618258	0.222	0.455	1	Basal	0.651457	1.53502	0.487912	Donor1	log2FC
ZNF703	0.28344	-0.681092	0.333	0.432	1	Basal	0.623693	1.60335	0.770833	Donor1	log2FC
BAX	0.28344	1.04667	0.556	0.386	1	Basal	2.06575	0.484085	1.44041	Donor1	log2FC
U2AF2	0.28344	0.694066	0.556	0.386	1	Basal	1.61784	0.618109	1.44041	Donor1	log2FC
GUK1	0.283748	-0.599579	0.556	0.705	1	Basal	0.659947	1.51527	0.788652	Donor1	log2FC
RB1CC1	0.284883	-0.748536	0.444	0.568	1	Basal	0.595207	1.68009	0.78169	Donor1	log2FC
RAB5IF	0.287042	-0.687795	0.333	0.5	1	Basal	0.620802	1.61082	0.666	Donor1	log2FC
TNFSF10	0.287315	-0.740587	0.556	0.614	1	Basal	0.598496	1.67086	0.905537	Donor1	log2FC
TAPBP	0.287315	-0.666258	0.444	0.636	1	Basal	0.630139	1.58695	0.698113	Donor1	log2FC
BLOC1S1	0.289481	0.902148	0.778	0.591	1	Basal	1.86885	0.535089	1.31641	Donor1	log2FC
CDC37	0.289481	0.975148	0.778	0.591	1	Basal	1.96584	0.508688	1.31641	Donor1	log2FC
PCSK1N	0.289897	1.03035	0.333	0.159	1	Basal	2.04251	0.489593	2.09434	Donor1	log2FC
ALDH3A1	0.290206	-0.812404	0.222	0.341	1	Basal	0.569432	1.75614	0.651026	Donor1	log2FC
SERPING1	0.290521	0.934175	0.556	0.545	1	Basal	1.9108	0.523342	1.02018	Donor1	log2FC
CTDP1	0.292477	0.627405	0.333	0.182	1	Basal	1.54478	0.64734	1.82967	Donor1	log2FC
C15orf48	0.293514	-0.613927	0.111	0.25	1	Basal	0.653416	1.53042	0.444	Donor1	log2FC
STK25	0.294093	-0.598148	0.222	0.386	1	Basal	0.660601	1.51377	0.57513	Donor1	log2FC
ATP5MC1	0.294708	0.631222	0.778	0.659	1	Basal	1.54888	0.645629	1.18058	Donor1	log2FC
BAG3	0.296129	-0.761627	0.556	0.591	1	Basal	0.589831	1.6954	0.940778	Donor1	log2FC
ATP5F1A	0.299216	0.590214	0.778	0.75	1	Basal	1.50547	0.664244	1.03733	Donor1	log2FC
CALD1	0.300561	0.763446	0.444	0.273	1	Basal	1.69754	0.589087	1.62637	Donor1	log2FC
VDAC3	0.301073	-0.709875	0.444	0.523	1	Basal	0.611373	1.63566	0.848948	Donor1	log2FC
STAT6	0.301092	-0.946374	0.333	0.455	1	Basal	0.518935	1.92702	0.731868	Donor1	log2FC
MRPS28	0.301772	0.957102	0.556	0.364	1	Basal	1.94141	0.515091	1.52747	Donor1	log2FC
TSTD1	0.301848	-0.665706	0.444	0.614	1	Basal	0.63038	1.58634	0.723127	Donor1	log2FC
SUCLA2	0.30344	1.10715	0.444	0.295	1	Basal	2.1542	0.464209	1.50508	Donor1	log2FC
AL603756.1	0.304143	-0.682818	0	0.114	1	Basal	0.622947	1.60527	0	Donor1	log2FC
AC020656.1	0.304143	-1.50253	0	0.114	1	Basal	0.352935	2.83339	0	Donor1	log2FC
HSPD1	0.305948	-1.00404	0.556	0.705	1	Basal	0.498601	2.00561	0.788652	Donor1	log2FC
SGMS1	0.307808	0.994475	0.556	0.341	1	Basal	1.99236	0.501919	1.6305	Donor1	log2FC
HLF	0.307808	-0.83688	0.222	0.409	1	Basal	0.559853	1.78618	0.542787	Donor1	log2FC
ICE2	0.307892	-0.810949	0.333	0.432	1	Basal	0.570007	1.75437	0.770833	Donor1	log2FC
TRAPPC2B	0.308068	1.03129	0.333	0.182	1	Basal	2.04385	0.489273	1.82967	Donor1	log2FC
RAE1	0.30862	-0.590936	0.111	0.25	1	Basal	0.663912	1.50622	0.444	Donor1	log2FC
CD44	0.310573	-0.929563	0.444	0.545	1	Basal	0.525018	1.9047	0.814679	Donor1	log2FC
PQBP1	0.310573	-0.652011	0.444	0.545	1	Basal	0.636393	1.57136	0.814679	Donor1	log2FC
HSBP1L1	0.310905	-0.588297	0.333	0.5	1	Basal	0.665128	1.50347	0.666	Donor1	log2FC
KLF4	0.312228	-0.612994	0.556	0.636	1	Basal	0.653839	1.52943	0.874214	Donor1	log2FC
TMEM87A	0.312228	-0.654196	0.556	0.636	1	Basal	0.63543	1.57374	0.874214	Donor1	log2FC
PDGFA	0.313565	0.645605	0.556	0.318	1	Basal	1.56439	0.639225	1.74843	Donor1	log2FC
LAMTOR5	0.314178	-0.783383	0.556	0.659	1	Basal	0.581003	1.72116	0.843703	Donor1	log2FC
ATP5MK	0.314178	0.822944	0.778	0.614	1	Basal	1.76901	0.565287	1.2671	Donor1	log2FC
SUGT1	0.315191	-0.624639	0.333	0.523	1	Basal	0.648582	1.54183	0.636711	Donor1	log2FC
IRS2	0.315191	-0.626784	0.444	0.5	1	Basal	0.647619	1.54412	0.888	Donor1	log2FC
BNIP3	0.317069	0.760887	0.444	0.295	1	Basal	1.69453	0.590134	1.50508	Donor1	log2FC
MAP3K13	0.318624	0.930091	0.556	0.432	1	Basal	1.9054	0.524825	1.28704	Donor1	log2FC
CHKA	0.318992	-0.601828	0.222	0.364	1	Basal	0.658918	1.51764	0.60989	Donor1	log2FC
DYRK1A	0.318992	-0.815008	0.222	0.364	1	Basal	0.568405	1.75931	0.60989	Donor1	log2FC
PRKCSH	0.319832	-0.921704	0.444	0.568	1	Basal	0.527885	1.89435	0.78169	Donor1	log2FC
TJP2	0.32024	-0.609828	0.222	0.386	1	Basal	0.655275	1.52608	0.57513	Donor1	log2FC
IER5	0.320627	-0.628301	0.333	0.432	1	Basal	0.646938	1.54574	0.770833	Donor1	log2FC
ZSWIM7	0.320627	0.64652	0.556	0.386	1	Basal	1.56539	0.63882	1.44041	Donor1	log2FC
GLRX	0.320887	-0.731622	0.222	0.409	1	Basal	0.602226	1.66051	0.542787	Donor1	log2FC
SFRP1	0.320934	1.67554	0.333	0.25	1	Basal	3.19439	0.313049	1.332	Donor1	log2FC
NME3	0.321857	-0.633416	0.444	0.636	1	Basal	0.644648	1.55123	0.698113	Donor1	log2FC
TAF10	0.322672	0.910797	0.667	0.5	1	Basal	1.88008	0.531891	1.334	Donor1	log2FC
TSPAN3	0.322672	-0.675323	0.444	0.545	1	Basal	0.626192	1.59695	0.814679	Donor1	log2FC
PTPRK	0.323314	-0.663414	0.333	0.5	1	Basal	0.631382	1.58383	0.666	Donor1	log2FC
MACC1	0.32423	-0.619853	0.111	0.25	1	Basal	0.650737	1.53672	0.444	Donor1	log2FC
CST3	0.324389	0.829538	0.778	0.841	1	Basal	1.77712	0.56271	0.925089	Donor1	log2FC
GLTP	0.325268	1.08322	0.667	0.477	1	Basal	2.11876	0.471974	1.39832	Donor1	log2FC
GNAQ	0.325453	-0.583371	0.444	0.614	1	Basal	0.667403	1.49835	0.723127	Donor1	log2FC
MRPS18A	0.326231	-0.619818	0.333	0.455	1	Basal	0.650753	1.53668	0.731868	Donor1	log2FC
RUFY3	0.331094	0.756653	0.444	0.295	1	Basal	1.68957	0.591868	1.50508	Donor1	log2FC
SYBU	0.331094	0.996823	0.444	0.295	1	Basal	1.9956	0.501102	1.50508	Donor1	log2FC
MPZL1	0.331356	-0.620536	0.333	0.477	1	Basal	0.650429	1.53745	0.698113	Donor1	log2FC
YTHDC1	0.331538	-0.605961	0.556	0.591	1	Basal	0.657033	1.52199	0.940778	Donor1	log2FC
LY75	0.334324	-0.671283	0.222	0.409	1	Basal	0.627948	1.59249	0.542787	Donor1	log2FC
GABRP	0.336041	-0.691124	0.333	0.5	1	Basal	0.619371	1.61454	0.666	Donor1	log2FC
MRPL10	0.340347	0.841311	0.333	0.205	1	Basal	1.79168	0.558136	1.62439	Donor1	log2FC
PJA1	0.340818	1.02009	0.556	0.318	1	Basal	2.02804	0.493086	1.74843	Donor1	log2FC
PEA15	0.340871	1.00418	0.333	0.182	1	Basal	2.0058	0.498554	1.82967	Donor1	log2FC
COA5	0.343258	1.58138	0.444	0.273	1	Basal	2.99256	0.334162	1.62637	Donor1	log2FC
MED19	0.343258	0.772254	0.444	0.273	1	Basal	1.70794	0.585502	1.62637	Donor1	log2FC
PLEKHH3	0.343258	0.759598	0.444	0.273	1	Basal	1.69302	0.590661	1.62637	Donor1	log2FC
DNAJC4	0.344412	0.581109	0.667	0.409	1	Basal	1.496	0.66845	1.63081	Donor1	log2FC
ZNF217	0.344412	-0.67803	0.333	0.477	1	Basal	0.625018	1.59995	0.698113	Donor1	log2FC
PNRC1	0.347273	0.8087	0.778	0.795	1	Basal	1.75163	0.570896	0.978616	Donor1	log2FC
ANXA4	0.347778	-0.622895	0.444	0.545	1	Basal	0.649367	1.53996	0.814679	Donor1	log2FC
LAPTM4B	0.347778	-0.69138	0.444	0.545	1	Basal	0.619261	1.61483	0.814679	Donor1	log2FC
SEMA4A	0.350694	-0.644638	0.444	0.523	1	Basal	0.639653	1.56335	0.848948	Donor1	log2FC
SH3D19	0.352695	0.785752	0.556	0.409	1	Basal	1.72399	0.58005	1.35941	Donor1	log2FC
AC244090.1	0.354499	1.84196	0.222	0.114	1	Basal	3.58497	0.278943	1.94737	Donor1	log2FC
SNRPE	0.354794	0.713297	0.667	0.614	1	Basal	1.63955	0.609925	1.08632	Donor1	log2FC
MARCHF9	0.356967	1.18564	0.333	0.205	1	Basal	2.27464	0.43963	1.62439	Donor1	log2FC
LACTB	0.356967	0.704916	0.333	0.205	1	Basal	1.63005	0.613478	1.62439	Donor1	log2FC
COX11	0.356967	1.11803	0.333	0.205	1	Basal	2.1705	0.460723	1.62439	Donor1	log2FC
ADD1	0.357472	0.734517	0.667	0.523	1	Basal	1.66384	0.601019	1.27533	Donor1	log2FC
ATP2B1	0.357793	-0.642128	0.333	0.477	1	Basal	0.640767	1.56063	0.698113	Donor1	log2FC
CELSR1	0.360327	-0.834353	0.222	0.341	1	Basal	0.560834	1.78306	0.651026	Donor1	log2FC
FIBP	0.362225	1.00883	0.444	0.341	1	Basal	2.01228	0.49695	1.30205	Donor1	log2FC
ARPC5L	0.362269	0.654743	0.556	0.341	1	Basal	1.57434	0.635188	1.6305	Donor1	log2FC
ID2	0.363096	-0.761856	0.556	0.659	1	Basal	0.589737	1.69567	0.843703	Donor1	log2FC
SNRPB2	0.363867	-0.613394	0.444	0.523	1	Basal	0.653657	1.52985	0.848948	Donor1	log2FC
NORAD	0.366356	-0.676587	0.556	0.705	1	Basal	0.625644	1.59835	0.788652	Donor1	log2FC
MAPRE1	0.366422	0.952228	0.556	0.409	1	Basal	1.93486	0.516834	1.35941	Donor1	log2FC
RTF2	0.366696	0.96263	0.556	0.477	1	Basal	1.94886	0.513121	1.16562	Donor1	log2FC
LYPD2	0.367631	1.4758	0.111	0.295	1	Basal	2.78138	0.359534	0.376271	Donor1	log2FC
B4GALT5	0.369248	-0.886489	0.444	0.477	1	Basal	0.540929	1.84867	0.930818	Donor1	log2FC
CITED2	0.369573	-1.15796	0.556	0.591	1	Basal	0.448146	2.23141	0.940778	Donor1	log2FC
CD302	0.371291	1.13958	0.333	0.227	1	Basal	2.20317	0.453892	1.46696	Donor1	log2FC
HIF1AN	0.371291	1.31918	0.333	0.227	1	Basal	2.49524	0.400763	1.46696	Donor1	log2FC
LZTS2	0.371291	1.09638	0.333	0.227	1	Basal	2.13818	0.467687	1.46696	Donor1	log2FC
COMMD1	0.371496	-1.17583	0.333	0.477	1	Basal	0.442628	2.25923	0.698113	Donor1	log2FC
ERBB3	0.371496	-0.588193	0.333	0.477	1	Basal	0.665175	1.50336	0.698113	Donor1	log2FC
PIP5K1B	0.37409	1.1141	0.333	0.205	1	Basal	2.16461	0.461978	1.62439	Donor1	log2FC
ALPL	0.375533	-0.620259	0.222	0.341	1	Basal	0.650554	1.53715	0.651026	Donor1	log2FC
SLAIN2	0.375533	1.11404	0.444	0.295	1	Basal	2.1645	0.462	1.50508	Donor1	log2FC
APTR	0.375533	-0.706568	0.222	0.341	1	Basal	0.612776	1.63192	0.651026	Donor1	log2FC
TRAPPC6B	0.375533	1.02373	0.444	0.295	1	Basal	2.03316	0.491844	1.50508	Donor1	log2FC
GRK6	0.37581	1.17957	0.222	0.114	1	Basal	2.26509	0.441484	1.94737	Donor1	log2FC
BRD3OS	0.37581	0.846687	0.222	0.114	1	Basal	1.79837	0.55606	1.94737	Donor1	log2FC
CLIC3	0.37581	0.834485	0.222	0.114	1	Basal	1.78322	0.560783	1.94737	Donor1	log2FC
ABHD8	0.37581	1.19919	0.222	0.114	1	Basal	2.29611	0.435518	1.94737	Donor1	log2FC
RAB10	0.376167	-0.695437	0.444	0.614	1	Basal	0.617522	1.61937	0.723127	Donor1	log2FC
MRPS24	0.376167	-0.617045	0.444	0.614	1	Basal	0.652005	1.53373	0.723127	Donor1	log2FC
TINAGL1	0.379209	0.599693	0.333	0.273	1	Basal	1.51539	0.659894	1.21978	Donor1	log2FC
CDK2AP2	0.380478	-0.592956	0.333	0.455	1	Basal	0.662983	1.50833	0.731868	Donor1	log2FC
NT5C2	0.383083	-0.810356	0.444	0.477	1	Basal	0.570241	1.75364	0.930818	Donor1	log2FC
MRPL12	0.383366	-0.904999	0.333	0.409	1	Basal	0.534033	1.87254	0.814181	Donor1	log2FC
CAST	0.387182	1.0112	0.667	0.705	1	Basal	2.01559	0.496132	0.946099	Donor1	log2FC
COX8A	0.387182	-0.641169	0.667	0.705	1	Basal	0.641193	1.55959	0.946099	Donor1	log2FC
PPP1CB	0.387701	0.777274	0.667	0.5	1	Basal	1.71389	0.583468	1.334	Donor1	log2FC
SRSF7	0.389251	-0.722496	0.556	0.659	1	Basal	0.606048	1.65003	0.843703	Donor1	log2FC
ARHGAP18	0.389644	0.963904	0.444	0.273	1	Basal	1.95058	0.512668	1.62637	Donor1	log2FC
EXOSC8	0.389644	-0.593356	0.222	0.318	1	Basal	0.6628	1.50875	0.698113	Donor1	log2FC
RBFOX2	0.390118	0.996412	0.556	0.455	1	Basal	1.99503	0.501245	1.22198	Donor1	log2FC
ZYX	0.390883	0.831213	0.556	0.545	1	Basal	1.77918	0.562057	1.02018	Donor1	log2FC
NDUFB11	0.390957	-0.634213	0.556	0.682	1	Basal	0.644292	1.55209	0.815249	Donor1	log2FC
SART3	0.391712	0.717594	0.333	0.205	1	Basal	1.64444	0.608111	1.62439	Donor1	log2FC
CAPNS1	0.39381	0.864531	0.778	0.682	1	Basal	1.82075	0.549225	1.14076	Donor1	log2FC
TECR	0.39406	0.722796	0.667	0.614	1	Basal	1.65038	0.605922	1.08632	Donor1	log2FC
AKR1C2	0.394312	-0.752384	0.444	0.5	1	Basal	0.593622	1.68457	0.888	Donor1	log2FC
WARS1	0.39486	-1.16783	0.333	0.455	1	Basal	0.445091	2.24673	0.731868	Donor1	log2FC
BCL7C	0.39486	1.05436	0.556	0.409	1	Basal	2.07679	0.481512	1.35941	Donor1	log2FC
EBPL	0.397786	-0.733041	0.444	0.568	1	Basal	0.601635	1.66214	0.78169	Donor1	log2FC
TBC1D10B	0.397895	0.80694	0.222	0.114	1	Basal	1.7495	0.571593	1.94737	Donor1	log2FC
CRIP1	0.399862	-0.676643	0.333	0.477	1	Basal	0.62562	1.59842	0.698113	Donor1	log2FC
MRPS18B	0.404423	-0.833129	0.333	0.5	1	Basal	0.561311	1.78155	0.666	Donor1	log2FC
OGFOD1	0.405916	-0.734969	0.222	0.318	1	Basal	0.600831	1.66436	0.698113	Donor1	log2FC
ARMC10	0.406842	1.09651	0.444	0.364	1	Basal	2.13836	0.467648	1.21978	Donor1	log2FC
IDS	0.406842	1.04791	0.444	0.364	1	Basal	2.06754	0.483667	1.21978	Donor1	log2FC
NDUFA11	0.40727	0.596725	0.778	0.682	1	Basal	1.51228	0.661253	1.14076	Donor1	log2FC
CZIB	0.407612	1.18172	0.444	0.318	1	Basal	2.26847	0.440825	1.39623	Donor1	log2FC
RALBP1	0.407622	-0.61239	0.556	0.568	1	Basal	0.654112	1.52879	0.978873	Donor1	log2FC
LBH	0.409566	0.837892	0.556	0.409	1	Basal	1.78744	0.55946	1.35941	Donor1	log2FC
TPM4	0.411064	0.707532	0.778	0.773	1	Basal	1.63301	0.612367	1.00647	Donor1	log2FC
BIRC3	0.413319	-0.779804	0.333	0.409	1	Basal	0.582446	1.7169	0.814181	Donor1	log2FC
TMEM208	0.41452	-0.608394	0.444	0.455	1	Basal	0.655927	1.52456	0.975824	Donor1	log2FC
PSMD4	0.415806	0.632825	0.667	0.5	1	Basal	1.5506	0.644912	1.334	Donor1	log2FC
NOP58	0.415806	0.601797	0.667	0.5	1	Basal	1.51761	0.658933	1.334	Donor1	log2FC
DKK3	0.418342	0.706481	0.333	0.25	1	Basal	1.63182	0.612813	1.332	Donor1	log2FC
NBR1	0.419218	-0.58778	0.333	0.432	1	Basal	0.665366	1.50293	0.770833	Donor1	log2FC
LARP1	0.419592	-0.580415	0.444	0.523	1	Basal	0.668771	1.49528	0.848948	Donor1	log2FC
DDX1	0.421018	1.04892	0.444	0.386	1	Basal	2.06899	0.483328	1.15026	Donor1	log2FC
PAXX	0.421018	0.759286	0.222	0.432	1	Basal	1.69265	0.590789	0.513889	Donor1	log2FC
IER3IP1	0.42315	-0.821429	0.333	0.523	1	Basal	0.565881	1.76716	0.636711	Donor1	log2FC
PLEKHJ1	0.423479	1.13622	0.444	0.295	1	Basal	2.19804	0.45495	1.50508	Donor1	log2FC
MEG3	0.423742	0.704844	0.333	0.227	1	Basal	1.62997	0.613509	1.46696	Donor1	log2FC
CALCOCO1	0.424594	-0.62729	0.333	0.455	1	Basal	0.647391	1.54466	0.731868	Donor1	log2FC
SPINK2	0.424603	0.855686	0.111	0.045	1	Basal	1.80962	0.552603	2.46667	Donor1	log2FC
PLAT	0.424603	1.14881	0.111	0.045	1	Basal	2.21731	0.450997	2.46667	Donor1	log2FC
AL132857.1	0.424603	1.25497	0.111	0.045	1	Basal	2.38661	0.419004	2.46667	Donor1	log2FC
MEX3D	0.424603	1.25138	0.111	0.045	1	Basal	2.38069	0.420047	2.46667	Donor1	log2FC
FAM71E1	0.424603	0.838674	0.111	0.045	1	Basal	1.78841	0.559157	2.46667	Donor1	log2FC
ANAPC11	0.425179	0.860246	0.667	0.659	1	Basal	1.81535	0.550859	1.01214	Donor1	log2FC
VPS28	0.426634	-0.657335	0.556	0.614	1	Basal	0.634048	1.57717	0.905537	Donor1	log2FC
MED10	0.429492	1.6409	0.444	0.455	1	Basal	3.11861	0.320656	0.975824	Donor1	log2FC
ZNF24	0.434269	-0.818699	0.444	0.523	1	Basal	0.566953	1.76381	0.848948	Donor1	log2FC
BBIP1	0.434951	-0.611302	0.111	0.205	1	Basal	0.654606	1.52764	0.541463	Donor1	log2FC
LGALS7	0.434951	-1.12131	0.111	0.205	1	Basal	0.459677	2.17544	0.541463	Donor1	log2FC
P4HB	0.434998	-0.689176	0.556	0.727	1	Basal	0.620208	1.61236	0.764787	Donor1	log2FC
LHFPL6	0.435614	0.639072	0.222	0.136	1	Basal	1.55733	0.642126	1.63235	Donor1	log2FC
SUMO3	0.438297	1.07561	0.444	0.364	1	Basal	2.10762	0.47447	1.21978	Donor1	log2FC
FPGS	0.439653	-0.590688	0.222	0.318	1	Basal	0.664026	1.50596	0.698113	Donor1	log2FC
PNRC2	0.441529	-0.639283	0.444	0.477	1	Basal	0.642032	1.55755	0.930818	Donor1	log2FC
DUSP12	0.442145	0.740089	0.333	0.227	1	Basal	1.67028	0.598702	1.46696	Donor1	log2FC
RPE	0.442145	1.08378	0.333	0.227	1	Basal	2.11958	0.471791	1.46696	Donor1	log2FC
UBXN1	0.450324	0.749021	0.667	0.614	1	Basal	1.68065	0.595007	1.08632	Donor1	log2FC
SIVA1	0.450324	0.848933	0.667	0.614	1	Basal	1.80117	0.555195	1.08632	Donor1	log2FC
GYPC	0.452645	0.867908	0.444	0.386	1	Basal	1.82501	0.547941	1.15026	Donor1	log2FC
NDUFA4	0.453535	0.661439	0.667	0.818	1	Basal	1.58166	0.632247	0.815403	Donor1	log2FC
MSRB2	0.454326	1.11634	0.333	0.25	1	Basal	2.16796	0.461263	1.332	Donor1	log2FC
ANKLE2	0.454535	-0.674319	0.333	0.386	1	Basal	0.626628	1.59584	0.862694	Donor1	log2FC
HSPA2	0.455606	-0.607722	0.444	0.568	1	Basal	0.656232	1.52385	0.78169	Donor1	log2FC
AP2S1	0.455641	0.834521	0.778	0.568	1	Basal	1.78326	0.560769	1.36972	Donor1	log2FC
SOBP	0.456142	-0.585223	0.222	0.295	1	Basal	0.666546	1.50027	0.752542	Donor1	log2FC
C6orf132	0.456943	0.65228	0.222	0.364	1	Basal	1.57165	0.636274	0.60989	Donor1	log2FC
POMP	0.457663	0.697432	0.778	0.591	1	Basal	1.62162	0.616669	1.31641	Donor1	log2FC
AKR1C1	0.460146	-0.604538	0.444	0.545	1	Basal	0.657682	1.52049	0.814679	Donor1	log2FC
ATP5PF	0.462522	0.906844	0.778	0.659	1	Basal	1.87494	0.533351	1.18058	Donor1	log2FC
SPRYD3	0.4652	0.703825	0.333	0.273	1	Basal	1.62882	0.613942	1.21978	Donor1	log2FC
PMVK	0.468949	1.57035	0.444	0.386	1	Basal	2.96977	0.336726	1.15026	Donor1	log2FC
MPC2	0.470767	1.81236	0.667	0.523	1	Basal	3.51216	0.284725	1.27533	Donor1	log2FC
PSMB7	0.470767	0.866655	0.667	0.523	1	Basal	1.82343	0.548417	1.27533	Donor1	log2FC
A2M	0.472953	0.655558	0.333	0.25	1	Basal	1.57522	0.63483	1.332	Donor1	log2FC
ZFP91	0.476248	-0.619444	0.444	0.455	1	Basal	0.650922	1.53628	0.975824	Donor1	log2FC
N4BP1	0.477221	-0.752452	0.333	0.409	1	Basal	0.593594	1.68465	0.814181	Donor1	log2FC
HMGN3	0.47966	1.07075	0.778	0.705	1	Basal	2.10052	0.476072	1.10355	Donor1	log2FC
MRPL48	0.480291	1.29468	0.333	0.227	1	Basal	2.45323	0.407626	1.46696	Donor1	log2FC
INO80C	0.481707	0.811149	0.222	0.136	1	Basal	1.75461	0.569928	1.63235	Donor1	log2FC
TUBA1A	0.48439	0.615324	0.556	0.477	1	Basal	1.5319	0.652783	1.16562	Donor1	log2FC
IFRD1	0.486202	-0.626246	0.444	0.568	1	Basal	0.64786	1.54354	0.78169	Donor1	log2FC
DPH3	0.487112	0.669534	0.111	0.25	1	Basal	1.59056	0.62871	0.444	Donor1	log2FC
MAF1	0.488005	0.611183	0.444	0.364	1	Basal	1.52751	0.65466	1.21978	Donor1	log2FC
RMRP	0.488005	-0.712247	0.333	0.386	1	Basal	0.610369	1.63835	0.862694	Donor1	log2FC
FTO	0.488005	0.953138	0.444	0.364	1	Basal	1.93608	0.516508	1.21978	Donor1	log2FC
S100A4	0.488527	-1.02514	0.444	0.477	1	Basal	0.491362	2.03516	0.930818	Donor1	log2FC
FH	0.490035	0.661128	0.444	0.341	1	Basal	1.58132	0.632384	1.30205	Donor1	log2FC
TIMM23	0.490035	0.651764	0.444	0.341	1	Basal	1.57109	0.636501	1.30205	Donor1	log2FC
CENPX	0.492432	0.978959	0.556	0.432	1	Basal	1.97104	0.507346	1.28704	Donor1	log2FC
CBX1	0.492677	1.02516	0.444	0.295	1	Basal	2.03519	0.491355	1.50508	Donor1	log2FC
YPEL3	0.500419	0.747928	0.556	0.477	1	Basal	1.67938	0.595458	1.16562	Donor1	log2FC
EFEMP1	0.501162	1.07685	0.556	0.614	1	Basal	2.10943	0.474062	0.905537	Donor1	log2FC
NSL1	0.504402	0.892745	0.556	0.409	1	Basal	1.85671	0.538588	1.35941	Donor1	log2FC
LDHB	0.504677	-0.591688	0.667	0.795	1	Basal	0.663566	1.50701	0.838994	Donor1	log2FC
TUBA4A	0.505226	0.720055	0.444	0.364	1	Basal	1.64724	0.607074	1.21978	Donor1	log2FC
MED20	0.505712	-0.607751	0.222	0.136	1	Basal	0.656219	1.52388	1.63235	Donor1	log2FC
MAPKAPK5-AS1	0.505712	0.72236	0.222	0.136	1	Basal	1.64988	0.606105	1.63235	Donor1	log2FC
ALDH9A1	0.507014	-0.727707	0.444	0.545	1	Basal	0.603863	1.656	0.814679	Donor1	log2FC
PIAS1	0.507014	-0.687642	0.444	0.545	1	Basal	0.620868	1.61065	0.814679	Donor1	log2FC
SREK1IP1	0.509462	-0.852769	0.222	0.364	1	Basal	0.553721	1.80596	0.60989	Donor1	log2FC
ATP1B3	0.509859	-0.675874	0.556	0.545	1	Basal	0.625953	1.59756	1.02018	Donor1	log2FC
TET2	0.509859	-0.797507	0.556	0.545	1	Basal	0.575342	1.7381	1.02018	Donor1	log2FC
RABL6	0.511094	-0.617983	0.333	0.409	1	Basal	0.651581	1.53473	0.814181	Donor1	log2FC
SMIM26	0.512434	0.875877	0.667	0.545	1	Basal	1.83512	0.544922	1.22385	Donor1	log2FC
C11orf24	0.514505	1.88283	0.222	0.159	1	Basal	3.68797	0.271152	1.39623	Donor1	log2FC
HSPB8	0.516422	1.17321	0.444	0.409	1	Basal	2.25513	0.443434	1.08557	Donor1	log2FC
SERPINH1	0.516724	0.68558	0.556	0.477	1	Basal	1.60835	0.621756	1.16562	Donor1	log2FC
CPSF4	0.520907	-0.595082	0.111	0.205	1	Basal	0.662007	1.51056	0.541463	Donor1	log2FC
RAP1A	0.522761	0.706269	0.444	0.364	1	Basal	1.63158	0.612903	1.21978	Donor1	log2FC
NDUFB2	0.523249	1.18477	0.778	0.659	1	Basal	2.27326	0.439896	1.18058	Donor1	log2FC
NRBP1	0.529424	0.936723	0.444	0.295	1	Basal	1.91417	0.522418	1.50508	Donor1	log2FC
SURF1	0.529664	0.899987	0.556	0.455	1	Basal	1.86605	0.535892	1.22198	Donor1	log2FC
ARHGEF12	0.529664	0.611118	0.333	0.5	1	Basal	1.52744	0.654689	0.666	Donor1	log2FC
UGCG	0.529801	-0.758588	0.444	0.432	1	Basal	0.591075	1.69183	1.02778	Donor1	log2FC
RNF113A	0.530332	1.18604	0.222	0.136	1	Basal	2.27527	0.439507	1.63235	Donor1	log2FC
CCNG1	0.531273	1.14269	0.333	0.25	1	Basal	2.20793	0.452914	1.332	Donor1	log2FC
SSPN	0.5333	1.03071	0.444	0.5	1	Basal	2.04303	0.48947	0.888	Donor1	log2FC
JDP2	0.5333	-0.76884	0.444	0.5	1	Basal	0.586889	1.7039	0.888	Donor1	log2FC
ANXA5	0.534178	-0.701252	0.667	0.75	1	Basal	0.615038	1.62591	0.889333	Donor1	log2FC
PPCS	0.538409	0.956461	0.556	0.409	1	Basal	1.94054	0.515319	1.35941	Donor1	log2FC
FBXL5	0.5427	0.781667	0.333	0.477	1	Basal	1.71912	0.581694	0.698113	Donor1	log2FC
PI4KB	0.546154	1.02345	0.444	0.318	1	Basal	2.03277	0.49194	1.39623	Donor1	log2FC
TRPC1	0.550161	-0.797759	0.111	0.182	1	Basal	0.575242	1.7384	0.60989	Donor1	log2FC
SNRPC	0.555199	0.788802	0.667	0.568	1	Basal	1.72764	0.578824	1.1743	Donor1	log2FC
IST1	0.560007	0.61682	0.333	0.477	1	Basal	1.53349	0.652107	0.698113	Donor1	log2FC
TGIF2	0.561676	0.65258	0.333	0.227	1	Basal	1.57198	0.636142	1.46696	Donor1	log2FC
TMEM35B	0.561831	-0.6236	0.444	0.523	1	Basal	0.649049	1.54072	0.848948	Donor1	log2FC
ECHDC1	0.562041	-0.643651	0.444	0.341	1	Basal	0.640091	1.56228	1.30205	Donor1	log2FC
CCL28	0.562311	0.599832	0.222	0.159	1	Basal	1.51554	0.659831	1.39623	Donor1	log2FC
LAMTOR1	0.563469	0.80743	0.556	0.591	1	Basal	1.75009	0.571399	0.940778	Donor1	log2FC
ATG101	0.564162	-0.58409	0.333	0.409	1	Basal	0.66707	1.49909	0.814181	Donor1	log2FC
TSC22D3	0.569073	-0.599927	0.333	0.432	1	Basal	0.659787	1.51564	0.770833	Donor1	log2FC
BIRC2	0.571389	-0.633535	0.333	0.364	1	Basal	0.644595	1.55136	0.914835	Donor1	log2FC
AL627171.2	0.572493	-0.604368	0.444	0.477	1	Basal	0.65776	1.52031	0.930818	Donor1	log2FC
PCF11	0.5732	-0.632965	0.556	0.523	1	Basal	0.64485	1.55075	1.0631	Donor1	log2FC
CKAP4	0.57353	-0.644459	0.333	0.455	1	Basal	0.639733	1.56315	0.731868	Donor1	log2FC
SERPINB5	0.57353	-0.587637	0.333	0.455	1	Basal	0.665432	1.50278	0.731868	Donor1	log2FC
ZMYND11	0.575768	0.787624	0.556	0.545	1	Basal	1.72623	0.579298	1.02018	Donor1	log2FC
NR1D1	0.57718	0.741847	0.444	0.364	1	Basal	1.67232	0.597973	1.21978	Donor1	log2FC
DENR	0.577576	0.918659	0.556	0.432	1	Basal	1.89036	0.529	1.28704	Donor1	log2FC
PHC3	0.580809	0.828601	0.444	0.341	1	Basal	1.77596	0.563075	1.30205	Donor1	log2FC
SELENOP	0.581252	0.600896	0.556	0.455	1	Basal	1.51666	0.659344	1.22198	Donor1	log2FC
CISD1	0.581252	0.613747	0.556	0.455	1	Basal	1.53023	0.653497	1.22198	Donor1	log2FC
MYADM	0.582072	0.644243	0.556	0.614	1	Basal	1.56292	0.639829	0.905537	Donor1	log2FC
RGCC	0.584281	0.869746	0.444	0.568	1	Basal	1.82734	0.547243	0.78169	Donor1	log2FC
ARHGDIA	0.58459	1.36889	0.444	0.5	1	Basal	2.58272	0.387189	0.888	Donor1	log2FC
ATP6V1F	0.58528	-0.668656	0.556	0.659	1	Basal	0.629092	1.58959	0.843703	Donor1	log2FC
GDE1	0.589551	0.870992	0.222	0.318	1	Basal	1.82892	0.546771	0.698113	Donor1	log2FC
GSTO1	0.590365	-0.683134	0.444	0.545	1	Basal	0.622811	1.60562	0.814679	Donor1	log2FC
CACYBP	0.592853	0.592995	0.556	0.545	1	Basal	1.50838	0.662965	1.02018	Donor1	log2FC
RPS27L	0.592853	0.719523	0.556	0.545	1	Basal	1.64664	0.607298	1.02018	Donor1	log2FC
LIX1L	0.593034	0.925175	0.333	0.25	1	Basal	1.89891	0.526617	1.332	Donor1	log2FC
CCNG2	0.595895	-0.605245	0.333	0.386	1	Basal	0.65736	1.52124	0.862694	Donor1	log2FC
IFNGR1	0.596335	0.652964	0.444	0.523	1	Basal	1.5724	0.635972	0.848948	Donor1	log2FC
STX3	0.604729	0.933966	0.333	0.227	1	Basal	1.91052	0.523418	1.46696	Donor1	log2FC
GNAI1	0.606873	1.06255	0.444	0.295	1	Basal	2.08862	0.478784	1.50508	Donor1	log2FC
CHPT1	0.607763	0.812735	0.556	0.523	1	Basal	1.75654	0.569302	1.0631	Donor1	log2FC
MBD2	0.607763	-0.589637	0.556	0.523	1	Basal	0.66451	1.50487	1.0631	Donor1	log2FC
CYRIB	0.609823	1.06435	0.333	0.295	1	Basal	2.09123	0.478186	1.12881	Donor1	log2FC
VCL	0.611818	1.08779	0.667	0.659	1	Basal	2.12548	0.470482	1.01214	Donor1	log2FC
RBMX	0.611818	1.20156	0.667	0.659	1	Basal	2.29988	0.434805	1.01214	Donor1	log2FC
ATG4C	0.612165	1.10723	0.222	0.159	1	Basal	2.15432	0.464184	1.39623	Donor1	log2FC
CCDC34	0.612165	0.668686	0.222	0.159	1	Basal	1.58962	0.629079	1.39623	Donor1	log2FC
FN1	0.612333	-0.614368	0.222	0.295	1	Basal	0.653216	1.53089	0.752542	Donor1	log2FC
TP53RK	0.612333	-0.60398	0.222	0.295	1	Basal	0.657936	1.5199	0.752542	Donor1	log2FC
UBE2D2	0.612338	1.34354	0.667	0.545	1	Basal	2.53773	0.394053	1.22385	Donor1	log2FC
TJAP1	0.61486	1.20185	0.222	0.182	1	Basal	2.30034	0.434718	1.21978	Donor1	log2FC
PET100	0.62032	0.933923	0.556	0.682	1	Basal	1.91046	0.523433	0.815249	Donor1	log2FC
REEP5	0.621437	0.604913	0.667	0.682	1	Basal	1.52089	0.657511	0.978006	Donor1	log2FC
TXNL4A	0.622829	0.893201	0.556	0.5	1	Basal	1.85729	0.538418	1.112	Donor1	log2FC
PRMT6	0.623202	0.789741	0.111	0.068	1	Basal	1.72876	0.578448	1.63235	Donor1	log2FC
FAM111A	0.623251	-0.74513	0.333	0.341	1	Basal	0.596614	1.67612	0.97654	Donor1	log2FC
ECI1	0.625959	-0.69436	0.444	0.477	1	Basal	0.617984	1.61817	0.930818	Donor1	log2FC
ZNF160	0.626796	-0.744164	0.333	0.227	1	Basal	0.597014	1.675	1.46696	Donor1	log2FC
ECH1	0.629792	0.883994	0.444	0.591	1	Basal	1.84548	0.541865	0.751269	Donor1	log2FC
DSP	0.631679	0.591735	0.556	0.591	1	Basal	1.50706	0.663544	0.940778	Donor1	log2FC
GPI	0.633377	-0.691267	0.556	0.614	1	Basal	0.61931	1.6147	0.905537	Donor1	log2FC
CDC20B	0.634517	-1.22646	0.111	0.159	1	Basal	0.427366	2.33991	0.698113	Donor1	log2FC
STK38	0.635075	0.716453	0.333	0.5	1	Basal	1.64314	0.608592	0.666	Donor1	log2FC
SLC35A2	0.637803	1.10167	0.222	0.159	1	Basal	2.14602	0.465978	1.39623	Donor1	log2FC
USP20	0.639464	1.07404	0.111	0.205	1	Basal	2.10532	0.474987	0.541463	Donor1	log2FC
IRF2	0.640771	0.974616	0.556	0.5	1	Basal	1.96512	0.508875	1.112	Donor1	log2FC
ZCCHC10	0.644057	0.644635	0.333	0.273	1	Basal	1.56334	0.639654	1.21978	Donor1	log2FC
ZFAND1	0.644057	0.653143	0.333	0.273	1	Basal	1.57259	0.635894	1.21978	Donor1	log2FC
ATF7	0.644057	1.14486	0.333	0.273	1	Basal	2.21124	0.452235	1.21978	Donor1	log2FC
TNFSF12	0.644057	1.03987	0.333	0.273	1	Basal	2.05604	0.486373	1.21978	Donor1	log2FC
PLD3	0.645447	0.793965	0.556	0.545	1	Basal	1.73383	0.576757	1.02018	Donor1	log2FC
AKT1S1	0.647404	0.889711	0.222	0.341	1	Basal	1.85281	0.539722	0.651026	Donor1	log2FC
PSMB2	0.647455	0.916777	0.667	0.545	1	Basal	1.88789	0.529691	1.22385	Donor1	log2FC
ARPC5	0.649266	1.33299	0.556	0.591	1	Basal	2.51924	0.396945	0.940778	Donor1	log2FC
RSL1D1	0.650895	0.600384	0.667	0.591	1	Basal	1.51612	0.659578	1.1286	Donor1	log2FC
NEU1	0.653474	0.788693	0.556	0.455	1	Basal	1.72751	0.578868	1.22198	Donor1	log2FC
VDAC2	0.658134	1.0722	0.667	0.568	1	Basal	2.10264	0.475592	1.1743	Donor1	log2FC
MUC7	0.660227	0.616606	0.111	0.068	1	Basal	1.53326	0.652204	1.63235	Donor1	log2FC
DYNC1I2	0.663398	0.905259	0.556	0.545	1	Basal	1.87288	0.533937	1.02018	Donor1	log2FC
SNX33	0.663883	1.0847	0.222	0.159	1	Basal	2.12093	0.471491	1.39623	Donor1	log2FC
PTPN18	0.665578	0.643649	0.333	0.273	1	Basal	1.56228	0.640092	1.21978	Donor1	log2FC
TIMM50	0.665578	1.12307	0.333	0.273	1	Basal	2.17809	0.459117	1.21978	Donor1	log2FC
MIR22HG	0.668078	1.11224	0.444	0.523	1	Basal	2.16181	0.462575	0.848948	Donor1	log2FC
ASPSCR1	0.668079	0.672064	0.222	0.341	1	Basal	1.59335	0.627608	0.651026	Donor1	log2FC
ATP6V0E1	0.672368	-0.683394	0.556	0.682	1	Basal	0.622699	1.60591	0.815249	Donor1	log2FC
TMEM258	0.673354	-0.752105	0.667	0.682	1	Basal	0.593737	1.68425	0.978006	Donor1	log2FC
AKIRIN1	0.673368	0.907311	0.444	0.364	1	Basal	1.87555	0.533178	1.21978	Donor1	log2FC
TMEM50B	0.67481	0.822334	0.556	0.477	1	Basal	1.76826	0.565526	1.16562	Donor1	log2FC
EGR2	0.678513	-0.718372	0.333	0.318	1	Basal	0.607783	1.64532	1.04717	Donor1	log2FC
SUB1	0.678901	0.652021	0.667	0.614	1	Basal	1.57137	0.636388	1.08632	Donor1	log2FC
TXN2	0.679519	0.85766	0.556	0.523	1	Basal	1.8121	0.551847	1.0631	Donor1	log2FC
MZT2B	0.681207	0.883006	0.667	0.659	1	Basal	1.84421	0.542236	1.01214	Donor1	log2FC
AFDN	0.681545	0.821327	0.556	0.545	1	Basal	1.76703	0.565921	1.02018	Donor1	log2FC
LSM12	0.683983	-0.614759	0.333	0.341	1	Basal	0.653039	1.5313	0.97654	Donor1	log2FC
TRIOBP	0.687443	0.758732	0.444	0.386	1	Basal	1.692	0.591016	1.15026	Donor1	log2FC
AZGP1	0.689659	-0.899552	0.111	0.159	1	Basal	0.536053	1.86549	0.698113	Donor1	log2FC
ZNF713	0.698103	-0.854012	0.111	0.068	1	Basal	0.553244	1.80752	1.63235	Donor1	log2FC
RLF	0.709908	0.917505	0.556	0.455	1	Basal	1.88885	0.529424	1.22198	Donor1	log2FC
SPRED2	0.71018	-0.580044	0.444	0.295	1	Basal	0.668943	1.49489	1.50508	Donor1	log2FC
CHMP5	0.712351	0.801852	0.556	0.477	1	Basal	1.74334	0.573613	1.16562	Donor1	log2FC
LSM4	0.713981	0.613275	0.444	0.432	1	Basal	1.52973	0.653711	1.02778	Donor1	log2FC
STMN1	0.720687	-0.698563	0.444	0.409	1	Basal	0.616186	1.62289	1.08557	Donor1	log2FC
CRBN	0.720687	0.650388	0.444	0.409	1	Basal	1.56959	0.637109	1.08557	Donor1	log2FC
PARVA	0.720687	0.688343	0.444	0.409	1	Basal	1.61143	0.620566	1.08557	Donor1	log2FC
CLEC2B	0.720687	-0.64193	0.444	0.409	1	Basal	0.640855	1.56042	1.08557	Donor1	log2FC
PMPCA	0.725434	0.938781	0.333	0.25	1	Basal	1.91691	0.521673	1.332	Donor1	log2FC
STX5	0.726565	0.588256	0.444	0.455	1	Basal	1.50343	0.665146	0.975824	Donor1	log2FC
EWSR1	0.73317	0.622522	0.667	0.614	1	Basal	1.53956	0.649535	1.08632	Donor1	log2FC
OTUD6B-AS1	0.737419	0.804266	0.333	0.409	1	Basal	1.74626	0.572653	0.814181	Donor1	log2FC
THOC6	0.741665	1.15366	0.222	0.182	1	Basal	2.22477	0.449484	1.21978	Donor1	log2FC
EMD	0.743483	1.39893	0.333	0.455	1	Basal	2.63706	0.37921	0.731868	Donor1	log2FC
PIP	0.744485	-0.806367	0.222	0.159	1	Basal	0.57182	1.7488	1.39623	Donor1	log2FC
SLC5A3	0.746832	0.667848	0.222	0.364	1	Basal	1.5887	0.629445	0.60989	Donor1	log2FC
PRMT5	0.748463	-0.797942	0.333	0.25	1	Basal	0.575169	1.73862	1.332	Donor1	log2FC
CCNO	0.750852	-0.60792	0.333	0.364	1	Basal	0.656142	1.52406	0.914835	Donor1	log2FC
UBE3A	0.755895	0.720867	0.556	0.545	1	Basal	1.64817	0.606733	1.02018	Donor1	log2FC
CTSZ	0.757331	1.10101	0.556	0.568	1	Basal	2.14506	0.466189	0.978873	Donor1	log2FC
TIMM9	0.758803	-0.611901	0.222	0.227	1	Basal	0.654334	1.52827	0.977974	Donor1	log2FC
EFHD1	0.759456	0.965796	0.333	0.295	1	Basal	1.95314	0.511996	1.12881	Donor1	log2FC
PEDS1	0.759456	1.36617	0.333	0.295	1	Basal	2.57785	0.38792	1.12881	Donor1	log2FC
XRN2	0.762139	0.989614	0.444	0.523	1	Basal	1.98565	0.503612	0.848948	Donor1	log2FC
DHFR	0.76271	-0.65939	0.111	0.136	1	Basal	0.633146	1.57941	0.816176	Donor1	log2FC
SNCA	0.771888	-0.617567	0.333	0.364	1	Basal	0.651769	1.53429	0.914835	Donor1	log2FC
EIF1B	0.773399	1.31907	0.556	0.523	1	Basal	2.49505	0.400794	1.0631	Donor1	log2FC
PRR4	0.776161	-2.74779	0.889	0.932	1	Basal	0.148878	6.71689	0.953863	Donor1	log2FC
S100A10	0.780316	0.633577	0.667	0.636	1	Basal	1.55141	0.644576	1.04874	Donor1	log2FC
CAMK2D	0.780945	0.888123	0.444	0.409	1	Basal	1.85077	0.540317	1.08557	Donor1	log2FC
AGPAT1	0.785957	-0.660625	0.333	0.318	1	Basal	0.632604	1.58077	1.04717	Donor1	log2FC
GNG5	0.790376	1.12954	0.667	0.659	1	Basal	2.1879	0.45706	1.01214	Donor1	log2FC
GADD45GIP1	0.791133	0.914862	0.556	0.5	1	Basal	1.88539	0.530395	1.112	Donor1	log2FC
LYZ	0.791606	-1.73697	0.667	0.705	1	Basal	0.299999	3.33335	0.946099	Donor1	log2FC
RIC8A	0.793479	-0.642085	0.444	0.432	1	Basal	0.640786	1.56058	1.02778	Donor1	log2FC
GARS1	0.795182	1.02004	0.222	0.273	1	Basal	2.02797	0.493104	0.813187	Donor1	log2FC
MCU	0.795182	1.03736	0.222	0.273	1	Basal	2.05247	0.487217	0.813187	Donor1	log2FC
RFC4	0.797258	0.820081	0.111	0.091	1	Basal	1.7655	0.56641	1.21978	Donor1	log2FC
ZNF853	0.797258	1.20665	0.111	0.091	1	Basal	2.30801	0.433274	1.21978	Donor1	log2FC
MRPL41	0.797306	-0.657778	0.556	0.614	1	Basal	0.633854	1.57765	0.905537	Donor1	log2FC
RHOB	0.79899	0.66051	0.556	0.659	1	Basal	1.58064	0.632655	0.843703	Donor1	log2FC
ZXDB	0.799887	-0.891531	0.222	0.159	1	Basal	0.539042	1.85514	1.39623	Donor1	log2FC
PUM3	0.801348	0.739049	0.444	0.409	1	Basal	1.66908	0.599134	1.08557	Donor1	log2FC
TIMP3	0.80912	0.678574	0.444	0.5	1	Basal	1.60056	0.624782	0.888	Donor1	log2FC
TSR1	0.811517	0.981683	0.222	0.295	1	Basal	1.97477	0.506389	0.752542	Donor1	log2FC
POLR2K	0.815345	0.763687	0.556	0.591	1	Basal	1.69782	0.588989	0.940778	Donor1	log2FC
MRPL23	0.824773	-0.588017	0.111	0.136	1	Basal	0.665256	1.50318	0.816176	Donor1	log2FC
TSG101	0.825185	0.862922	0.444	0.341	1	Basal	1.81872	0.549838	1.30205	Donor1	log2FC
ERICH1	0.826875	-0.861583	0.333	0.295	1	Basal	0.550348	1.81703	1.12881	Donor1	log2FC
PYGL	0.830099	0.912307	0.444	0.386	1	Basal	1.88205	0.531335	1.15026	Donor1	log2FC
FLOT1	0.83024	-0.702021	0.556	0.5	1	Basal	0.61471	1.62678	1.112	Donor1	log2FC
WDR61	0.83024	0.85979	0.556	0.5	1	Basal	1.81477	0.551033	1.112	Donor1	log2FC
SNRNP25	0.830241	0.766275	0.333	0.318	1	Basal	1.70087	0.587934	1.04717	Donor1	log2FC
TXNDC17	0.834107	-0.795635	0.444	0.432	1	Basal	0.57609	1.73584	1.02778	Donor1	log2FC
BCS1L	0.834318	0.717499	0.111	0.159	1	Basal	1.64433	0.608151	0.698113	Donor1	log2FC
UQCRH	0.839717	0.715328	0.778	0.795	1	Basal	1.64186	0.609066	0.978616	Donor1	log2FC
ATG4D	0.841078	0.67812	0.222	0.205	1	Basal	1.60005	0.624979	1.08293	Donor1	log2FC
TOMM6	0.844092	0.631006	0.667	0.568	1	Basal	1.54864	0.645726	1.1743	Donor1	log2FC
TP63	0.845959	-0.913987	0.556	0.432	1	Basal	0.530716	1.88425	1.28704	Donor1	log2FC
HSPB11	0.848755	-0.62286	0.556	0.477	1	Basal	0.649382	1.53993	1.16562	Donor1	log2FC
CTDSPL	0.851048	0.877014	0.444	0.545	1	Basal	1.83657	0.544493	0.814679	Donor1	log2FC
EIF4E	0.851048	1.72655	0.556	0.523	1	Basal	3.30936	0.302174	1.0631	Donor1	log2FC
RAD23A	0.851048	0.668586	0.444	0.545	1	Basal	1.58951	0.629123	0.814679	Donor1	log2FC
ETV3	0.85107	0.997673	0.444	0.386	1	Basal	1.99678	0.500807	1.15026	Donor1	log2FC
RMDN3	0.852596	-0.580412	0.333	0.318	1	Basal	0.668773	1.49528	1.04717	Donor1	log2FC
NDUFAB1	0.852921	0.658001	0.556	0.568	1	Basal	1.57789	0.633756	0.978873	Donor1	log2FC
LCMT1	0.855219	1.01524	0.333	0.341	1	Basal	2.02123	0.494747	0.97654	Donor1	log2FC
MYD88	0.858906	0.627402	0.222	0.227	1	Basal	1.54478	0.647341	0.977974	Donor1	log2FC
NRBP2	0.866608	0.811605	0.222	0.273	1	Basal	1.75516	0.569748	0.813187	Donor1	log2FC
HTATSF1	0.868724	0.969221	0.444	0.5	1	Basal	1.95778	0.510782	0.888	Donor1	log2FC
PRPF6	0.87507	1.55684	0.333	0.318	1	Basal	2.94209	0.339895	1.04717	Donor1	log2FC
GRTP1	0.875361	0.740739	0.222	0.25	1	Basal	1.67103	0.598433	0.888	Donor1	log2FC
DCAKD	0.884359	0.737402	0.222	0.227	1	Basal	1.66717	0.599819	0.977974	Donor1	log2FC
CGGBP1	0.886709	0.848567	0.444	0.455	1	Basal	1.80071	0.555336	0.975824	Donor1	log2FC
AVL9	0.893658	0.678461	0.222	0.205	1	Basal	1.60043	0.624831	1.08293	Donor1	log2FC
ARPC1A	0.899642	0.799794	0.444	0.523	1	Basal	1.74085	0.574431	0.848948	Donor1	log2FC
NIPSNAP1	0.900142	1.69385	0.222	0.25	1	Basal	3.23518	0.309102	0.888	Donor1	log2FC
DBP	0.901121	0.855699	0.333	0.364	1	Basal	1.80964	0.552597	0.914835	Donor1	log2FC
CASP8AP2	0.903335	-0.742114	0.222	0.182	1	Basal	0.597863	1.67263	1.21978	Donor1	log2FC
CEP63	0.905132	-0.592585	0.444	0.409	1	Basal	0.663154	1.50795	1.08557	Donor1	log2FC
BLMH	0.92014	0.681408	0.222	0.205	1	Basal	1.6037	0.623557	1.08293	Donor1	log2FC
PSMA6	0.921669	0.679249	0.667	0.568	1	Basal	1.60131	0.62449	1.1743	Donor1	log2FC
MIA2	0.924168	1.00104	0.333	0.386	1	Basal	2.00144	0.49964	0.862694	Donor1	log2FC
LAP3	0.927761	0.722072	0.444	0.455	1	Basal	1.64955	0.606226	0.975824	Donor1	log2FC
ZNF100	0.935598	-0.868289	0.222	0.227	1	Basal	0.547796	1.8255	0.977974	Donor1	log2FC
UBA1	0.939683	0.812797	0.444	0.523	1	Basal	1.75661	0.569277	0.848948	Donor1	log2FC
MICOS10	0.941764	0.862614	0.667	0.614	1	Basal	1.81833	0.549955	1.08632	Donor1	log2FC
SNX14	0.943028	1.04711	0.333	0.318	1	Basal	2.06639	0.483935	1.04717	Donor1	log2FC
MED18	0.948504	1.17137	0.111	0.114	1	Basal	2.25226	0.443999	0.973684	Donor1	log2FC
ADO	0.948504	1.19024	0.111	0.114	1	Basal	2.28191	0.43823	0.973684	Donor1	log2FC
XPO1	0.948863	0.679212	0.556	0.455	1	Basal	1.60127	0.624506	1.22198	Donor1	log2FC
PPP1R14B	0.95009	0.816979	0.556	0.523	1	Basal	1.76171	0.567629	1.0631	Donor1	log2FC
CCT3	0.950724	-0.581301	0.556	0.568	1	Basal	0.668361	1.4962	0.978873	Donor1	log2FC
CCT4	0.950995	0.726976	0.556	0.591	1	Basal	1.65517	0.604169	0.940778	Donor1	log2FC
PPCDC	0.951849	0.771562	0.111	0.136	1	Basal	1.70712	0.585783	0.816176	Donor1	log2FC
ENDOG	0.963462	1.08745	0.222	0.273	1	Basal	2.12498	0.470593	0.813187	Donor1	log2FC
VAT1	0.963462	1.6842	0.222	0.273	1	Basal	3.21362	0.311176	0.813187	Donor1	log2FC
KIFBP	0.967461	0.79371	0.333	0.386	1	Basal	1.73353	0.576859	0.862694	Donor1	log2FC
PEBP1	0.971444	0.61142	0.778	0.75	1	Basal	1.52776	0.654552	1.03733	Donor1	log2FC
PPP2R3A	0.97334	-0.788016	0.222	0.205	1	Basal	0.57914	1.7267	1.08293	Donor1	log2FC
TMLHE	0.974974	1.078	0.222	0.25	1	Basal	2.11111	0.473684	0.888	Donor1	log2FC
C1orf122	0.979114	0.788274	0.444	0.432	1	Basal	1.72701	0.579036	1.02778	Donor1	log2FC
AKR1C3	0.979114	0.802638	0.444	0.432	1	Basal	1.74429	0.5733	1.02778	Donor1	log2FC
CEBPZ	0.980388	1.28063	0.667	0.568	1	Basal	2.42945	0.411615	1.1743	Donor1	log2FC
H4C3	0.980573	-0.641697	0.667	0.614	1	Basal	0.640958	1.56016	1.08632	Donor1	log2FC
USF1	0.987106	1.0687	0.222	0.227	1	Basal	2.09754	0.476749	0.977974	Donor1	log2FC
MBIP	0.987106	0.983378	0.222	0.227	1	Basal	1.97709	0.505794	0.977974	Donor1	log2FC
TIMM22	0.987106	0.66568	0.222	0.227	1	Basal	1.58632	0.630392	0.977974	Donor1	log2FC
LYPLA2	0.987817	0.747916	0.222	0.273	1	Basal	1.67937	0.595463	0.813187	Donor1	log2FC
TMEM33	0.988367	0.932896	0.333	0.295	1	Basal	1.9091	0.523806	1.12881	Donor1	log2FC
PPP2CB	1	0.862995	0.444	0.477	1	Basal	1.81881	0.54981	0.930818	Donor1	log2FC
CSNK1D	1	0.856895	0.444	0.477	1	Basal	1.81114	0.55214	0.930818	Donor1	log2FC
POLR2F	1	0.752413	0.444	0.432	1	Basal	1.68461	0.59361	1.02778	Donor1	log2FC
SCGB1A11	1.39554e-05	-2.94392	0	0.104	0.510588	Secretory	0.129955	7.69499	0	Donor1	log2FC
VAPB1	0.000298348	-0.606855	0.128	0.271	1	Secretory	0.656626	1.52294	0.472325	Donor1	log2FC
ODAM	0.000672651	-0.655558	0.279	0.443	1	Secretory	0.63483	1.57523	0.629797	Donor1	log2FC
HSPA1A1	0.0016269	-1.35562	0.436	0.568	1	Secretory	0.390766	2.55908	0.767606	Donor1	log2FC
MT-ATP81	0.00247629	0.627161	0.703	0.698	1	Secretory	1.54452	0.647449	1.00716	Donor1	log2FC
CD551	0.00284405	-0.62218	0.372	0.521	1	Secretory	0.649688	1.5392	0.714012	Donor1	log2FC
MUC5B	0.00311076	-0.756401	0.203	0.344	1	Secretory	0.591971	1.68927	0.590116	Donor1	log2FC
LINC003421	0.00645447	-0.885414	0.244	0.375	1	Secretory	0.541332	1.84729	0.650667	Donor1	log2FC
AGR21	0.00662788	-0.774458	0.349	0.479	1	Secretory	0.584608	1.71055	0.728601	Donor1	log2FC
HSPA1B1	0.00726608	-0.888293	0.43	0.573	1	Secretory	0.540253	1.85099	0.750436	Donor1	log2FC
NEAT11	0.0074592	0.987076	0.355	0.49	1	Secretory	1.98216	0.504499	0.72449	Donor1	log2FC
SMR3B	0.0116814	-3.945	0.11	0.198	1	Secretory	0.0649286	15.4015	0.555556	Donor1	log2FC
ANKRD36C1	0.0133811	-0.903522	0.273	0.396	1	Secretory	0.53458	1.87063	0.689394	Donor1	log2FC
FCGBP1	0.0203363	-0.70943	0.378	0.51	1	Secretory	0.611562	1.63516	0.741176	Donor1	log2FC
HBB1	0.0456992	0.610941	0.337	0.25	1	Secretory	1.52726	0.654769	1.348	Donor1	log2FC
MMP71	0.057472	1.28299	0.11	0.057	1	Secretory	2.43344	0.410942	1.92982	Donor1	log2FC
TFF31	0.0658728	-0.880914	0.302	0.391	1	Secretory	0.543023	1.84154	0.772379	Donor1	log2FC
SERPINA31	0.0923727	1.59715	0.448	0.391	1	Secretory	3.02546	0.330528	1.14578	Donor1	log2FC
BPIFB21	0.101355	-0.741811	0.174	0.24	1	Secretory	0.597988	1.67227	0.725	Donor1	log2FC
SCGB3A21	0.108906	0.655092	0.715	0.667	1	Secretory	1.57472	0.635035	1.07196	Donor1	log2FC
DEFB11	0.202199	0.863443	0.192	0.146	1	Secretory	1.81938	0.549639	1.31507	Donor1	log2FC
S100A101	0.221906	0.736563	0.32	0.271	1	Secretory	1.6662	0.600168	1.18081	Donor1	log2FC
MYL91	0.228965	0.825999	0.174	0.125	1	Secretory	1.77276	0.564092	1.392	Donor1	log2FC
AKR1C11	0.235367	0.615496	0.436	0.396	1	Secretory	1.53208	0.652705	1.10101	Donor1	log2FC
SAA2	0.244503	1.06749	0.122	0.089	1	Secretory	2.09578	0.477148	1.37079	Donor1	log2FC
CLU	0.246934	0.774333	0.517	0.495	1	Secretory	1.7104	0.584659	1.04444	Donor1	log2FC
KCNQ1OT11	0.382606	0.625177	0.227	0.276	1	Secretory	1.5424	0.64834	0.822464	Donor1	log2FC
MGP1	0.41791	0.692333	0.401	0.37	1	Secretory	1.61589	0.618852	1.08378	Donor1	log2FC
KRT71	0.497278	0.719798	0.448	0.521	1	Secretory	1.64695	0.607182	0.859885	Donor1	log2FC
SAA11	0.578956	1.61215	0.238	0.281	1	Secretory	3.05708	0.327109	0.846975	Donor1	log2FC
LCN21	0.633297	0.750036	0.471	0.495	1	Secretory	1.68183	0.594589	0.951515	Donor1	log2FC
SNHG5	0.694922	0.605638	0.523	0.578	1	Secretory	1.52165	0.657181	0.904844	Donor1	log2FC
IFITM31	0.753564	0.736636	0.419	0.469	1	Secretory	1.66629	0.600137	0.89339	Donor1	log2FC
PRB1	0.802585	-0.916365	0.11	0.12	1	Secretory	0.529842	1.88735	0.916667	Donor1	log2FC
RARRES11	0.880183	0.686179	0.297	0.297	1	Secretory	1.60902	0.621498	1	Donor1	log2FC
IFITM2	0.947983	0.745586	0.337	0.354	1	Secretory	1.67666	0.596425	0.951977	Donor1	log2FC
CRISP3	0.994455	0.635492	0.465	0.521	1	Secretory	1.55347	0.643721	0.892514	Donor1	log2FC
DNAJB15	6.74523e-06	-1.0149	0.646	0.793	0.246788	TC	0.494861	2.02077	0.814628	Donor1	log2FC
RBBP41	6.93441e-06	0.647784	0.465	0.227	0.253709	TC	1.56676	0.63826	2.04846	Donor1	log2FC
HSP90AA12	2.35797e-05	-0.693012	0.919	0.914	0.862709	TC	0.618561	1.61666	1.00547	Donor1	log2FC
BTG21	2.43286e-05	0.600871	0.788	0.641	0.890112	TC	1.51663	0.659356	1.22933	Donor1	log2FC
HSPA1A2	3.74034e-05	-2.78473	0.283	0.461	1	TC	0.145115	6.8911	0.613883	Donor1	log2FC
TNFAIP31	7.66384e-05	0.616355	0.838	0.715	1	TC	1.533	0.652317	1.17203	Donor1	log2FC
HSPH12	8.36334e-05	-0.711769	0.273	0.5	1	TC	0.610571	1.63781	0.546	Donor1	log2FC
CD552	0.00013496	0.609052	0.525	0.332	1	TC	1.52526	0.655628	1.58133	Donor1	log2FC
PPP1CA1	0.000143777	-0.613706	0.283	0.5	1	TC	0.653516	1.53019	0.566	Donor1	log2FC
PRR41	0.000149081	-0.768593	0.646	0.812	1	TC	0.586989	1.70361	0.795567	Donor1	log2FC
EPB41	0.000170109	0.650033	0.444	0.254	1	TC	1.5692	0.637266	1.74803	Donor1	log2FC
PDE4D2	0.000545328	0.646478	0.505	0.32	1	TC	1.56534	0.638838	1.57812	Donor1	log2FC
ADK	0.000821073	0.624071	0.263	0.117	1	TC	1.54122	0.648837	2.24786	Donor1	log2FC
PIK3CG	0.00112932	0.601308	0.222	0.098	1	TC	1.51709	0.659156	2.26531	Donor1	log2FC
SECISBP2L1	0.00123515	0.588601	0.333	0.18	1	TC	1.50379	0.664987	1.85	Donor1	log2FC
ZEB1	0.00156504	0.607816	0.212	0.094	1	TC	1.52395	0.656189	2.25532	Donor1	log2FC
PTGER41	0.00163132	0.842145	0.646	0.516	1	TC	1.79271	0.557814	1.25194	Donor1	log2FC
HSPA1B2	0.00201619	-1.67022	0.424	0.539	1	TC	0.314206	3.18263	0.786642	Donor1	log2FC
AREG1	0.00317715	0.754623	0.475	0.328	1	TC	1.68719	0.592701	1.44817	Donor1	log2FC
SOCS1	0.00356829	0.733507	0.495	0.355	1	TC	1.66268	0.60144	1.39437	Donor1	log2FC
SYTL21	0.00357947	0.63025	0.525	0.367	1	TC	1.54783	0.646064	1.43052	Donor1	log2FC
HBB2	0.00407533	0.719797	0.374	0.238	1	TC	1.64695	0.607183	1.57143	Donor1	log2FC
BHLHE40	0.0102333	0.595997	0.525	0.406	1	TC	1.51152	0.661587	1.2931	Donor1	log2FC
NKG7	0.013511	-0.580712	0.515	0.621	1	TC	0.668634	1.49559	0.829308	Donor1	log2FC
TRBC1	0.0169238	-0.633689	0.222	0.336	1	TC	0.644526	1.55153	0.660714	Donor1	log2FC
ETV31	0.017987	0.61399	0.364	0.25	1	TC	1.53049	0.653387	1.456	Donor1	log2FC
CCL4L2	0.0648146	-0.768705	0.051	0.113	1	TC	0.586944	1.70374	0.451327	Donor1	log2FC
TRGV9	0.0967035	-0.624299	0.051	0.105	1	TC	0.648735	1.54146	0.485714	Donor1	log2FC
TRBV2	0.12372	0.690511	0.131	0.082	1	TC	1.61386	0.619634	1.59756	Donor1	log2FC
SPRY1	0.468353	0.652319	0.253	0.23	1	TC	1.57169	0.636257	1.1	Donor1	log2FC
SAP181	0.00165127	-0.81644	0.033	0.177	1	PC	0.567841	1.76106	0.186441	Donor1	log2FC
SCGB3A22	0.00247265	1.0828	0.231	0.048	1	PC	2.11814	0.472112	4.8125	Donor1	log2FC
ALKBH7	0.0121521	-1.22439	0.044	0.161	1	PC	0.427979	2.33656	0.273292	Donor1	log2FC
IGHV4-61	0.0126727	-1.56797	0.044	0.161	1	PC	0.337283	2.96487	0.273292	Donor1	log2FC
UXT1	0.0139098	-0.704694	0.055	0.177	1	PC	0.613573	1.6298	0.310734	Donor1	log2FC
TSPO	0.0147446	-0.687548	0.055	0.177	1	PC	0.620908	1.61054	0.310734	Donor1	log2FC
CFAP298	0.0169563	-0.795115	0.022	0.113	1	PC	0.576297	1.73522	0.19469	Donor1	log2FC
CCM2	0.0203729	-0.593106	0.033	0.129	1	PC	0.662914	1.50849	0.255814	Donor1	log2FC
LMF22	0.0212895	-0.735853	0.033	0.129	1	PC	0.600463	1.66538	0.255814	Donor1	log2FC
IGLV1-40	0.022709	-0.706325	0.022	0.113	1	PC	0.612879	1.63164	0.19469	Donor1	log2FC
TRPT11	0.0267136	0.611856	0.11	0.016	1	PC	1.52822	0.654354	6.875	Donor1	log2FC
GNPTG2	0.0284675	0.655678	0.11	0.016	1	PC	1.57536	0.634777	6.875	Donor1	log2FC
P4HB1	0.0321674	-1.05016	0.187	0.323	1	PC	0.482915	2.07076	0.578947	Donor1	log2FC
IGHV3-23	0.0413219	0.589607	0.209	0.081	1	PC	1.50484	0.664524	2.58025	Donor1	log2FC
NCL1	0.0417711	-1.14613	0.077	0.177	1	PC	0.451835	2.2132	0.435028	Donor1	log2FC
WDR83OS1	0.0444447	-0.764178	0.055	0.145	1	PC	0.588789	1.6984	0.37931	Donor1	log2FC
HYOU11	0.0474148	-1.00155	0.088	0.194	1	PC	0.499461	2.00216	0.453608	Donor1	log2FC
CLIC41	0.0487066	0.981995	0.121	0.032	1	PC	1.97519	0.506279	3.78125	Donor1	log2FC
ADRM1	0.049592	0.74447	0.121	0.032	1	PC	1.67536	0.596887	3.78125	Donor1	log2FC
IGHV3-21	0.0513225	7.17794	0.143	0.048	1	PC	144.802	0.00690599	2.97917	Donor1	log2FC
RPL91	0.052264	-0.658989	0.319	0.468	1	PC	0.633322	1.57898	0.681624	Donor1	log2FC
KDELR11	0.0533815	-1.07479	0.187	0.306	1	PC	0.474742	2.10641	0.611111	Donor1	log2FC
IGKV1-39	0.054206	-1.75567	0.044	0.129	1	PC	0.296135	3.37684	0.341085	Donor1	log2FC
SLC3A22	0.0553351	-0.849914	0.077	0.177	1	PC	0.554818	1.80239	0.435028	Donor1	log2FC
IGHV4-4	0.0557855	-0.853819	0.033	0.113	1	PC	0.553318	1.80728	0.292035	Donor1	log2FC
TAF101	0.0571727	0.61326	0.121	0.032	1	PC	1.52971	0.653718	3.78125	Donor1	log2FC
SELENOS1	0.0591645	-0.731508	0.231	0.355	1	PC	0.602274	1.66037	0.650704	Donor1	log2FC
IGHV3-7	0.0602567	1.46679	0.187	0.081	1	PC	2.76406	0.361787	2.30864	Donor1	log2FC
BST22	0.0691926	-0.65149	0.099	0.194	1	PC	0.636623	1.57079	0.510309	Donor1	log2FC
SDC1	0.0818893	-0.844379	0.154	0.258	1	PC	0.55695	1.79549	0.596899	Donor1	log2FC
JSRP1	0.0854351	-0.72214	0.187	0.29	1	PC	0.606197	1.64963	0.644828	Donor1	log2FC
CRTAP2	0.0856081	-0.674254	0.088	0.177	1	PC	0.626656	1.59577	0.497175	Donor1	log2FC
IGHG2	0.0858111	-4.87638	0.11	0.032	1	PC	0.0340458	29.3722	3.4375	Donor1	log2FC
SLC39A71	0.0858782	-0.717355	0.055	0.129	1	PC	0.608212	1.64416	0.426357	Donor1	log2FC
IGHG1	0.0859194	1.75725	0.209	0.097	1	PC	3.38053	0.295812	2.15464	Donor1	log2FC
TOMM51	0.088721	-0.826856	0.055	0.129	1	PC	0.563757	1.77381	0.426357	Donor1	log2FC
TRAM1	0.089846	-0.711983	0.209	0.323	1	PC	0.610481	1.63805	0.647059	Donor1	log2FC
PABPN11	0.0931269	-0.619717	0.055	0.129	1	PC	0.650799	1.53657	0.426357	Donor1	log2FC
TSTD11	0.094634	-0.676773	0.055	0.129	1	PC	0.625563	1.59856	0.426357	Donor1	log2FC
NPC21	0.0960285	0.723123	0.275	0.161	1	PC	1.65075	0.605785	1.70807	Donor1	log2FC
ATP5PB1	0.100859	-0.750927	0.055	0.129	1	PC	0.594222	1.68287	0.426357	Donor1	log2FC
GADD45B2	0.100859	-1.20098	0.055	0.129	1	PC	0.434978	2.29897	0.426357	Donor1	log2FC
IGHV4-59	0.107421	-1.07761	0.044	0.113	1	PC	0.473813	2.11054	0.389381	Donor1	log2FC
ACADVL	0.122389	-0.74291	0.099	0.177	1	PC	0.597533	1.67355	0.559322	Donor1	log2FC
PPDPF1	0.124954	1.13715	0.242	0.161	1	PC	2.19946	0.454656	1.50311	Donor1	log2FC
ARF41	0.128108	-0.64306	0.154	0.242	1	PC	0.640353	1.56164	0.636364	Donor1	log2FC
HBB3	0.132742	0.815568	0.341	0.258	1	PC	1.75999	0.568185	1.32171	Donor1	log2FC
OST41	0.133329	0.648179	0.352	0.242	1	PC	1.56719	0.638085	1.45455	Donor1	log2FC
IGHV3-30	0.137029	-2.0166	0.077	0.145	1	PC	0.247141	4.04628	0.531034	Donor1	log2FC
PRDX2	0.146513	-0.870061	0.077	0.145	1	PC	0.547124	1.82774	0.531034	Donor1	log2FC
CLINT11	0.148408	-1.09024	0.066	0.129	1	PC	0.469682	2.1291	0.511628	Donor1	log2FC
HSPA51	0.14842	-0.839192	0.374	0.484	1	PC	0.558956	1.78905	0.772727	Donor1	log2FC
AL138963.41	0.148469	-0.655764	0.077	0.145	1	PC	0.634739	1.57545	0.531034	Donor1	log2FC
CDV31	0.152326	-0.757336	0.088	0.161	1	PC	0.591588	1.69037	0.546584	Donor1	log2FC
RPL22L1	0.159124	-0.626476	0.066	0.129	1	PC	0.647757	1.54379	0.511628	Donor1	log2FC
ORAI2	0.164202	-0.654795	0.055	0.113	1	PC	0.635166	1.57439	0.486726	Donor1	log2FC
MANF1	0.165157	-0.644126	0.176	0.258	1	PC	0.63988	1.56279	0.682171	Donor1	log2FC
RACK11	0.166743	-0.797058	0.341	0.435	1	PC	0.575522	1.73755	0.783908	Donor1	log2FC
TXNIP1	0.169485	-0.640073	0.132	0.21	1	PC	0.64168	1.55841	0.628571	Donor1	log2FC
TOP12	0.171575	-0.758829	0.055	0.113	1	PC	0.590976	1.69212	0.486726	Donor1	log2FC
IDH21	0.176626	-0.581801	0.055	0.113	1	PC	0.668129	1.49672	0.486726	Donor1	log2FC
MSMB3	0.176769	-1.6607	0.198	0.113	1	PC	0.316287	3.16169	1.75221	Donor1	log2FC
NPM12	0.177247	0.703465	0.154	0.081	1	PC	1.62841	0.614095	1.90123	Donor1	log2FC
ATF41	0.178581	0.656032	0.209	0.129	1	PC	1.57574	0.634621	1.62016	Donor1	log2FC
HAX11	0.18165	-0.617428	0.11	0.177	1	PC	0.651832	1.53414	0.621469	Donor1	log2FC
OS91	0.183192	-0.625673	0.154	0.226	1	PC	0.648117	1.54293	0.681416	Donor1	log2FC
TMED42	0.18369	-0.585897	0.11	0.177	1	PC	0.666235	1.50097	0.621469	Donor1	log2FC
IGLV3-1	0.219715	-1.38479	0.286	0.194	1	PC	0.382944	2.61134	1.47423	Donor1	log2FC
SERP11	0.237173	-0.602241	0.209	0.274	1	PC	0.65873	1.51807	0.762774	Donor1	log2FC
RPL121	0.237414	-0.64816	0.374	0.452	1	PC	0.638094	1.56717	0.827434	Donor1	log2FC
HNRNPC2	0.241837	0.635411	0.121	0.065	1	PC	1.55338	0.643758	1.86154	Donor1	log2FC
HNRNPK	0.250639	0.609321	0.121	0.065	1	PC	1.52554	0.655505	1.86154	Donor1	log2FC
IGHM	0.2658	-2.2136	0.077	0.129	1	PC	0.215595	4.63832	0.596899	Donor1	log2FC
DDX242	0.268906	-0.632154	0.077	0.129	1	PC	0.645212	1.54988	0.596899	Donor1	log2FC
SELENOF1	0.271016	0.710411	0.154	0.097	1	PC	1.63627	0.611146	1.58763	Donor1	log2FC
ISCU	0.276673	0.650682	0.176	0.113	1	PC	1.56991	0.636979	1.55752	Donor1	log2FC
SELENOK1	0.278574	0.704995	0.33	0.258	1	PC	1.63014	0.613445	1.27907	Donor1	log2FC
ZNF706	0.285067	-0.777726	0.11	0.161	1	PC	0.583285	1.71443	0.68323	Donor1	log2FC
NDUFB21	0.307939	-0.687757	0.099	0.145	1	PC	0.620818	1.61078	0.682759	Donor1	log2FC
PRDM11	0.32123	0.593432	0.11	0.065	1	PC	1.50883	0.662764	1.69231	Donor1	log2FC
IGLC1	0.324668	1.45247	0.429	0.371	1	PC	2.73676	0.365395	1.15633	Donor1	log2FC
IGKV4-1	0.34126	1.07723	0.22	0.161	1	PC	2.10998	0.473938	1.36646	Donor1	log2FC
LGALS12	0.344014	1.1357	0.297	0.226	1	PC	2.19725	0.455114	1.31416	Donor1	log2FC
CD38	0.344979	-0.580417	0.132	0.177	1	PC	0.668771	1.49528	0.745763	Donor1	log2FC
IGKV3D-20	0.370605	-1.01518	0.11	0.065	1	PC	0.494765	2.02116	1.69231	Donor1	log2FC
GNAS	0.390822	0.639636	0.308	0.258	1	PC	1.55794	0.641875	1.1938	Donor1	log2FC
DDX51	0.399125	-0.613282	0.088	0.129	1	PC	0.653708	1.52974	0.682171	Donor1	log2FC
NDUFA131	0.441515	-0.723386	0.154	0.194	1	PC	0.605674	1.65105	0.793814	Donor1	log2FC
IGLV2-14	0.454923	1.27477	0.132	0.097	1	PC	2.4196	0.413292	1.36082	Donor1	log2FC
IGHA1	0.482643	-0.808663	0.835	0.839	1	PC	0.570911	1.75159	0.995232	Donor1	log2FC
IGLC3	0.488501	-1.57562	0.121	0.161	1	PC	0.335498	2.98064	0.751553	Donor1	log2FC
COX6B13	0.489142	0.583305	0.198	0.161	1	PC	1.49828	0.667433	1.22981	Donor1	log2FC
RPL27A1	0.538283	-0.645522	0.209	0.242	1	PC	0.639262	1.5643	0.863636	Donor1	log2FC
RPS271	0.557435	-0.615444	0.615	0.629	1	PC	0.652729	1.53203	0.977742	Donor1	log2FC
MALAT11	0.566369	-0.69907	0.198	0.242	1	PC	0.615969	1.62346	0.818182	Donor1	log2FC
EIF3F2	0.592867	-0.678852	0.11	0.129	1	PC	0.624662	1.60087	0.852713	Donor1	log2FC
TFF32	0.597576	-0.760937	0.099	0.129	1	PC	0.590113	1.69459	0.767442	Donor1	log2FC
S100A6	0.63024	1.35125	0.275	0.306	1	PC	2.55134	0.391951	0.898693	Donor1	log2FC
IGHG3	0.640999	1.00059	0.143	0.113	1	PC	2.00082	0.499795	1.26549	Donor1	log2FC
JUN1	0.746282	-1.09908	0.121	0.097	1	PC	0.466814	2.14218	1.24742	Donor1	log2FC
IGKV3D-11	0.750196	-1.9472	0.099	0.113	1	PC	0.259319	3.85625	0.876106	Donor1	log2FC
IGLC2	0.773403	-0.677739	0.22	0.242	1	PC	0.625144	1.59963	0.909091	Donor1	log2FC
HSP90AA13	0.87117	-1.38439	0.132	0.113	1	PC	0.383052	2.61061	1.16814	Donor1	log2FC
IGKV3-15	0.933161	-0.663466	0.143	0.129	1	PC	0.63136	1.58388	1.10853	Donor1	log2FC
HLA-DQB2	1.77177e-05	-3.2626	0	0.405	0.648238	Mac	0.104198	9.59711	0	Donor1	log2FC
CD991	0.000402028	1.65412	0.351	0.048	1	Mac	3.1473	0.317732	7.3125	Donor1	log2FC
PSAP1	0.000505859	0.916539	0.946	0.667	1	Mac	1.88758	0.529779	1.41829	Donor1	log2FC
CAPN22	0.000659407	1.03229	0.297	0.024	1	Mac	2.04527	0.488933	12.375	Donor1	log2FC
S100A44	0.000678612	1.38273	0.73	0.405	1	Mac	2.60762	0.383491	1.80247	Donor1	log2FC
RPS122	0.00133768	-0.714785	1	0.976	1	Mac	0.609296	1.64124	1.02459	Donor1	log2FC
CD207	0.00167789	-2.45712	0.027	0.286	1	Mac	0.182109	5.4912	0.0944056	Donor1	log2FC
RPL71	0.00266013	-0.884909	0.568	0.81	1	Mac	0.541522	1.84665	0.701235	Donor1	log2FC
FCER1G	0.00310403	0.83415	0.865	0.714	1	Mac	1.78281	0.560913	1.21148	Donor1	log2FC
TGOLN21	0.0031674	0.953999	0.459	0.167	1	Mac	1.93723	0.5162	2.7485	Donor1	log2FC
IGFLR1	0.00323776	1.03662	0.297	0.048	1	Mac	2.05141	0.487469	6.1875	Donor1	log2FC
LARS1	0.00352014	-0.590229	0.027	0.262	1	Mac	0.664238	1.50549	0.103053	Donor1	log2FC
CD33	0.0035384	1.12805	0.243	0.024	1	Mac	2.18563	0.457534	10.125	Donor1	log2FC
CD141	0.0035984	1.60789	0.541	0.262	1	Mac	3.04806	0.328078	2.06489	Donor1	log2FC
HLA-DQB11	0.00381056	-1.01483	0.784	0.833	1	Mac	0.494888	2.02066	0.941176	Donor1	log2FC
CMC1	0.00409119	1.32029	0.27	0.048	1	Mac	2.49717	0.400453	5.625	Donor1	log2FC
SERPINA1	0.00472605	1.69708	0.541	0.286	1	Mac	3.24245	0.308409	1.89161	Donor1	log2FC
DCTN1	0.00564102	-0.681741	0	0.19	1	Mac	0.623413	1.60407	0	Donor1	log2FC
XBP11	0.00611652	1.27991	0.405	0.167	1	Mac	2.42823	0.411822	2.42515	Donor1	log2FC
HLA-DPA12	0.00612314	-0.654415	0.973	0.976	1	Mac	0.635333	1.57398	0.996926	Donor1	log2FC
HTRA11	0.00622209	1.88591	0.324	0.095	1	Mac	3.69586	0.270573	3.41053	Donor1	log2FC
PLP22	0.00622209	0.99522	0.324	0.095	1	Mac	1.99338	0.501659	3.41053	Donor1	log2FC
CDK2AP21	0.00666428	-1.16453	0.081	0.333	1	Mac	0.44611	2.2416	0.243243	Donor1	log2FC
SURF2	0.00726972	0.641815	0.162	0	1	Mac	1.56029	0.640906	#DIV/0!	Donor1	log2FC
HGSNAT	0.00755505	0.637543	0.216	0.024	1	Mac	1.55568	0.642807	9	Donor1	log2FC
RPL311	0.00841898	-0.82976	0.649	0.833	1	Mac	0.562623	1.77739	0.779112	Donor1	log2FC
CNBP3	0.00923561	0.981728	0.595	0.31	1	Mac	1.97483	0.506373	1.91935	Donor1	log2FC
RPS15A1	0.00935728	-0.592671	0.946	0.976	1	Mac	0.663114	1.50804	0.969262	Donor1	log2FC
PILRA	0.00997052	1.34272	0.432	0.19	1	Mac	2.5363	0.394276	2.27368	Donor1	log2FC
STMN12	0.010146	1.50755	0.243	0.048	1	Mac	2.84327	0.351708	5.0625	Donor1	log2FC
TYMP	0.010631	1.04492	0.568	0.333	1	Mac	2.06326	0.484671	1.70571	Donor1	log2FC
USF2	0.0106518	1.18558	0.324	0.095	1	Mac	2.27455	0.439648	3.41053	Donor1	log2FC
TBC1D9	0.0115392	-0.833953	0.081	0.31	1	Mac	0.56099	1.78256	0.26129	Donor1	log2FC
BRMS1	0.012227	0.622506	0.243	0.048	1	Mac	1.53955	0.649542	5.0625	Donor1	log2FC
YBX3	0.0122367	0.968691	0.405	0.167	1	Mac	1.95706	0.510969	2.42515	Donor1	log2FC
HLA-DOA	0.0134821	-1.10407	0.135	0.381	1	Mac	0.465201	2.14961	0.354331	Donor1	log2FC
CCM21	0.0135985	0.603761	0.189	0.024	1	Mac	1.51967	0.658036	7.875	Donor1	log2FC
PHTF21	0.0143281	0.681208	0.189	0.024	1	Mac	1.60348	0.623643	7.875	Donor1	log2FC
KLC1	0.0143281	0.688679	0.189	0.024	1	Mac	1.61181	0.620422	7.875	Donor1	log2FC
APBB1IP	0.0144952	1.35923	0.486	0.262	1	Mac	2.56548	0.389791	1.85496	Donor1	log2FC
SNU132	0.0145789	1.28071	0.405	0.19	1	Mac	2.42958	0.411594	2.13158	Donor1	log2FC
RPS22	0.0146161	-0.581826	0.892	0.976	1	Mac	0.668118	1.49674	0.913934	Donor1	log2FC
RNASEH2C1	0.0146778	0.710293	0.243	0.048	1	Mac	1.63614	0.611196	5.0625	Donor1	log2FC
ARHGEF10L	0.014991	0.615047	0.135	0	1	Mac	1.53161	0.652908	#DIV/0!	Donor1	log2FC
OLFML2B	0.014991	0.693749	0.135	0	1	Mac	1.61748	0.618245	#DIV/0!	Donor1	log2FC
PRKRA	0.014991	0.6309	0.135	0	1	Mac	1.54853	0.645774	#DIV/0!	Donor1	log2FC
DAGLB	0.014991	1.33475	0.135	0	1	Mac	2.52232	0.39646	#DIV/0!	Donor1	log2FC
FBXO33	0.014991	0.581698	0.135	0	1	Mac	1.49661	0.668177	#DIV/0!	Donor1	log2FC
TP53I111	0.014991	0.922257	0.135	0	1	Mac	1.89508	0.527683	#DIV/0!	Donor1	log2FC
PLEK2	0.014991	0.718912	0.135	0	1	Mac	1.64594	0.607556	#DIV/0!	Donor1	log2FC
ADAT1	0.014991	0.598593	0.135	0	1	Mac	1.51424	0.660398	#DIV/0!	Donor1	log2FC
MSR1	0.0150809	1.48831	0.405	0.19	1	Mac	2.80561	0.356429	2.13158	Donor1	log2FC
TM2D1	0.0150919	0.686845	0.189	0.024	1	Mac	1.60976	0.621211	7.875	Donor1	log2FC
MINDY22	0.0150919	0.875491	0.189	0.024	1	Mac	1.83463	0.545068	7.875	Donor1	log2FC
AQP9	0.0158914	0.592923	0.189	0.024	1	Mac	1.5083	0.662998	7.875	Donor1	log2FC
DHPS1	0.0167279	0.63703	0.189	0.024	1	Mac	1.55512	0.643036	7.875	Donor1	log2FC
AIMP1	0.0169115	1.59559	0.378	0.167	1	Mac	3.02218	0.330887	2.26347	Donor1	log2FC
AXL	0.0169768	-0.86818	0.108	0.333	1	Mac	0.547837	1.82536	0.324324	Donor1	log2FC
TUBA4A2	0.0176028	0.757094	0.189	0.024	1	Mac	1.69008	0.591687	7.875	Donor1	log2FC
GABARAP1	0.0176594	0.80518	0.892	0.714	1	Mac	1.74736	0.572291	1.2493	Donor1	log2FC
CRYBG3	0.0181079	-0.781546	0	0.143	1	Mac	0.581743	1.71897	0	Donor1	log2FC
CDH17	0.0181079	-0.621873	0	0.143	1	Mac	0.649827	1.53887	0	Donor1	log2FC
MAP3K8	0.0187376	1.10372	0.378	0.167	1	Mac	2.14909	0.465314	2.26347	Donor1	log2FC
OTUD1	0.0191192	0.725677	0.27	0.071	1	Mac	1.65368	0.604713	3.80282	Donor1	log2FC
LGALS2	0.0194439	-1.62486	0.297	0.476	1	Mac	0.324241	3.08413	0.62395	Donor1	log2FC
TMSB103	0.0196287	-0.709072	1	0.976	1	Mac	0.611713	1.63475	1.02459	Donor1	log2FC
ATP6V1A	0.0201223	-0.688773	0.027	0.19	1	Mac	0.620381	1.61191	0.142105	Donor1	log2FC
HLA-DOB	0.0201223	-0.995664	0.027	0.19	1	Mac	0.501505	1.994	0.142105	Donor1	log2FC
CFD1	0.0203224	1.00416	0.351	0.119	1	Mac	2.00578	0.49856	2.94958	Donor1	log2FC
SNRPA2	0.0210966	-0.983436	0.027	0.19	1	Mac	0.505774	1.97717	0.142105	Donor1	log2FC
CCS	0.0211833	-0.701126	0.054	0.238	1	Mac	0.615092	1.62577	0.226891	Donor1	log2FC
SMIM71	0.0211833	0.613322	0.243	0.071	1	Mac	1.52978	0.65369	3.42254	Donor1	log2FC
DNAJC71	0.0212008	1.16701	0.216	0.048	1	Mac	2.24545	0.445345	4.5	Donor1	log2FC
HLA-DQA11	0.0212791	-0.730886	0.811	0.881	1	Mac	0.602534	1.65966	0.920545	Donor1	log2FC
JUP1	0.0213337	0.596499	0.297	0.119	1	Mac	1.51204	0.661357	2.4958	Donor1	log2FC
PHF20	0.0216596	0.610151	0.324	0.119	1	Mac	1.52642	0.655128	2.72269	Donor1	log2FC
TNFAIP8	0.0230119	-0.629698	0.054	0.238	1	Mac	0.646312	1.54724	0.226891	Donor1	log2FC
APOC1	0.0236824	1.70221	0.378	0.167	1	Mac	3.254	0.307314	2.26347	Donor1	log2FC
CALM1	0.0238807	0.643974	0.622	0.381	1	Mac	1.56263	0.639948	1.63255	Donor1	log2FC
GLIPR21	0.0242358	0.937014	0.216	0.048	1	Mac	1.91456	0.522313	4.5	Donor1	log2FC
TMPO2	0.0245966	0.743206	0.351	0.143	1	Mac	1.67389	0.59741	2.45455	Donor1	log2FC
VAMP32	0.0246585	0.735542	0.297	0.095	1	Mac	1.66502	0.600592	3.12632	Donor1	log2FC
ZFAND31	0.0253381	0.698381	0.27	0.095	1	Mac	1.62268	0.616263	2.84211	Donor1	log2FC
SLC11A1	0.0264625	0.746575	0.216	0.048	1	Mac	1.67781	0.596017	4.5	Donor1	log2FC
BZW13	0.0266004	1.40991	0.486	0.262	1	Mac	2.6572	0.376336	1.85496	Donor1	log2FC
ACP5	0.0273359	-1.27225	0.081	0.262	1	Mac	0.414013	2.41538	0.30916	Donor1	log2FC
BLOC1S11	0.027389	1.26712	0.514	0.31	1	Mac	2.40681	0.415488	1.65806	Donor1	log2FC
CIAO1	0.0275196	0.97018	0.297	0.119	1	Mac	1.95909	0.510442	2.4958	Donor1	log2FC
EAF22	0.0283508	0.762431	0.162	0.024	1	Mac	1.69635	0.589502	6.75	Donor1	log2FC
SH3BP1	0.029343	0.675154	0.243	0.071	1	Mac	1.59677	0.626266	3.42254	Donor1	log2FC
TMEM2591	0.0295494	0.943155	0.297	0.119	1	Mac	1.92273	0.520094	2.4958	Donor1	log2FC
SNRPF	0.0297573	0.591678	0.405	0.19	1	Mac	1.507	0.663571	2.13158	Donor1	log2FC
GALNT2	0.0298205	0.620295	0.162	0.024	1	Mac	1.53719	0.650538	6.75	Donor1	log2FC
TMEM1751	0.0298205	0.604761	0.162	0.024	1	Mac	1.52073	0.65758	6.75	Donor1	log2FC
NDUFAF4	0.0298205	0.896045	0.162	0.024	1	Mac	1.86096	0.537358	6.75	Donor1	log2FC
CHCHD23	0.0301432	0.970226	0.703	0.476	1	Mac	1.95915	0.510426	1.47689	Donor1	log2FC
AMT	0.030834	0.625038	0.108	0	1	Mac	1.54225	0.648403	#DIV/0!	Donor1	log2FC
CWC271	0.030834	0.919453	0.108	0	1	Mac	1.8914	0.528709	#DIV/0!	Donor1	log2FC
ANAPC2	0.030834	0.605223	0.108	0	1	Mac	1.52121	0.65737	#DIV/0!	Donor1	log2FC
LYPD3	0.030834	0.855435	0.108	0	1	Mac	1.8093	0.552699	#DIV/0!	Donor1	log2FC
TUFM1	0.0309489	-1.20691	0.243	0.405	1	Mac	0.433196	2.30842	0.6	Donor1	log2FC
S100A112	0.0310518	0.661201	0.919	0.762	1	Mac	1.5814	0.632352	1.20604	Donor1	log2FC
CD163	0.0313552	0.653388	0.162	0.024	1	Mac	1.57286	0.635785	6.75	Donor1	log2FC
CTDSP21	0.0317419	0.765274	0.27	0.095	1	Mac	1.69969	0.588342	2.84211	Donor1	log2FC
MYADM1	0.0320744	0.735478	0.432	0.214	1	Mac	1.66495	0.600619	2.01869	Donor1	log2FC
POLR2E1	0.0321656	-0.830227	0.189	0.405	1	Mac	0.562441	1.77797	0.466667	Donor1	log2FC
KHDC4	0.0322243	-0.593162	0	0.119	1	Mac	0.662888	1.50855	0	Donor1	log2FC
IMMT1	0.0322243	-0.88041	0	0.119	1	Mac	0.543213	1.8409	0	Donor1	log2FC
PLA2G12A2	0.0322243	-1.28133	0	0.119	1	Mac	0.411417	2.43062	0	Donor1	log2FC
IDO11	0.0322243	-1.30801	0	0.119	1	Mac	0.403877	2.476	0	Donor1	log2FC
HDHD2	0.0322243	-0.661994	0	0.119	1	Mac	0.632004	1.58227	0	Donor1	log2FC
CST71	0.0322243	-0.767158	0	0.119	1	Mac	0.587574	1.70191	0	Donor1	log2FC
PDIA6	0.0337352	1.07432	0.378	0.167	1	Mac	2.10573	0.474896	2.26347	Donor1	log2FC
WTAP1	0.0341575	0.594903	0.405	0.214	1	Mac	1.51037	0.662089	1.89252	Donor1	log2FC
IFI27L22	0.0341645	1.44863	0.27	0.095	1	Mac	2.72948	0.36637	2.84211	Donor1	log2FC
MCRIP11	0.0341645	0.629365	0.27	0.095	1	Mac	1.54688	0.646461	2.84211	Donor1	log2FC
MAF11	0.0351729	0.94558	0.324	0.143	1	Mac	1.92596	0.519221	2.26573	Donor1	log2FC
MAF	0.0354339	1.48553	0.27	0.095	1	Mac	2.8002	0.357117	2.84211	Donor1	log2FC
EIF4EBP1	0.0357123	0.91041	0.243	0.071	1	Mac	1.87958	0.532034	3.42254	Donor1	log2FC
REX1BD1	0.0360956	0.954711	0.432	0.214	1	Mac	1.93819	0.515945	2.01869	Donor1	log2FC
CIRBP2	0.0360997	-0.900481	0.378	0.595	1	Mac	0.535708	1.86669	0.635294	Donor1	log2FC
CD1E	0.0364043	-0.95828	0.027	0.167	1	Mac	0.51467	1.94299	0.161677	Donor1	log2FC
TARS1	0.0364043	-0.651058	0.027	0.167	1	Mac	0.636813	1.57032	0.161677	Donor1	log2FC
SLC15A4	0.0364043	-0.737038	0.027	0.167	1	Mac	0.59997	1.66675	0.161677	Donor1	log2FC
IK1	0.0364283	0.58102	0.297	0.119	1	Mac	1.49591	0.668491	2.4958	Donor1	log2FC
SNX3	0.0364827	0.771057	0.514	0.286	1	Mac	1.70652	0.585988	1.7972	Donor1	log2FC
CRIP11	0.0379478	1.28748	0.432	0.238	1	Mac	2.44102	0.409665	1.81513	Donor1	log2FC
GRPEL11	0.038011	0.721745	0.189	0.048	1	Mac	1.64918	0.606364	3.9375	Donor1	log2FC
GLIPR1	0.0381841	-1.11134	0.351	0.5	1	Mac	0.462865	2.16046	0.702	Donor1	log2FC
MRPL512	0.038444	1.40901	0.378	0.19	1	Mac	2.65555	0.37657	1.98947	Donor1	log2FC
MAX1	0.0388057	-1.08839	0.135	0.31	1	Mac	0.470287	2.12636	0.435484	Donor1	log2FC
MDH11	0.0389877	0.848675	0.351	0.167	1	Mac	1.80085	0.555294	2.1018	Donor1	log2FC
CLEC4A	0.0390057	-0.995715	0.108	0.286	1	Mac	0.501487	1.99407	0.377622	Donor1	log2FC
TRABD2	0.0390057	0.854553	0.297	0.119	1	Mac	1.8082	0.553037	2.4958	Donor1	log2FC
MLEC1	0.0391022	-1.39708	0.189	0.381	1	Mac	0.379697	2.63368	0.496063	Donor1	log2FC
PHLDA11	0.0413176	-0.630174	0.054	0.214	1	Mac	0.646099	1.54775	0.252336	Donor1	log2FC
SMIM20	0.0414382	0.964524	0.189	0.048	1	Mac	1.95142	0.512447	3.9375	Donor1	log2FC
GOLGA51	0.0414382	0.750617	0.189	0.048	1	Mac	1.68251	0.594349	3.9375	Donor1	log2FC
APOBEC3A	0.0414382	0.975726	0.189	0.048	1	Mac	1.96663	0.508484	3.9375	Donor1	log2FC
RTRAF1	0.0414878	-1.14721	0.189	0.381	1	Mac	0.451498	2.21485	0.496063	Donor1	log2FC
PHC21	0.0417418	-0.733393	0.027	0.167	1	Mac	0.601488	1.66254	0.161677	Donor1	log2FC
PHF11	0.0417418	-0.918615	0.027	0.167	1	Mac	0.529016	1.8903	0.161677	Donor1	log2FC
CLEC7A	0.0420023	0.836787	0.432	0.262	1	Mac	1.78607	0.559889	1.64885	Donor1	log2FC
PHPT13	0.0427923	1.11526	0.351	0.167	1	Mac	2.16634	0.461608	2.1018	Donor1	log2FC
ITPK1	0.0429695	1.33153	0.216	0.071	1	Mac	2.5167	0.397346	3.04225	Donor1	log2FC
RGS14	0.0432478	0.741871	0.189	0.048	1	Mac	1.67234	0.597963	3.9375	Donor1	log2FC
HLA-E1	0.043345	0.684574	0.784	0.548	1	Mac	1.60723	0.622189	1.43066	Donor1	log2FC
IFITM21	0.044187	1.4479	0.514	0.333	1	Mac	2.72811	0.366554	1.54354	Donor1	log2FC
HLA-DMA1	0.0443949	-0.744852	0.622	0.69	1	Mac	0.596729	1.6758	0.901449	Donor1	log2FC
LAMTOR2	0.0446514	-1.07461	0.189	0.357	1	Mac	0.4748	2.10615	0.529412	Donor1	log2FC
TPRKB1	0.044677	-0.867855	0.054	0.214	1	Mac	0.547961	1.82495	0.252336	Donor1	log2FC
TMX21	0.0456567	-0.651408	0.027	0.167	1	Mac	0.636658	1.5707	0.161677	Donor1	log2FC
FCN1	0.0465837	0.802619	0.243	0.071	1	Mac	1.74426	0.573307	3.42254	Donor1	log2FC
TCF7L21	0.0470676	0.608057	0.189	0.048	1	Mac	1.52421	0.65608	3.9375	Donor1	log2FC
HBB4	0.0470822	0.663325	0.351	0.143	1	Mac	1.58373	0.631421	2.45455	Donor1	log2FC
GABARAPL1	0.0476853	0.594388	0.297	0.119	1	Mac	1.50983	0.662325	2.4958	Donor1	log2FC
PDCD42	0.0485383	0.717169	0.324	0.143	1	Mac	1.64395	0.60829	2.26573	Donor1	log2FC
TNRC6B2	0.0492792	0.932157	0.297	0.119	1	Mac	1.90813	0.524074	2.4958	Donor1	log2FC
UBE2L61	0.0494286	-0.999216	0.216	0.405	1	Mac	0.500272	1.99891	0.533333	Donor1	log2FC
S100A61	0.049877	1.25204	0.541	0.405	1	Mac	2.38178	0.419854	1.3358	Donor1	log2FC
PSMG21	0.0508662	1.65196	0.351	0.19	1	Mac	3.14261	0.318207	1.84737	Donor1	log2FC
MRPS341	0.0509176	0.623487	0.297	0.119	1	Mac	1.54059	0.6491	2.4958	Donor1	log2FC
USP12	0.0511673	0.618848	0.189	0.048	1	Mac	1.53565	0.65119	3.9375	Donor1	log2FC
MFSD13	0.0528392	0.660072	0.459	0.262	1	Mac	1.58016	0.632847	1.75191	Donor1	log2FC
CHMP4A1	0.0531562	-0.911256	0.162	0.357	1	Mac	0.531722	1.88068	0.453782	Donor1	log2FC
SNX61	0.0532194	-1.20461	0.135	0.333	1	Mac	0.433886	2.30475	0.405405	Donor1	log2FC
MMGT12	0.0540956	0.733112	0.216	0.071	1	Mac	1.66222	0.601605	3.04225	Donor1	log2FC
PTPN6	0.0556692	1.05262	0.514	0.333	1	Mac	2.0743	0.48209	1.54354	Donor1	log2FC
MAP3K31	0.0561657	0.659887	0.216	0.071	1	Mac	1.57996	0.632928	3.04225	Donor1	log2FC
PPP1CC	0.0565546	0.900233	0.297	0.143	1	Mac	1.86637	0.5358	2.07692	Donor1	log2FC
S100A102	0.0575167	1.37608	0.405	0.238	1	Mac	2.59562	0.385265	1.70168	Donor1	log2FC
GLYR12	0.0579294	-0.605816	0.054	0.19	1	Mac	0.657099	1.52184	0.284211	Donor1	log2FC
CALM31	0.0579339	-0.67646	0.108	0.286	1	Mac	0.625699	1.59821	0.377622	Donor1	log2FC
CLDND11	0.0580938	-0.903291	0.108	0.262	1	Mac	0.534666	1.87033	0.412214	Donor1	log2FC
HSPA91	0.05818	-0.705651	0.081	0.238	1	Mac	0.613166	1.63088	0.340336	Donor1	log2FC
GCH11	0.05818	0.601026	0.243	0.095	1	Mac	1.51679	0.659285	2.55789	Donor1	log2FC
AGTRAP	0.0583014	0.623221	0.216	0.071	1	Mac	1.54031	0.64922	3.04225	Donor1	log2FC
IL1RN	0.0583014	0.696941	0.216	0.071	1	Mac	1.62106	0.616879	3.04225	Donor1	log2FC
SPP1	0.0583761	4.26722	0.135	0.024	1	Mac	19.2558	0.0519325	5.625	Donor1	log2FC
SEC61B1	0.0599605	-1.2377	0.405	0.524	1	Mac	0.424047	2.35823	0.772901	Donor1	log2FC
KLF33	0.0602276	0.58222	0.243	0.095	1	Mac	1.49715	0.667935	2.55789	Donor1	log2FC
BTG3	0.0602276	0.949304	0.243	0.095	1	Mac	1.93094	0.517882	2.55789	Donor1	log2FC
OSBPL81	0.0602748	0.582186	0.459	0.262	1	Mac	1.49712	0.667951	1.75191	Donor1	log2FC
NCK11	0.0605041	0.87874	0.216	0.071	1	Mac	1.83877	0.543842	3.04225	Donor1	log2FC
PECAM1	0.0607175	1.19297	0.405	0.238	1	Mac	2.28623	0.437402	1.70168	Donor1	log2FC
ILK1	0.061291	0.934582	0.351	0.167	1	Mac	1.91134	0.523194	2.1018	Donor1	log2FC
YWHAE3	0.0615184	0.738609	0.514	0.333	1	Mac	1.66857	0.599317	1.54354	Donor1	log2FC
HEXA1	0.0620924	-0.93747	0.135	0.31	1	Mac	0.522148	1.91517	0.435484	Donor1	log2FC
PCGF5	0.0623346	-0.669848	0.081	0.238	1	Mac	0.628573	1.59091	0.340336	Donor1	log2FC
SLC43A31	0.0623346	0.831847	0.243	0.095	1	Mac	1.77996	0.561809	2.55789	Donor1	log2FC
IER31	0.0623553	0.933944	0.432	0.238	1	Mac	1.91049	0.523426	1.81513	Donor1	log2FC
EPB411	0.0625722	-0.740415	0.054	0.19	1	Mac	0.598567	1.67066	0.284211	Donor1	log2FC
MBD6	0.0625722	-0.68389	0.054	0.19	1	Mac	0.622484	1.60647	0.284211	Donor1	log2FC
IKBIP	0.0625722	-0.68901	0.054	0.19	1	Mac	0.620279	1.61218	0.284211	Donor1	log2FC
HLA-A2	0.0631638	-0.588718	0.703	0.833	1	Mac	0.664934	1.50391	0.843938	Donor1	log2FC
TIMP13	0.0640646	1.64759	0.405	0.238	1	Mac	3.13309	0.319174	1.70168	Donor1	log2FC
RASA4	0.0643011	0.663242	0.135	0.024	1	Mac	1.58364	0.631458	5.625	Donor1	log2FC
ARID2	0.0643011	0.582826	0.135	0.024	1	Mac	1.49778	0.667655	5.625	Donor1	log2FC
UBL7	0.0643011	0.91093	0.135	0.024	1	Mac	1.88026	0.531842	5.625	Donor1	log2FC
SPECC1L	0.0643011	0.611401	0.135	0.024	1	Mac	1.52774	0.654561	5.625	Donor1	log2FC
HNRNPUL21	0.0649406	-0.67355	0.162	0.333	1	Mac	0.626962	1.59499	0.486486	Donor1	log2FC
SPINT21	0.0649406	-1.16044	0.162	0.333	1	Mac	0.447376	2.23526	0.486486	Donor1	log2FC
FAF1	0.0652405	-0.874938	0.027	0.143	1	Mac	0.545277	1.83393	0.188811	Donor1	log2FC
PHLDA21	0.0652405	-1.23565	0.027	0.143	1	Mac	0.424651	2.35488	0.188811	Donor1	log2FC
ELOF1	0.0652405	-0.858634	0.027	0.143	1	Mac	0.551475	1.81332	0.188811	Donor1	log2FC
PSMA71	0.0658077	0.806711	0.568	0.357	1	Mac	1.74922	0.571684	1.59104	Donor1	log2FC
ANKRD441	0.0661265	0.602237	0.27	0.119	1	Mac	1.51807	0.658732	2.26891	Donor1	log2FC
RAP2A	0.0661265	0.839493	0.27	0.119	1	Mac	1.78942	0.55884	2.26891	Donor1	log2FC
ALDOA1	0.0663152	0.890049	0.541	0.357	1	Mac	1.85324	0.539596	1.51541	Donor1	log2FC
CAST1	0.0666744	0.818949	0.378	0.19	1	Mac	1.76412	0.566855	1.98947	Donor1	log2FC
NINJ12	0.0673441	0.972674	0.486	0.31	1	Mac	1.96248	0.509561	1.56774	Donor1	log2FC
TRAPPC42	0.0674449	1.06292	0.135	0.024	1	Mac	2.08915	0.478664	5.625	Donor1	log2FC
VPS521	0.0682011	-0.598666	0.027	0.143	1	Mac	0.660364	1.51432	0.188811	Donor1	log2FC
DUSP41	0.0682011	-0.75078	0.027	0.143	1	Mac	0.594282	1.6827	0.188811	Donor1	log2FC
RXYLT1	0.0682011	-0.652718	0.027	0.143	1	Mac	0.636081	1.57213	0.188811	Donor1	log2FC
SDS	0.0682011	-0.732122	0.027	0.143	1	Mac	0.602018	1.66108	0.188811	Donor1	log2FC
GTF3C61	0.0704738	0.878145	0.27	0.119	1	Mac	1.83801	0.544066	2.26891	Donor1	log2FC
CNPY21	0.0704738	-0.675439	0.108	0.262	1	Mac	0.626141	1.59708	0.412214	Donor1	log2FC
HNRNPL	0.0705087	0.942915	0.324	0.167	1	Mac	1.92241	0.520181	1.94012	Donor1	log2FC
AK61	0.0712713	-0.636622	0.027	0.143	1	Mac	0.643217	1.55468	0.188811	Donor1	log2FC
TNS3	0.0712713	-0.640965	0.027	0.143	1	Mac	0.641284	1.55937	0.188811	Donor1	log2FC
REPIN1	0.0712713	-0.707664	0.027	0.143	1	Mac	0.612311	1.63316	0.188811	Donor1	log2FC
PLEKHJ11	0.0712713	-0.967596	0.027	0.143	1	Mac	0.511357	1.95558	0.188811	Donor1	log2FC
TUBA1C1	0.0725704	0.992302	0.324	0.167	1	Mac	1.98936	0.502675	1.94012	Donor1	log2FC
VIM2	0.0729978	0.594567	0.811	0.69	1	Mac	1.51002	0.662243	1.17536	Donor1	log2FC
RAC22	0.0730803	0.663301	0.405	0.214	1	Mac	1.5837	0.631432	1.89252	Donor1	log2FC
FUS1	0.0735379	0.952813	0.432	0.262	1	Mac	1.93564	0.516624	1.64885	Donor1	log2FC
DEK	0.0738372	0.932307	0.378	0.214	1	Mac	1.90833	0.52402	1.76636	Donor1	log2FC
TPGS2	0.0744539	-0.827157	0.027	0.143	1	Mac	0.563639	1.77419	0.188811	Donor1	log2FC
FCER1A	0.0744689	-1.1293	0.135	0.286	1	Mac	0.457138	2.18752	0.472028	Donor1	log2FC
MRPL541	0.0744689	0.823145	0.297	0.143	1	Mac	1.76926	0.565209	2.07692	Donor1	log2FC
MAGOH	0.0746813	-0.632697	0.162	0.31	1	Mac	0.64497	1.55046	0.522581	Donor1	log2FC
SQSTM12	0.0758386	-0.770406	0.27	0.429	1	Mac	0.586252	1.70575	0.629371	Donor1	log2FC
MRPS14	0.0761684	0.622198	0.162	0.048	1	Mac	1.53922	0.64968	3.375	Donor1	log2FC
LAPTM4A	0.0763867	1.29897	0.405	0.286	1	Mac	2.46053	0.406417	1.41608	Donor1	log2FC
BEST11	0.0767182	0.956734	0.297	0.143	1	Mac	1.94091	0.515222	2.07692	Donor1	log2FC
GLUD11	0.076842	0.694356	0.324	0.167	1	Mac	1.61816	0.617985	1.94012	Donor1	log2FC
ST13	0.0770308	0.949814	0.459	0.286	1	Mac	1.93162	0.517699	1.6049	Donor1	log2FC
GEM1	0.0777516	-0.723555	0.027	0.143	1	Mac	0.605603	1.65125	0.188811	Donor1	log2FC
RHOF	0.0777516	-0.699802	0.027	0.143	1	Mac	0.615657	1.62428	0.188811	Donor1	log2FC
GPR137B	0.0783774	-0.657147	0.054	0.19	1	Mac	0.634131	1.57696	0.284211	Donor1	log2FC
ATP1B32	0.0789503	0.963456	0.459	0.286	1	Mac	1.94998	0.512827	1.6049	Donor1	log2FC
ATP5MC11	0.0790227	0.87835	0.297	0.143	1	Mac	1.83827	0.543989	2.07692	Donor1	log2FC
HSP90B12	0.0801401	0.890384	0.541	0.357	1	Mac	1.85367	0.539471	1.51541	Donor1	log2FC
MXD1	0.0813831	0.741047	0.297	0.143	1	Mac	1.67139	0.598305	2.07692	Donor1	log2FC
PTGES2	0.0821477	-0.588328	0.081	0.214	1	Mac	0.665113	1.5035	0.378505	Donor1	log2FC
CD591	0.0821477	-0.980801	0.081	0.214	1	Mac	0.506698	1.97356	0.378505	Donor1	log2FC
CCDC69	0.0825934	0.593717	0.162	0.048	1	Mac	1.50913	0.662633	3.375	Donor1	log2FC
ITGB2	0.0828096	0.714867	0.649	0.452	1	Mac	1.64133	0.609261	1.43584	Donor1	log2FC
STK42	0.0828474	-0.920435	0.189	0.357	1	Mac	0.52835	1.89269	0.529412	Donor1	log2FC
ATP6V1F1	0.083192	-0.686467	0.378	0.524	1	Mac	0.621374	1.60934	0.721374	Donor1	log2FC
CTSB1	0.0832348	0.845423	0.784	0.595	1	Mac	1.79679	0.556548	1.31765	Donor1	log2FC
CALM21	0.0834973	0.718118	0.649	0.5	1	Mac	1.64503	0.60789	1.298	Donor1	log2FC
FNBP1	0.0836315	0.605375	0.324	0.167	1	Mac	1.52137	0.6573	1.94012	Donor1	log2FC
NOLC1	0.0838004	0.600026	0.297	0.143	1	Mac	1.51574	0.659742	2.07692	Donor1	log2FC
TRIM26	0.0859669	0.842234	0.162	0.048	1	Mac	1.79282	0.557779	3.375	Donor1	log2FC
NDUFA21	0.0864999	0.659792	0.378	0.214	1	Mac	1.57985	0.63297	1.76636	Donor1	log2FC
ATP5PO1	0.0870804	1.07624	0.541	0.381	1	Mac	2.10853	0.474264	1.41995	Donor1	log2FC
PKIB	0.0878416	-0.634825	0.081	0.214	1	Mac	0.644019	1.55275	0.378505	Donor1	log2FC
CDKN1A1	0.0891394	0.737633	0.459	0.286	1	Mac	1.66744	0.599723	1.6049	Donor1	log2FC
CFAP97	0.0894509	0.783373	0.162	0.048	1	Mac	1.72115	0.581007	3.375	Donor1	log2FC
COPS9	0.0897112	0.929429	0.405	0.238	1	Mac	1.90452	0.525066	1.70168	Donor1	log2FC
ARHGAP261	0.0910142	0.684195	0.243	0.119	1	Mac	1.60681	0.622353	2.04202	Donor1	log2FC
HIF1A1	0.0922391	1.17011	0.378	0.238	1	Mac	2.25029	0.444387	1.58824	Donor1	log2FC
ADAM101	0.0932685	0.729184	0.297	0.167	1	Mac	1.6577	0.603245	1.77844	Donor1	log2FC
EREG	0.0938497	1.90749	0.216	0.095	1	Mac	3.75155	0.266556	2.27368	Donor1	log2FC
LTB1	0.0938497	-1.22671	0.081	0.214	1	Mac	0.42729	2.34033	0.378505	Donor1	log2FC
GLRX3	0.0938497	-0.922048	0.081	0.214	1	Mac	0.527759	1.8948	0.378505	Donor1	log2FC
PIK3CG1	0.0939055	0.670184	0.189	0.071	1	Mac	1.59128	0.628427	2.66197	Donor1	log2FC
RAF1	0.0941235	-0.581009	0.054	0.167	1	Mac	0.668496	1.4959	0.323353	Donor1	log2FC
APOL61	0.0956924	1.06704	0.243	0.095	1	Mac	2.09512	0.477299	2.55789	Donor1	log2FC
PLBD2	0.0967597	0.605897	0.162	0.048	1	Mac	1.52192	0.657063	3.375	Donor1	log2FC
CCL21	0.0967597	1.99234	0.162	0.048	1	Mac	3.97881	0.251331	3.375	Donor1	log2FC
SUB11	0.0989912	-0.943911	0.459	0.548	1	Mac	0.519822	1.92374	0.837591	Donor1	log2FC
LAMTOR51	0.0990884	0.688175	0.351	0.19	1	Mac	1.61124	0.620639	1.84737	Donor1	log2FC
AHNAK1	0.0990884	0.814037	0.351	0.19	1	Mac	1.75812	0.568788	1.84737	Donor1	log2FC
MT-ND61	0.100362	0.891501	0.459	0.286	1	Mac	1.8551	0.539053	1.6049	Donor1	log2FC
ERI3	0.10077	0.694072	0.189	0.071	1	Mac	1.61784	0.618107	2.66197	Donor1	log2FC
TAF91	0.10077	0.74677	0.189	0.071	1	Mac	1.67803	0.595936	2.66197	Donor1	log2FC
MTSS11	0.10077	0.674954	0.189	0.071	1	Mac	1.59655	0.626352	2.66197	Donor1	log2FC
NAP1L42	0.10077	0.726113	0.189	0.071	1	Mac	1.65418	0.60453	2.66197	Donor1	log2FC
RAP2C	0.10077	0.692505	0.189	0.071	1	Mac	1.61609	0.618779	2.66197	Donor1	log2FC
CFAP2981	0.101335	-0.809615	0.054	0.167	1	Mac	0.570534	1.75274	0.323353	Donor1	log2FC
EDF11	0.101858	0.672315	0.568	0.357	1	Mac	1.59363	0.627499	1.59104	Donor1	log2FC
ZFP36L12	0.102812	0.651922	0.649	0.452	1	Mac	1.57126	0.636432	1.43584	Donor1	log2FC
ATP6V1B2	0.103401	1.20742	0.405	0.262	1	Mac	2.30924	0.433043	1.5458	Donor1	log2FC
CUEDC21	0.103475	1.11166	0.216	0.095	1	Mac	2.16094	0.462761	2.27368	Donor1	log2FC
ADAP2	0.104373	-0.681817	0.189	0.333	1	Mac	0.62338	1.60416	0.567568	Donor1	log2FC
CCT6A	0.104696	1.2293	0.351	0.214	1	Mac	2.34454	0.426524	1.64019	Donor1	log2FC
SEC14L1	0.105296	0.640088	0.297	0.143	1	Mac	1.55842	0.641674	2.07692	Donor1	log2FC
DUSP16	0.106422	0.850768	0.432	0.286	1	Mac	1.80346	0.55449	1.51049	Donor1	log2FC
HCK	0.107548	0.747043	0.541	0.405	1	Mac	1.67835	0.595824	1.3358	Donor1	log2FC
AP3D1	0.108979	-1.12839	0.054	0.167	1	Mac	0.457426	2.18614	0.323353	Donor1	log2FC
FGD41	0.110007	0.787554	0.297	0.167	1	Mac	1.72615	0.579325	1.77844	Donor1	log2FC
SRP92	0.110124	0.993556	0.351	0.214	1	Mac	1.99109	0.502238	1.64019	Donor1	log2FC
VMO12	0.110316	1.10234	0.216	0.095	1	Mac	2.14703	0.465761	2.27368	Donor1	log2FC
AKR1A11	0.111088	-0.820862	0.243	0.405	1	Mac	0.566104	1.76646	0.6	Donor1	log2FC
EIF2D	0.115942	-0.645818	0.027	0.119	1	Mac	0.63913	1.56463	0.226891	Donor1	log2FC
PARP9	0.115942	-0.665072	0.027	0.119	1	Mac	0.630657	1.58565	0.226891	Donor1	log2FC
WRNIP11	0.115942	-0.720223	0.027	0.119	1	Mac	0.607004	1.64744	0.226891	Donor1	log2FC
TCTN3	0.115942	-0.654254	0.027	0.119	1	Mac	0.635404	1.5738	0.226891	Donor1	log2FC
CFDP1	0.115942	-0.610629	0.027	0.119	1	Mac	0.654911	1.52692	0.226891	Donor1	log2FC
MAP41	0.115953	0.598748	0.243	0.119	1	Mac	1.5144	0.660327	2.04202	Donor1	log2FC
NDUFB12	0.117364	1.06335	0.405	0.238	1	Mac	2.08978	0.478519	1.70168	Donor1	log2FC
CDKN1C	0.11751	0.859223	0.216	0.095	1	Mac	1.81406	0.551249	2.27368	Donor1	log2FC
ATP2B11	0.11868	0.706981	0.351	0.214	1	Mac	1.63239	0.612601	1.64019	Donor1	log2FC
PCK21	0.118841	0.591372	0.108	0.024	1	Mac	1.50668	0.663712	4.5	Donor1	log2FC
OCEL1	0.118841	0.932209	0.108	0.024	1	Mac	1.9082	0.524055	4.5	Donor1	log2FC
PIGP	0.118841	0.595286	0.108	0.024	1	Mac	1.51077	0.661913	4.5	Donor1	log2FC
MRPS361	0.119224	1.24376	0.297	0.167	1	Mac	2.36815	0.42227	1.77844	Donor1	log2FC
LMNA3	0.119416	0.829567	0.243	0.119	1	Mac	1.77715	0.562698	2.04202	Donor1	log2FC
TPGS1	0.119416	-0.919471	0.108	0.238	1	Mac	0.528703	1.89142	0.453782	Donor1	log2FC
HLA-DMB1	0.120322	-0.970986	0.459	0.524	1	Mac	0.510157	1.96018	0.875954	Donor1	log2FC
MYCBP	0.120985	-1.01326	0.027	0.119	1	Mac	0.495425	2.01847	0.226891	Donor1	log2FC
MRPL241	0.121292	-0.697202	0.054	0.167	1	Mac	0.616767	1.62136	0.323353	Donor1	log2FC
ATP6AP12	0.121578	-0.666925	0.189	0.333	1	Mac	0.629848	1.58768	0.567568	Donor1	log2FC
SFPQ1	0.122216	-0.652138	0.27	0.429	1	Mac	0.636337	1.5715	0.629371	Donor1	log2FC
TM9SF23	0.122894	-0.896042	0.216	0.357	1	Mac	0.537359	1.86095	0.605042	Donor1	log2FC
FOS2	0.123551	0.58419	0.568	0.381	1	Mac	1.4992	0.667024	1.49081	Donor1	log2FC
SEPTIN8	0.124446	0.75543	0.108	0.024	1	Mac	1.68813	0.59237	4.5	Donor1	log2FC
NINJ2	0.124446	0.630418	0.108	0.024	1	Mac	1.54801	0.645989	4.5	Donor1	log2FC
FMN11	0.124446	0.614475	0.108	0.024	1	Mac	1.531	0.653168	4.5	Donor1	log2FC
TRMT6	0.124446	0.708977	0.108	0.024	1	Mac	1.63464	0.611754	4.5	Donor1	log2FC
BBLN1	0.124668	1.07781	0.351	0.214	1	Mac	2.11083	0.473748	1.64019	Donor1	log2FC
ANXA13	0.124715	0.817881	0.486	0.357	1	Mac	1.76281	0.567275	1.36134	Donor1	log2FC
DNTTIP21	0.125068	0.591426	0.216	0.095	1	Mac	1.50673	0.663687	2.27368	Donor1	log2FC
ERP44	0.125436	-0.653292	0.135	0.262	1	Mac	0.635828	1.57275	0.515267	Donor1	log2FC
WFDC21	0.12563	-0.728876	0.054	0.167	1	Mac	0.603374	1.65735	0.323353	Donor1	log2FC
USP15	0.125697	0.697422	0.297	0.167	1	Mac	1.6216	0.616673	1.77844	Donor1	log2FC
POLB1	0.126199	-0.761516	0.027	0.119	1	Mac	0.589876	1.69527	0.226891	Donor1	log2FC
PRH21	0.126199	-0.861993	0.027	0.119	1	Mac	0.550192	1.81755	0.226891	Donor1	log2FC
HMG20A	0.126199	-0.890579	0.027	0.119	1	Mac	0.539398	1.85392	0.226891	Donor1	log2FC
C19orf38	0.126585	0.772124	0.243	0.119	1	Mac	1.70778	0.585555	2.04202	Donor1	log2FC
ZG16B2	0.126969	-2.89069	0.081	0.19	1	Mac	0.134839	7.41627	0.426316	Donor1	log2FC
LDHA2	0.12787	0.639717	0.432	0.286	1	Mac	1.55802	0.641839	1.51049	Donor1	log2FC
METTL91	0.128436	-0.589352	0.162	0.31	1	Mac	0.664641	1.50457	0.522581	Donor1	log2FC
CPVL	0.128805	-1.46034	0.351	0.476	1	Mac	0.363408	2.75173	0.737395	Donor1	log2FC
CXCL2	0.128986	1.11014	0.216	0.095	1	Mac	2.15866	0.463249	2.27368	Donor1	log2FC
PGP	0.128986	1.02592	0.216	0.095	1	Mac	2.03626	0.491096	2.27368	Donor1	log2FC
ZNF7031	0.130293	0.801198	0.243	0.119	1	Mac	1.74255	0.573873	2.04202	Donor1	log2FC
GNAQ2	0.130722	0.7051	0.324	0.19	1	Mac	1.63026	0.6134	1.70526	Donor1	log2FC
RPAP31	0.131587	-0.861416	0.027	0.119	1	Mac	0.550412	1.81682	0.226891	Donor1	log2FC
CEP2901	0.131587	-0.747349	0.027	0.119	1	Mac	0.595697	1.67871	0.226891	Donor1	log2FC
EIF1B1	0.132488	-0.761193	0.135	0.262	1	Mac	0.590008	1.69489	0.515267	Donor1	log2FC
TIMM17B2	0.132999	0.736044	0.216	0.095	1	Mac	1.6656	0.600383	2.27368	Donor1	log2FC
PLCG22	0.134085	-1.04591	0.108	0.238	1	Mac	0.48434	2.06466	0.453782	Donor1	log2FC
MAP1LC3B2	0.13588	0.961674	0.324	0.214	1	Mac	1.94757	0.513461	1.51402	Donor1	log2FC
FOXP11	0.139843	0.970665	0.27	0.143	1	Mac	1.95974	0.510271	1.88811	Donor1	log2FC
SLCO2B1	0.143078	-1.0001	0.162	0.286	1	Mac	0.499965	2.00014	0.566434	Donor1	log2FC
LRRC25	0.143078	0.647777	0.297	0.167	1	Mac	1.56675	0.638263	1.77844	Donor1	log2FC
MS4A4A	0.143425	0.897215	0.351	0.238	1	Mac	1.86247	0.536922	1.47479	Donor1	log2FC
ILF31	0.14405	-0.80679	0.081	0.19	1	Mac	0.571653	1.74931	0.426316	Donor1	log2FC
DAD12	0.144756	0.863425	0.405	0.286	1	Mac	1.81935	0.549646	1.41608	Donor1	log2FC
SIRPA	0.147509	0.648752	0.27	0.143	1	Mac	1.56781	0.637832	1.88811	Donor1	log2FC
AP2A2	0.148461	0.914078	0.135	0.048	1	Mac	1.88436	0.530683	2.8125	Donor1	log2FC
PDPR1	0.148461	0.922019	0.135	0.048	1	Mac	1.89476	0.52777	2.8125	Donor1	log2FC
CARD8-AS1	0.148461	1.05612	0.135	0.048	1	Mac	2.07934	0.480922	2.8125	Donor1	log2FC
ST14	0.148584	-0.591343	0.081	0.19	1	Mac	0.663725	1.50665	0.426316	Donor1	log2FC
GLUL2	0.149071	0.66466	0.541	0.381	1	Mac	1.58519	0.630837	1.41995	Donor1	log2FC
RBM471	0.150526	-0.790334	0.162	0.286	1	Mac	0.57821	1.72947	0.566434	Donor1	log2FC
STMP1	0.151547	0.764108	0.324	0.19	1	Mac	1.69832	0.588818	1.70526	Donor1	log2FC
IAH1	0.153226	-0.990341	0.081	0.19	1	Mac	0.503359	1.98665	0.426316	Donor1	log2FC
RBKS	0.15414	0.609823	0.135	0.048	1	Mac	1.52607	0.655277	2.8125	Donor1	log2FC
EOLA21	0.15414	0.657798	0.135	0.048	1	Mac	1.57767	0.633845	2.8125	Donor1	log2FC
UFM12	0.154359	-0.642786	0.162	0.286	1	Mac	0.640475	1.56134	0.566434	Donor1	log2FC
SCPEP11	0.154359	-0.778043	0.162	0.286	1	Mac	0.583157	1.7148	0.566434	Donor1	log2FC
CMTM7	0.158266	0.883385	0.297	0.167	1	Mac	1.8447	0.542094	1.77844	Donor1	log2FC
MFSD12	0.158266	-0.714637	0.162	0.286	1	Mac	0.609359	1.64107	0.566434	Donor1	log2FC
NBDY1	0.158266	-0.803754	0.162	0.286	1	Mac	0.572856	1.74564	0.566434	Donor1	log2FC
DAB2	0.158651	-0.698686	0.108	0.238	1	Mac	0.616133	1.62303	0.453782	Donor1	log2FC
GNA151	0.159023	0.836088	0.324	0.19	1	Mac	1.7852	0.56016	1.70526	Donor1	log2FC
CXCL32	0.159983	1.53025	0.135	0.048	1	Mac	2.88835	0.346218	2.8125	Donor1	log2FC
SMC21	0.159983	0.635644	0.135	0.048	1	Mac	1.55363	0.643654	2.8125	Donor1	log2FC
MRPL421	0.159983	0.970456	0.135	0.048	1	Mac	1.95946	0.510345	2.8125	Donor1	log2FC
COX7A21	0.16154	0.639299	0.514	0.405	1	Mac	1.55757	0.642025	1.26914	Donor1	log2FC
COPS7A	0.161563	-1.11708	0.108	0.214	1	Mac	0.461027	2.16907	0.504673	Donor1	log2FC
C1D1	0.162864	-0.719151	0.189	0.31	1	Mac	0.607455	1.64621	0.609677	Donor1	log2FC
NOC2L	0.165992	0.892791	0.135	0.048	1	Mac	1.85676	0.538571	2.8125	Donor1	log2FC
GAS61	0.165992	0.666934	0.135	0.048	1	Mac	1.5877	0.629844	2.8125	Donor1	log2FC
NMRAL1	0.165992	0.637656	0.135	0.048	1	Mac	1.5558	0.642757	2.8125	Donor1	log2FC
FYTTD11	0.16617	-0.761994	0.108	0.214	1	Mac	0.589681	1.69583	0.504673	Donor1	log2FC
YAF21	0.167807	-0.78196	0.054	0.143	1	Mac	0.581576	1.71947	0.377622	Donor1	log2FC
PSMD122	0.167814	0.761808	0.189	0.095	1	Mac	1.69561	0.589757	1.98947	Donor1	log2FC
RPP301	0.17217	0.609369	0.135	0.048	1	Mac	1.52559	0.655483	2.8125	Donor1	log2FC
P2RY6	0.17217	0.894863	0.135	0.048	1	Mac	1.85943	0.537798	2.8125	Donor1	log2FC
SCN1B	0.17217	0.791659	0.135	0.048	1	Mac	1.73106	0.57768	2.8125	Donor1	log2FC
EVI2A	0.174896	0.678427	0.243	0.143	1	Mac	1.60039	0.624846	1.6993	Donor1	log2FC
TBCA1	0.175571	-0.724638	0.324	0.476	1	Mac	0.605149	1.65249	0.680672	Donor1	log2FC
CD1511	0.175904	0.646195	0.162	0.071	1	Mac	1.56503	0.638963	2.28169	Donor1	log2FC
KPNB11	0.176282	0.959427	0.324	0.214	1	Mac	1.94454	0.514261	1.51402	Donor1	log2FC
VOPP12	0.176879	-1.01683	0.135	0.262	1	Mac	0.494201	2.02347	0.515267	Donor1	log2FC
OTUD6B-AS12	0.178104	0.61926	0.189	0.095	1	Mac	1.53609	0.651005	1.98947	Donor1	log2FC
PAPSS2	0.178104	0.600268	0.189	0.095	1	Mac	1.516	0.659631	1.98947	Donor1	log2FC
TRMT1122	0.178478	0.882575	0.432	0.333	1	Mac	1.84366	0.542398	1.2973	Donor1	log2FC
ZMAT51	0.178517	0.631663	0.135	0.048	1	Mac	1.54935	0.645432	2.8125	Donor1	log2FC
FUNDC21	0.179504	-0.664355	0.135	0.238	1	Mac	0.630971	1.58486	0.567227	Donor1	log2FC
CCNYL11	0.179676	-0.587174	0.054	0.143	1	Mac	0.665646	1.5023	0.377622	Donor1	log2FC
MTG11	0.179676	-0.766861	0.054	0.143	1	Mac	0.587695	1.70156	0.377622	Donor1	log2FC
ZBTB42	0.179676	-0.613325	0.054	0.143	1	Mac	0.653689	1.52978	0.377622	Donor1	log2FC
SAMSN11	0.181372	0.960295	0.324	0.238	1	Mac	1.94571	0.513952	1.36134	Donor1	log2FC
SHFL	0.181658	0.625969	0.162	0.071	1	Mac	1.54325	0.647984	2.28169	Donor1	log2FC
ACO2	0.183292	-0.783728	0.162	0.286	1	Mac	0.580864	1.72157	0.566434	Donor1	log2FC
PTGS21	0.184202	1.19219	0.243	0.143	1	Mac	2.28499	0.437638	1.6993	Donor1	log2FC
MEA1	0.185584	-0.8028	0.108	0.214	1	Mac	0.573235	1.74448	0.504673	Donor1	log2FC
HSD17B121	0.185584	1.17103	0.216	0.119	1	Mac	2.25173	0.444103	1.81513	Donor1	log2FC
COMMD10	0.18584	-0.739095	0.054	0.143	1	Mac	0.599115	1.66913	0.377622	Donor1	log2FC
FLYWCH2	0.18584	-0.905913	0.054	0.143	1	Mac	0.533695	1.87373	0.377622	Donor1	log2FC
CSF1R	0.186145	0.73786	0.486	0.381	1	Mac	1.6677	0.599628	1.27559	Donor1	log2FC
ZFP36	0.18716	0.807583	0.432	0.31	1	Mac	1.75028	0.571338	1.39355	Donor1	log2FC
TMED22	0.187787	1.134	0.297	0.19	1	Mac	2.19467	0.45565	1.56316	Donor1	log2FC
SSR31	0.189629	0.586	0.351	0.214	1	Mac	1.50108	0.666187	1.64019	Donor1	log2FC
CDC421	0.189889	-0.804804	0.486	0.619	1	Mac	0.57244	1.74691	0.785137	Donor1	log2FC
TMBIM41	0.190228	0.734178	0.378	0.262	1	Mac	1.66345	0.60116	1.44275	Donor1	log2FC
CCDC50	0.19069	-0.848219	0.108	0.214	1	Mac	0.55547	1.80028	0.504673	Donor1	log2FC
PRPF4B2	0.19069	0.983617	0.216	0.119	1	Mac	1.97742	0.50571	1.81513	Donor1	log2FC
WDR611	0.19069	-0.803733	0.108	0.214	1	Mac	0.572865	1.74561	0.504673	Donor1	log2FC
PDE4B1	0.192239	0.792189	0.351	0.238	1	Mac	1.7317	0.577467	1.47479	Donor1	log2FC
SP3	0.193584	0.74967	0.162	0.071	1	Mac	1.68141	0.59474	2.28169	Donor1	log2FC
ARRB11	0.193584	0.9244	0.162	0.071	1	Mac	1.89789	0.5269	2.28169	Donor1	log2FC
IFFO1	0.193584	0.639035	0.162	0.071	1	Mac	1.55729	0.642142	2.28169	Donor1	log2FC
ZNF280D	0.193584	1.15525	0.162	0.071	1	Mac	2.22724	0.448987	2.28169	Donor1	log2FC
GPS2	0.19387	0.91294	0.243	0.143	1	Mac	1.88288	0.531102	1.6993	Donor1	log2FC
DNAJB111	0.194408	0.744379	0.189	0.095	1	Mac	1.67525	0.596925	1.98947	Donor1	log2FC
TUBA1B2	0.194787	0.720692	0.703	0.595	1	Mac	1.64797	0.606806	1.18151	Donor1	log2FC
EMC41	0.195899	0.744329	0.216	0.119	1	Mac	1.67519	0.596945	1.81513	Donor1	log2FC
SNRPE1	0.196724	0.898391	0.297	0.19	1	Mac	1.86399	0.536485	1.56316	Donor1	log2FC
COMMD32	0.196724	0.912317	0.297	0.19	1	Mac	1.88207	0.531331	1.56316	Donor1	log2FC
HADH2	0.198633	-0.884039	0.054	0.143	1	Mac	0.541848	1.84553	0.377622	Donor1	log2FC
TBC1D4	0.198633	-1.12717	0.054	0.143	1	Mac	0.457812	2.1843	0.377622	Donor1	log2FC
VDAC32	0.198841	-0.971962	0.135	0.238	1	Mac	0.509812	1.96151	0.567227	Donor1	log2FC
GPR183	0.198841	-0.975457	0.135	0.238	1	Mac	0.508579	1.96626	0.567227	Donor1	log2FC
HMGB2	0.198853	0.735398	0.27	0.167	1	Mac	1.66486	0.600652	1.61677	Donor1	log2FC
EBAG9	0.199758	0.843332	0.162	0.071	1	Mac	1.79419	0.557355	2.28169	Donor1	log2FC
CEP571	0.199758	0.715795	0.162	0.071	1	Mac	1.64239	0.608869	2.28169	Donor1	log2FC
CARS2	0.199758	0.610882	0.162	0.071	1	Mac	1.52719	0.654796	2.28169	Donor1	log2FC
METTL23	0.199758	0.904954	0.162	0.071	1	Mac	1.87248	0.53405	2.28169	Donor1	log2FC
GTF3C5	0.200079	0.89444	0.189	0.095	1	Mac	1.85889	0.537956	1.98947	Donor1	log2FC
RNASE6	0.200634	-0.587402	0.189	0.31	1	Mac	0.66554	1.50254	0.609677	Donor1	log2FC
C15orf481	0.205267	-0.784885	0.054	0.143	1	Mac	0.580398	1.72296	0.377622	Donor1	log2FC
CHERP	0.205267	-0.72456	0.054	0.143	1	Mac	0.605182	1.6524	0.377622	Donor1	log2FC
TANGO2	0.205267	-0.707072	0.054	0.143	1	Mac	0.612562	1.63249	0.377622	Donor1	log2FC
TERF11	0.20587	0.6328	0.189	0.095	1	Mac	1.55057	0.644924	1.98947	Donor1	log2FC
NCK1-DT	0.206075	0.881853	0.162	0.071	1	Mac	1.84274	0.54267	2.28169	Donor1	log2FC
GPAA11	0.206296	-0.675186	0.162	0.286	1	Mac	0.626251	1.5968	0.566434	Donor1	log2FC
SUPT5H1	0.206628	0.585002	0.216	0.119	1	Mac	1.50004	0.666648	1.81513	Donor1	log2FC
DNAJC152	0.206851	0.594199	0.378	0.262	1	Mac	1.50963	0.662412	1.44275	Donor1	log2FC
SKP1	0.207504	0.808341	0.514	0.405	1	Mac	1.7512	0.571038	1.26914	Donor1	log2FC
CSNK2A1	0.208576	0.776028	0.27	0.167	1	Mac	1.71241	0.583972	1.61677	Donor1	log2FC
DEGS11	0.209062	-1.2698	0.135	0.238	1	Mac	0.414718	2.41128	0.567227	Donor1	log2FC
FLII	0.210707	0.627464	0.297	0.19	1	Mac	1.54485	0.647313	1.56316	Donor1	log2FC
MTCH1	0.210867	0.789617	0.324	0.214	1	Mac	1.72861	0.578498	1.51402	Donor1	log2FC
NDUFB7	0.211477	0.888728	0.324	0.238	1	Mac	1.85154	0.54009	1.36134	Donor1	log2FC
HAMP	0.211782	0.910679	0.189	0.095	1	Mac	1.87993	0.531935	1.98947	Donor1	log2FC
IGKC	0.212059	0.945807	0.054	0.143	1	Mac	1.92627	0.519139	0.377622	Donor1	log2FC
APLP2	0.212481	0.648359	0.405	0.31	1	Mac	1.56738	0.638006	1.30645	Donor1	log2FC
SLAMF72	0.212536	0.601616	0.162	0.071	1	Mac	1.51741	0.659016	2.28169	Donor1	log2FC
RTF1	0.214313	0.609748	0.243	0.143	1	Mac	1.52599	0.655311	1.6993	Donor1	log2FC
HNRNPA01	0.215186	0.646746	0.432	0.31	1	Mac	1.56563	0.638719	1.39355	Donor1	log2FC
CUTA	0.215513	1.02161	0.324	0.214	1	Mac	2.03019	0.492565	1.51402	Donor1	log2FC
NFE2L21	0.215547	0.598182	0.378	0.262	1	Mac	1.51381	0.660586	1.44275	Donor1	log2FC
UBAP2L	0.217585	-0.765307	0.081	0.167	1	Mac	0.588328	1.69973	0.48503	Donor1	log2FC
ABI3	0.217618	-0.587373	0.324	0.476	1	Mac	0.665554	1.50251	0.680672	Donor1	log2FC
NSF	0.217815	0.617755	0.189	0.095	1	Mac	1.53449	0.651684	1.98947	Donor1	log2FC
MRPS61	0.217815	0.896244	0.189	0.095	1	Mac	1.86121	0.537284	1.98947	Donor1	log2FC
PAPSS12	0.219142	0.708029	0.162	0.071	1	Mac	1.63357	0.612156	2.28169	Donor1	log2FC
TMEM147	0.219659	0.864953	0.243	0.143	1	Mac	1.82128	0.549064	1.6993	Donor1	log2FC
TACC11	0.220708	0.703978	0.351	0.214	1	Mac	1.62899	0.613877	1.64019	Donor1	log2FC
ALOX5AP	0.22136	1.26289	0.378	0.286	1	Mac	2.39976	0.416708	1.32168	Donor1	log2FC
MRPL14	0.223511	0.769143	0.216	0.119	1	Mac	1.70426	0.586766	1.81513	Donor1	log2FC
PPP1R15B1	0.2238	0.826534	0.27	0.167	1	Mac	1.77342	0.563882	1.61677	Donor1	log2FC
SAP30	0.223971	0.819445	0.189	0.095	1	Mac	1.76473	0.56666	1.98947	Donor1	log2FC
TAGLN1	0.223971	0.5941	0.189	0.095	1	Mac	1.50953	0.662458	1.98947	Donor1	log2FC
SPSB3	0.223971	0.601713	0.189	0.095	1	Mac	1.51752	0.658971	1.98947	Donor1	log2FC
ITGB7	0.223997	-0.614801	0.081	0.167	1	Mac	0.65302	1.53135	0.48503	Donor1	log2FC
COX6A12	0.225055	-0.789349	0.514	0.571	1	Mac	0.578605	1.72829	0.900175	Donor1	log2FC
[truncated: 6,509 more rows]

## Sheet: Donor2 ISGS vs HT
Supplementary Table 5 - Donor 2 celltype specific DEG calculation of ISGS 3 cells vs HT 2 cells
	p_val	avg_log2FC	pct.1	pct.2	p_val_adj	celltype	Foldchange_UP	Foldchange_DOWN	Ratio_pct1_pct2	donor	Threshold_met
MALINC1	8.73719e-06	0.702953	0.5	0.028	0.319667	Basal	1.62783	0.614313	17.8571	Donor2	log2FC		table legend
FDCSP	4.5488e-05	3.35032	0.5	0.038	1	Basal	10.1988	0.0980512	13.1579	Donor2	log2FC		celltype	celltype specifically compared ( e.g. TC_ISGS vs. TC_HT)
H1-1	4.5488e-05	2.48673	0.5	0.038	1	Basal	5.60507	0.17841	13.1579	Donor2	log2FC		p_val	p-value
SLC22A4	0.000173345	1.00157	0.5	0.047	1	Basal	2.00218	0.499456	10.6383	Donor2	log2FC		avg_log2FC	average log2 foldchange
B3GNT8	0.000313309	0.890253	0.5	0.047	1	Basal	1.8535	0.539519	10.6383	Donor2	log2FC		pct.1	percentage of cells in the cluster where the gene is detected
C1orf216	0.000433626	0.645964	0.25	0.009	1	Basal	1.56478	0.639066	27.7778	Donor2	log2FC		pct.2	percentage of cells on average in all the other clusters where the gene is detected
RGS5	0.000433626	0.663037	0.25	0.009	1	Basal	1.58341	0.631547	27.7778	Donor2	log2FC		p_val_adj	adjusted p value
RASGRP2	0.000433626	0.888334	0.25	0.009	1	Basal	1.85104	0.540238	27.7778	Donor2	log2FC		Foldchange_UP	Up regulated genes according to the detected foldchange
IGHV3-23	0.000433626	0.887714	0.25	0.009	1	Basal	1.85024	0.54047	27.7778	Donor2	log2FC		Foldchange_DOWN	Down regulated genes according to the detected foldchange
LINC01152	0.000433626	0.637184	0.25	0.009	1	Basal	1.55529	0.642967	27.7778	Donor2	log2FC		Ratio_pct1_pct2	ratio between pct1 and pct2
IGLV3-1	0.000433626	2.38886	0.25	0.009	1	Basal	5.23743	0.190933	27.7778	Donor2	log2FC		donor	Donor 2 = ISGS 3 vs HT 2
AMER1	0.000433626	0.904505	0.25	0.009	1	Basal	1.8719	0.534216	27.7778	Donor2	log2FC		Threshold_met	p-value_adj & log2FC = p_val_adj < 0.05 and avg_log2FC > 0.58
CCN4	0.000561146	0.605565	0.25	0.009	1	Basal	1.52157	0.657214	27.7778	Donor2	log2FC			p-value_adj = p_val_adj < 0.05
AC087239.1	0.000620606	0.692605	0.5	0.057	1	Basal	1.6162	0.618736	8.77193	Donor2	log2FC			log2FC = avg_log2FC > 0.58
CAMK2N1	0.000803711	0.928215	0.5	0.057	1	Basal	1.90292	0.525508	8.77193	Donor2	log2FC
PTGR2	0.000913002	0.665581	0.5	0.057	1	Basal	1.58621	0.630435	8.77193	Donor2	log2FC
PTDSS2	0.00150041	0.896748	0.5	0.066	1	Basal	1.86186	0.537096	7.57576	Donor2	log2FC
PPP2R1B	0.00150041	2.38538	0.5	0.066	1	Basal	5.22481	0.191394	7.57576	Donor2	log2FC
GLYATL2	0.0018873	0.739006	0.5	0.066	1	Basal	1.66903	0.599152	7.57576	Donor2	log2FC
PLA2G4B	0.00211335	0.661049	0.5	0.066	1	Basal	1.58123	0.632418	7.57576	Donor2	log2FC
PRR4	0.00220612	-7.0426	0	0.906	1	Basal	0.00758519	131.836	0	Donor2	log2FC
SERPINA3	0.00255148	3.6674	0.75	0.179	1	Basal	12.7057	0.0787048	4.18994	Donor2	log2FC
TYMP	0.00255148	1.08083	0.75	0.179	1	Basal	2.11526	0.472756	4.18994	Donor2	log2FC
CDC25B	0.00275535	0.66969	0.5	0.075	1	Basal	1.59073	0.628642	6.66667	Donor2	log2FC
CPAMD8	0.00307735	1.23349	0.5	0.085	1	Basal	2.35135	0.425288	5.88235	Donor2	log2FC
ARL6IP4	0.00334579	1.69838	1	0.66	1	Basal	3.24535	0.308133	1.51515	Donor2	log2FC
TRIP6	0.00391593	1.91049	1	0.538	1	Basal	3.75937	0.266002	1.85874	Donor2	log2FC
AL133415.1	0.0041607	0.952918	0.5	0.075	1	Basal	1.93578	0.516586	6.66667	Donor2	log2FC
TEX30	0.00483619	2.49922	0.5	0.094	1	Basal	5.65379	0.176873	5.31915	Donor2	log2FC
TTN-AS1	0.00500766	0.639328	0.5	0.085	1	Basal	1.5576	0.642012	5.88235	Donor2	log2FC
RPL27	0.00505125	-2.08237	0.25	0.925	1	Basal	0.236126	4.23502	0.27027	Donor2	log2FC
CCDC121	0.00508929	0.901081	0.25	0.019	1	Basal	1.86747	0.535485	13.1579	Donor2	log2FC
CISH	0.00508929	0.635079	0.25	0.019	1	Basal	1.55302	0.643906	13.1579	Donor2	log2FC
ANKRD20A4P	0.00508929	0.637011	0.25	0.019	1	Basal	1.5551	0.643044	13.1579	Donor2	log2FC
ZNF169	0.00508929	0.634544	0.25	0.019	1	Basal	1.55245	0.644144	13.1579	Donor2	log2FC
MKI67	0.00508929	2.39363	0.25	0.019	1	Basal	5.25476	0.190304	13.1579	Donor2	log2FC
RAB3IL1	0.00508929	0.898375	0.25	0.019	1	Basal	1.86397	0.536491	13.1579	Donor2	log2FC
KCTD21	0.00508929	0.638415	0.25	0.019	1	Basal	1.55662	0.642418	13.1579	Donor2	log2FC
CDCA3	0.00508929	2.3953	0.25	0.019	1	Basal	5.26088	0.190082	13.1579	Donor2	log2FC
GRAMD2A	0.00508929	0.635028	0.25	0.019	1	Basal	1.55297	0.643928	13.1579	Donor2	log2FC
HP	0.00508929	0.973611	0.25	0.019	1	Basal	1.96375	0.50923	13.1579	Donor2	log2FC
MLKL	0.00508929	0.622932	0.25	0.019	1	Basal	1.54	0.64935	13.1579	Donor2	log2FC
ZNF556	0.00508929	0.642738	0.25	0.019	1	Basal	1.56129	0.640496	13.1579	Donor2	log2FC
AC020910.5	0.00508929	0.632729	0.25	0.019	1	Basal	1.5505	0.644955	13.1579	Donor2	log2FC
PLAAT3	0.00517931	1.14927	0.75	0.236	1	Basal	2.21801	0.450854	3.17797	Donor2	log2FC
NNMT	0.00531816	3.79018	0.75	0.217	1	Basal	13.8343	0.0722841	3.45622	Donor2	log2FC
A1BG	0.00550546	0.804843	0.5	0.085	1	Basal	1.74696	0.572424	5.88235	Donor2	log2FC
SMARCD1	0.00565963	2.21794	0.75	0.274	1	Basal	4.65228	0.214948	2.73723	Donor2	log2FC
CCN3	0.00605599	0.846119	0.25	0.019	1	Basal	1.79766	0.556279	13.1579	Donor2	log2FC
IGLC2	0.00605599	0.582064	0.25	0.019	1	Basal	1.49699	0.668008	13.1579	Donor2	log2FC
HSPA8	0.0061532	-2.13964	0.5	0.925	1	Basal	0.226937	4.40651	0.540541	Donor2	log2FC
PTX3	0.00634822	1.55096	0.5	0.094	1	Basal	2.93012	0.341283	5.31915	Donor2	log2FC
UBB	0.00643495	-2.16344	0.5	0.896	1	Basal	0.223223	4.47983	0.558036	Donor2	log2FC
MIGA2	0.00693966	0.709943	0.5	0.094	1	Basal	1.63574	0.611344	5.31915	Donor2	log2FC
HTRA2	0.00702647	1.10287	0.75	0.226	1	Basal	2.14782	0.465588	3.31858	Donor2	log2FC
DNAJA1	0.00756873	-2.09108	0.25	0.877	1	Basal	0.234705	4.26067	0.285063	Donor2	log2FC
TLE5	0.0076873	-1.83776	0.25	0.849	1	Basal	0.279755	3.57456	0.294464	Donor2	log2FC
PRPSAP1	0.00813958	1.10346	0.75	0.255	1	Basal	2.1487	0.465398	2.94118	Donor2	log2FC
AXIN1	0.00827311	0.732703	0.5	0.094	1	Basal	1.66175	0.601776	5.31915	Donor2	log2FC
AQP3	0.00862395	-3.25493	0.25	0.84	1	Basal	0.104754	9.54619	0.297619	Donor2	log2FC
EIF2S3	0.00886222	1.72071	1	0.642	1	Basal	3.29598	0.3034	1.55763	Donor2	log2FC
MT1E	0.00890819	2.54508	1	0.84	1	Basal	5.83642	0.171338	1.19048	Donor2	log2FC
PAFAH2	0.00902224	0.82543	0.5	0.094	1	Basal	1.77206	0.564314	5.31915	Donor2	log2FC
TPT1-AS1	0.010207	0.939212	0.75	0.226	1	Basal	1.91748	0.521518	3.31858	Donor2	log2FC
LARP4	0.0112808	1.10947	0.75	0.321	1	Basal	2.15766	0.463466	2.33645	Donor2	log2FC
COBL	0.0116297	0.959335	0.5	0.113	1	Basal	1.94441	0.514294	4.42478	Donor2	log2FC
KRT8	0.0118358	-2.07266	0.5	0.896	1	Basal	0.23772	4.20663	0.558036	Donor2	log2FC
SUCLG2	0.0118663	1.02243	0.75	0.292	1	Basal	2.03134	0.492287	2.56849	Donor2	log2FC
CALM1	0.0127957	-1.82042	0.25	0.849	1	Basal	0.283138	3.53185	0.294464	Donor2	log2FC
SAA1	0.0129662	2.51539	0.75	0.33	1	Basal	5.71753	0.174901	2.27273	Donor2	log2FC
AC245297.3	0.0135857	0.648833	0.5	0.113	1	Basal	1.5679	0.637796	4.42478	Donor2	log2FC
NCBP2	0.0136943	1.38004	0.75	0.264	1	Basal	2.60275	0.384208	2.84091	Donor2	log2FC
GTF2H1	0.0136943	1.4242	0.75	0.264	1	Basal	2.68365	0.372626	2.84091	Donor2	log2FC
HNRNPAB	0.0140639	-1.79538	0	0.717	1	Basal	0.288096	3.47106	0	Donor2	log2FC
VPS29	0.0146581	1.92595	1	0.528	1	Basal	3.79988	0.263167	1.89394	Donor2	log2FC
SNAPC3	0.0146686	2.3116	0.5	0.113	1	Basal	4.96434	0.201437	4.42478	Donor2	log2FC
CDC42EP1	0.0146686	0.87509	0.5	0.113	1	Basal	1.83412	0.54522	4.42478	Donor2	log2FC
EMC8	0.0148841	0.885757	0.5	0.104	1	Basal	1.84773	0.541203	4.80769	Donor2	log2FC
LYZ	0.0152004	-5.1762	0.25	0.83	1	Basal	0.0276572	36.1569	0.301205	Donor2	log2FC
CCN1	0.0152425	-2.42388	0	0.708	1	Basal	0.186354	5.36613	0	Donor2	log2FC
ESCO1	0.015311	2.27534	0.75	0.264	1	Basal	4.84111	0.206564	2.84091	Donor2	log2FC
PRRC2C	0.0159033	-1.49338	0.25	0.783	1	Basal	0.355179	2.81548	0.319285	Donor2	log2FC
KAZN	0.0161807	1.43343	0.75	0.264	1	Basal	2.70088	0.37025	2.84091	Donor2	log2FC
MT-ND4L	0.0169366	1.00718	1	0.906	1	Basal	2.00998	0.497517	1.10375	Donor2	log2FC
SLC12A7	0.0170649	0.874372	0.5	0.113	1	Basal	1.83321	0.545491	4.42478	Donor2	log2FC
IGFBP4	0.01749	1.79578	1	0.547	1	Basal	3.47204	0.288015	1.82815	Donor2	log2FC
CALM2	0.0177241	-1.2983	0.75	0.962	1	Basal	0.406606	2.45938	0.779626	Donor2	log2FC
TXNIP	0.0178274	-2.04197	0.25	0.792	1	Basal	0.242832	4.11807	0.315657	Donor2	log2FC
CFI	0.0178402	0.769049	0.5	0.123	1	Basal	1.70415	0.586804	4.06504	Donor2	log2FC
MYL12A	0.0179057	1.97295	1	0.774	1	Basal	3.92569	0.254732	1.29199	Donor2	log2FC
PDE4B	0.0181112	0.896895	0.25	0.028	1	Basal	1.86205	0.537041	8.92857	Donor2	log2FC
PDK1	0.0181112	0.858524	0.25	0.028	1	Basal	1.81318	0.551517	8.92857	Donor2	log2FC
MDH1B	0.0181112	0.634421	0.25	0.028	1	Basal	1.55231	0.644199	8.92857	Donor2	log2FC
SHLD3	0.0181112	0.62751	0.25	0.028	1	Basal	1.5449	0.647293	8.92857	Donor2	log2FC
PAG1	0.0181112	0.882481	0.25	0.028	1	Basal	1.84354	0.542434	8.92857	Donor2	log2FC
PTPDC1	0.0181112	0.875372	0.25	0.028	1	Basal	1.83448	0.545113	8.92857	Donor2	log2FC
LCP1	0.0181112	2.36245	0.25	0.028	1	Basal	5.14242	0.194461	8.92857	Donor2	log2FC
ZNF213-AS1	0.0181112	0.633045	0.25	0.028	1	Basal	1.55083	0.644814	8.92857	Donor2	log2FC
LINC00324	0.0181112	0.884687	0.25	0.028	1	Basal	1.84636	0.541605	8.92857	Donor2	log2FC
TOP2A	0.0181112	2.37699	0.25	0.028	1	Basal	5.19453	0.19251	8.92857	Donor2	log2FC
AC099850.1	0.0181112	0.599246	0.25	0.028	1	Basal	1.51492	0.660099	8.92857	Donor2	log2FC
BIRC5	0.0181112	2.38295	0.25	0.028	1	Basal	5.21603	0.191717	8.92857	Donor2	log2FC
UBE2C	0.0181112	2.16759	0.25	0.028	1	Basal	4.49272	0.222582	8.92857	Donor2	log2FC
MBTPS2	0.018387	2.31715	0.5	0.113	1	Basal	4.98346	0.200664	4.42478	Donor2	log2FC
EFEMP2	0.0183966	0.670031	0.75	0.236	1	Basal	1.59111	0.628493	3.17797	Donor2	log2FC
MIF	0.0184138	1.42326	1	0.877	1	Basal	2.68191	0.372868	1.14025	Donor2	log2FC
LIMCH1	0.0190556	0.945848	0.75	0.264	1	Basal	1.92632	0.519124	2.84091	Donor2	log2FC
POMP	0.0196689	1.4105	1	0.66	1	Basal	2.65829	0.376182	1.51515	Donor2	log2FC
PCED1A	0.0197979	0.589076	0.5	0.113	1	Basal	1.50428	0.664768	4.42478	Donor2	log2FC
ZFP69	0.0206622	0.745365	0.25	0.028	1	Basal	1.6764	0.596517	8.92857	Donor2	log2FC
AC108488.1	0.0206622	0.597202	0.25	0.028	1	Basal	1.51278	0.661035	8.92857	Donor2	log2FC
IGKV3-20	0.0206622	2.16876	0.25	0.028	1	Basal	4.49636	0.222402	8.92857	Donor2	log2FC
PRDX1	0.0213999	-1.48841	0.75	0.896	1	Basal	0.356406	2.80579	0.837054	Donor2	log2FC
PROM1	0.0216026	1.19792	0.5	0.142	1	Basal	2.29409	0.435903	3.52113	Donor2	log2FC
PLOD2	0.0221017	0.654912	0.5	0.123	1	Basal	1.57452	0.635114	4.06504	Donor2	log2FC
SNCG	0.0223675	0.763604	0.75	0.264	1	Basal	1.69773	0.589023	2.84091	Donor2	log2FC
SBDS	0.0224275	-1.49223	0	0.66	1	Basal	0.355464	2.81323	0	Donor2	log2FC
PSMA4	0.0224275	-1.42494	0	0.66	1	Basal	0.372435	2.68503	0	Donor2	log2FC
MSRB1	0.0229057	0.865696	0.5	0.113	1	Basal	1.82222	0.548782	4.42478	Donor2	log2FC
TUBB	0.0229137	1.59168	1	0.642	1	Basal	3.014	0.331786	1.55763	Donor2	log2FC
H4C3	0.0234233	-1.6701	0.25	0.783	1	Basal	0.314231	3.18237	0.319285	Donor2	log2FC
OAT	0.0235557	-1.80418	0.25	0.755	1	Basal	0.286344	3.4923	0.331126	Donor2	log2FC
NDUFA6	0.023666	1.35175	1	0.632	1	Basal	2.55222	0.391815	1.58228	Donor2	log2FC
HMGN2	0.0244245	-1.52477	0.25	0.783	1	Basal	0.347536	2.8774	0.319285	Donor2	log2FC
GTF3A	0.0249984	0.999838	0.75	0.377	1	Basal	1.99978	0.500056	1.98939	Donor2	log2FC
CLN8	0.025412	0.888276	0.5	0.123	1	Basal	1.85096	0.540259	4.06504	Donor2	log2FC
RPS17	0.0254685	-1.61022	0.5	0.83	1	Basal	0.327549	3.05298	0.60241	Donor2	log2FC
TSHZ2	0.0256105	-1.46028	0.25	0.755	1	Basal	0.363422	2.75162	0.331126	Donor2	log2FC
HLA-B	0.025791	-1.63806	0.5	0.896	1	Basal	0.321287	3.11248	0.558036	Donor2	log2FC
SERPINB5	0.025983	-1.98784	0	0.642	1	Basal	0.252115	3.96644	0	Donor2	log2FC
NFKBIA	0.0265408	1.52912	1	0.811	1	Basal	2.8861	0.346489	1.23305	Donor2	log2FC
SRSF7	0.0270981	-1.47954	0.25	0.745	1	Basal	0.358602	2.7886	0.33557	Donor2	log2FC
NDUFA9	0.0276028	2.06699	0.75	0.425	1	Basal	4.19011	0.238657	1.76471	Donor2	log2FC
RBIS	0.0282376	-1.34268	0.25	0.745	1	Basal	0.394288	2.53622	0.33557	Donor2	log2FC
VIM	0.0283209	1.40216	1	0.547	1	Basal	2.64296	0.378363	1.82815	Donor2	log2FC
SFRP2	0.0283596	0.768366	0.5	0.113	1	Basal	1.70334	0.587082	4.42478	Donor2	log2FC
OAZ1	0.0288029	1.24359	1	0.811	1	Basal	2.36788	0.422319	1.23305	Donor2	log2FC
KRT14	0.0294005	3.17229	0.75	0.519	1	Basal	9.01476	0.110929	1.44509	Donor2	log2FC
MIR99AHG	0.0297402	1.2578	0.75	0.302	1	Basal	2.39131	0.418181	2.48344	Donor2	log2FC
ABI2	0.0305049	0.955506	0.75	0.311	1	Basal	1.93926	0.515661	2.41158	Donor2	log2FC
RPL22L1	0.031102	-1.69931	0.25	0.708	1	Basal	0.307933	3.24746	0.353107	Donor2	log2FC
HERC4	0.0320236	0.920579	0.5	0.151	1	Basal	1.89287	0.528297	3.31126	Donor2	log2FC
SMARCA2	0.0321578	-1.20689	0	0.613	1	Basal	0.433201	2.3084	0	Donor2	log2FC
EIF3M	0.0321578	-1.17567	0	0.613	1	Basal	0.442678	2.25898	0	Donor2	log2FC
ID3	0.0323906	-2.0033	0.25	0.708	1	Basal	0.249429	4.00916	0.353107	Donor2	log2FC
HNRNPK	0.0325277	-1.32854	0.25	0.783	1	Basal	0.398172	2.51148	0.319285	Donor2	log2FC
SNRPD2	0.0327089	-1.4732	0.5	0.858	1	Basal	0.360182	2.77637	0.582751	Donor2	log2FC
TAX1BP1	0.0327307	-1.20133	0.25	0.755	1	Basal	0.434874	2.29951	0.331126	Donor2	log2FC
DCTN6	0.0338087	0.591205	0.5	0.132	1	Basal	1.5065	0.663788	3.78788	Donor2	log2FC
APOBEC3G	0.0338087	0.612284	0.5	0.132	1	Basal	1.52868	0.65416	3.78788	Donor2	log2FC
DDX21	0.034459	-1.30234	0	0.604	1	Basal	0.405468	2.46628	0	Donor2	log2FC
BANF1	0.034459	-1.04405	0	0.604	1	Basal	0.484966	2.062	0	Donor2	log2FC
RAB3GAP1	0.0351483	0.891841	0.75	0.358	1	Basal	1.85554	0.538926	2.09497	Donor2	log2FC
HLA-E	0.0357848	-1.41899	0.25	0.774	1	Basal	0.373973	2.67399	0.322997	Donor2	log2FC
ICAM3	0.0360551	0.781222	0.5	0.132	1	Basal	1.71859	0.581874	3.78788	Donor2	log2FC
SLC25A17	0.0360551	0.808709	0.5	0.132	1	Basal	1.75164	0.570893	3.78788	Donor2	log2FC
MT1M	0.0366714	2.25601	0.75	0.33	1	Basal	4.77668	0.209351	2.27273	Donor2	log2FC
CITED2	0.0368898	-1.75608	0	0.594	1	Basal	0.296052	3.37778	0	Donor2	log2FC
ABI1	0.0368898	-1.16541	0	0.594	1	Basal	0.445839	2.24296	0	Donor2	log2FC
PRB3	0.0368898	-3.92964	0	0.594	1	Basal	0.0656235	15.2384	0	Donor2	log2FC
MIR22HG	0.0368898	-1.29196	0	0.594	1	Basal	0.408395	2.44861	0	Donor2	log2FC
PRKCI	0.0373233	0.800673	0.75	0.34	1	Basal	1.74191	0.574081	2.20588	Donor2	log2FC
SOD1	0.0381194	-1.30845	0.25	0.783	1	Basal	0.403754	2.47675	0.319285	Donor2	log2FC
KLF4	0.0389803	-2.03122	0.25	0.689	1	Basal	0.244648	4.0875	0.362845	Donor2	log2FC
DDIT4	0.0390244	1.23731	1	0.689	1	Basal	2.35758	0.424164	1.45138	Donor2	log2FC
NDUFS6	0.039455	-1.03364	0	0.585	1	Basal	0.488476	2.04718	0	Donor2	log2FC
RWDD1	0.039455	-1.2025	0	0.585	1	Basal	0.434523	2.30138	0	Donor2	log2FC
KCNQ1OT1	0.039455	-1.14289	0	0.585	1	Basal	0.45285	2.20823	0	Donor2	log2FC
AC092164.1	0.0396639	0.608063	0.25	0.038	1	Basal	1.52421	0.656077	6.57895	Donor2	log2FC
AC097534.2	0.0396639	0.888954	0.25	0.038	1	Basal	1.85183	0.540006	6.57895	Donor2	log2FC
SLC1A3	0.0396639	0.627313	0.25	0.038	1	Basal	1.54469	0.647381	6.57895	Donor2	log2FC
NACAD	0.0396639	0.620079	0.25	0.038	1	Basal	1.53696	0.650635	6.57895	Donor2	log2FC
TYMS	0.0396639	2.29067	0.25	0.038	1	Basal	4.89282	0.204381	6.57895	Donor2	log2FC
IGLV1-40	0.0396639	2.12713	0.25	0.038	1	Basal	4.36847	0.228913	6.57895	Donor2	log2FC
LPP	0.0405853	-1.46453	0.25	0.717	1	Basal	0.362353	2.75974	0.348675	Donor2	log2FC
ACVR1	0.0409315	0.757424	0.5	0.132	1	Basal	1.69047	0.591552	3.78788	Donor2	log2FC
NDUFB2	0.0410622	-1.27188	0.25	0.736	1	Basal	0.41412	2.41476	0.339674	Donor2	log2FC
PSME1	0.0410622	-1.26195	0.25	0.736	1	Basal	0.416979	2.3982	0.339674	Donor2	log2FC
EDF1	0.0412091	-1.2452	0.25	0.783	1	Basal	0.42185	2.37051	0.319285	Donor2	log2FC
MT-ND5	0.041659	0.720531	1	0.896	1	Basal	1.64779	0.606874	1.11607	Donor2	log2FC
EIF1B	0.0421596	-1.16071	0	0.575	1	Basal	0.447291	2.23568	0	Donor2	log2FC
HBEGF	0.0421596	-1.65024	0	0.575	1	Basal	0.318586	3.13887	0	Donor2	log2FC
SLC40A1	0.0423583	0.748887	0.5	0.17	1	Basal	1.6805	0.595062	2.94118	Donor2	log2FC
FAF1	0.042554	0.896524	0.75	0.368	1	Basal	1.86157	0.53718	2.03804	Donor2	log2FC
SYS1	0.0429457	0.871097	0.5	0.16	1	Basal	1.82905	0.546731	3.125	Donor2	log2FC
PDE12	0.0433649	1.39423	0.5	0.151	1	Basal	2.62847	0.380449	3.31126	Donor2	log2FC
MT-CO1	0.0433886	0.642609	1	0.972	1	Basal	1.56115	0.640553	1.02881	Donor2	log2FC
NOS1AP	0.0435854	0.581575	0.5	0.142	1	Basal	1.49648	0.668234	3.52113	Donor2	log2FC
ICAM1	0.0435854	0.816929	0.5	0.142	1	Basal	1.76165	0.567649	3.52113	Donor2	log2FC
RBL2	0.0437614	2.03044	0.75	0.396	1	Basal	4.08529	0.244781	1.89394	Donor2	log2FC
LNPEP	0.0440651	0.712104	0.75	0.406	1	Basal	1.63819	0.610429	1.84729	Donor2	log2FC
FAM166C	0.0441156	0.589081	0.25	0.038	1	Basal	1.50429	0.664766	6.57895	Donor2	log2FC
YWHAB	0.0444432	-1.36562	0.25	0.708	1	Basal	0.388068	2.57687	0.353107	Donor2	log2FC
ITGB1	0.0445083	-1.60409	0.25	0.783	1	Basal	0.328943	3.04004	0.319285	Donor2	log2FC
DHX36	0.0450085	-0.958585	0	0.566	1	Basal	0.514561	1.9434	0	Donor2	log2FC
SNHG7	0.0450085	-1.1638	0	0.566	1	Basal	0.446334	2.24047	0	Donor2	log2FC
NDUFA12	0.0450085	-1.15487	0	0.566	1	Basal	0.449108	2.22664	0	Donor2	log2FC
PPL	0.0450085	-1.32615	0	0.566	1	Basal	0.398831	2.50733	0	Donor2	log2FC
CHMP2A	0.0450085	-0.905502	0	0.566	1	Basal	0.533847	1.8732	0	Donor2	log2FC
HSPA1B	0.0456751	-2.05651	0.5	0.792	1	Basal	0.240396	4.1598	0.631313	Donor2	log2FC
POC1B	0.0460003	0.583392	0.5	0.151	1	Basal	1.49837	0.667393	3.31126	Donor2	log2FC
SERBP1	0.0461025	-1.34538	0.25	0.736	1	Basal	0.393551	2.54097	0.339674	Donor2	log2FC
PNRC1	0.0465867	2.04749	1	0.868	1	Basal	4.13387	0.241904	1.15207	Donor2	log2FC
NRIP1	0.047363	2.42182	0.75	0.349	1	Basal	5.35847	0.18662	2.149	Donor2	log2FC
BTF3	0.0476971	-1.14491	0.75	0.972	1	Basal	0.452218	2.21132	0.771605	Donor2	log2FC
MAFB	0.0480069	-1.45702	0	0.557	1	Basal	0.364245	2.74541	0	Donor2	log2FC
EBNA1BP2	0.0484672	2.06955	0.75	0.368	1	Basal	4.19755	0.238234	2.03804	Donor2	log2FC
RSL1D1	0.0484745	-1.25814	0.25	0.67	1	Basal	0.418082	2.39188	0.373134	Donor2	log2FC
NDUFC1	0.0485541	-1.15255	0.25	0.726	1	Basal	0.449831	2.22306	0.344353	Donor2	log2FC
PMPCB	0.0485659	0.761591	0.75	0.434	1	Basal	1.69536	0.589846	1.72811	Donor2	log2FC
TRIM29	0.0485991	-1.3766	0.25	0.698	1	Basal	0.385125	2.59656	0.358166	Donor2	log2FC
TPM4	0.0486173	-1.34632	0.25	0.821	1	Basal	0.393294	2.54263	0.304507	Donor2	log2FC
ATP5MC3	0.0491111	-1.33559	0.25	0.792	1	Basal	0.39623	2.52379	0.315657	Donor2	log2FC
ANKH	0.049142	1.63907	0.5	0.179	1	Basal	3.11466	0.321063	2.7933	Donor2	log2FC
SRRM1	0.0494926	-1.17134	0.25	0.764	1	Basal	0.44401	2.2522	0.327225	Donor2	log2FC
LMO4	0.0503619	-1.22756	0.25	0.67	1	Basal	0.42704	2.3417	0.373134	Donor2	log2FC
ADH7	0.0511599	-1.57529	0	0.547	1	Basal	0.335576	2.97995	0	Donor2	log2FC
SNX3	0.0511599	-1.04016	0	0.547	1	Basal	0.486274	2.05645	0	Donor2	log2FC
CLIP1	0.0511599	-0.775402	0	0.547	1	Basal	0.584226	1.71167	0	Donor2	log2FC
MKNK2	0.0511599	-0.915409	0	0.547	1	Basal	0.530194	1.8861	0	Donor2	log2FC
KLK11	0.0511599	-1.28275	0	0.547	1	Basal	0.411012	2.43302	0	Donor2	log2FC
PARK7	0.0516541	-1.22335	0.25	0.736	1	Basal	0.428287	2.33488	0.339674	Donor2	log2FC
NAALADL2	0.0516768	0.582193	0.5	0.151	1	Basal	1.49712	0.667948	3.31126	Donor2	log2FC
ZFAND5	0.0528932	-1.37413	0.25	0.66	1	Basal	0.385784	2.59212	0.378788	Donor2	log2FC
SSBP1	0.0534607	-1.25013	0.25	0.651	1	Basal	0.420411	2.37862	0.384025	Donor2	log2FC
ITGA6	0.0535203	1.27848	1	0.604	1	Basal	2.42584	0.412229	1.65563	Donor2	log2FC
IRF9	0.0536587	0.733017	0.75	0.387	1	Basal	1.66211	0.601644	1.93798	Donor2	log2FC
YWHAH	0.0539248	2.13153	0.75	0.349	1	Basal	4.38182	0.228216	2.149	Donor2	log2FC
BCLAF1	0.0543216	-1.26764	0.25	0.67	1	Basal	0.415338	2.40768	0.373134	Donor2	log2FC
SELENOP	0.0544728	-1.11015	0	0.538	1	Basal	0.463246	2.15868	0	Donor2	log2FC
IL6ST	0.0544728	-1.05671	0	0.538	1	Basal	0.480726	2.08019	0	Donor2	log2FC
SCGB3A2	0.0544728	-4.64921	0	0.538	1	Basal	0.0398517	25.093	0	Donor2	log2FC
IGFBP3	0.0544728	-1.1548	0	0.538	1	Basal	0.449129	2.22653	0	Donor2	log2FC
FAM133B	0.0544728	-0.847397	0	0.538	1	Basal	0.555787	1.79925	0	Donor2	log2FC
ZNF706	0.0544728	-0.795233	0	0.538	1	Basal	0.57625	1.73536	0	Donor2	log2FC
ZNF207	0.0544728	-0.911717	0	0.538	1	Basal	0.531552	1.88128	0	Donor2	log2FC
DSG2	0.0544728	-1.08069	0	0.538	1	Basal	0.472803	2.11504	0	Donor2	log2FC
THOC2	0.0544728	-0.688999	0	0.538	1	Basal	0.620284	1.61216	0	Donor2	log2FC
CEP126	0.0547281	1.24987	0.5	0.151	1	Basal	2.3782	0.420486	3.31126	Donor2	log2FC
GUCD1	0.0547281	0.603009	0.5	0.151	1	Basal	1.51888	0.65838	3.31126	Donor2	log2FC
BSG	0.0550984	-1.40596	0.25	0.689	1	Basal	0.377367	2.64994	0.362845	Donor2	log2FC
CCL2	0.0555465	1.44199	0.75	0.311	1	Basal	2.71695	0.368059	2.41158	Donor2	log2FC
MYH9	0.0557544	-1.26421	0.25	0.679	1	Basal	0.416326	2.40196	0.368189	Donor2	log2FC
MARVELD2	0.0559698	0.795251	0.5	0.17	1	Basal	1.73538	0.576243	2.94118	Donor2	log2FC
XRCC6	0.0560888	-1.2742	0.25	0.642	1	Basal	0.413456	2.41864	0.389408	Donor2	log2FC
EEF2	0.0563398	-1.10681	0.75	0.943	1	Basal	0.46432	2.15369	0.795334	Donor2	log2FC
DRAP1	0.0564009	0.68003	0.75	0.519	1	Basal	1.60217	0.624152	1.44509	Donor2	log2FC
RSRP1	0.0564989	-1.44648	0.25	0.698	1	Basal	0.366915	2.72542	0.358166	Donor2	log2FC
NINJ1	0.0568763	2.04507	0.75	0.358	1	Basal	4.12694	0.24231	2.09497	Donor2	log2FC
RTN4	0.0569913	-1.19484	0.5	0.783	1	Basal	0.436836	2.28919	0.63857	Donor2	log2FC
MYSM1	0.0570371	0.836313	0.5	0.16	1	Basal	1.78548	0.560073	3.125	Donor2	log2FC
GJA1	0.0577606	1.01173	0.5	0.179	1	Basal	2.01633	0.49595	2.7933	Donor2	log2FC
TNFSF13	0.0577606	0.986307	0.5	0.179	1	Basal	1.98111	0.504768	2.7933	Donor2	log2FC
PSMB7	0.0579508	-1.08744	0	0.528	1	Basal	0.470595	2.12497	0	Donor2	log2FC
NCOR1	0.0579508	-0.798288	0	0.528	1	Basal	0.575031	1.73904	0	Donor2	log2FC
PSMD8	0.0586572	1.10838	0.75	0.575	1	Basal	2.15604	0.463814	1.30435	Donor2	log2FC
FGF7	0.0590894	1.19251	0.5	0.17	1	Basal	2.2855	0.437541	2.94118	Donor2	log2FC
PRSS23	0.0607269	-1.4405	0.25	0.726	1	Basal	0.368439	2.71415	0.344353	Donor2	log2FC
PMP22	0.0608989	1.43315	0.5	0.179	1	Basal	2.70036	0.370321	2.7933	Donor2	log2FC
TEX264	0.0615993	-0.800621	0	0.519	1	Basal	0.574102	1.74185	0	Donor2	log2FC
UBE2D2	0.0615993	-0.833934	0	0.519	1	Basal	0.560998	1.78254	0	Donor2	log2FC
NAMPT	0.0615993	-1.01523	0	0.519	1	Basal	0.494751	2.02122	0	Donor2	log2FC
SUPT16H	0.0615993	-0.771136	0	0.519	1	Basal	0.585956	1.70661	0	Donor2	log2FC
HMGN1	0.0623064	-1.10173	0.25	0.679	1	Basal	0.465957	2.14612	0.368189	Donor2	log2FC
EID1	0.0631608	-1.17051	0.25	0.774	1	Basal	0.444265	2.25091	0.322997	Donor2	log2FC
SCPEP1	0.0632724	1.37553	0.75	0.519	1	Basal	2.59463	0.385412	1.44509	Donor2	log2FC
RGP1	0.0636617	1.03054	0.5	0.16	1	Basal	2.04279	0.489526	3.125	Donor2	log2FC
SSR2	0.0644421	1.22854	1	0.708	1	Basal	2.3433	0.426748	1.41243	Donor2	log2FC
SEMA4C	0.0650128	1.39536	0.5	0.208	1	Basal	2.63055	0.380149	2.40385	Donor2	log2FC
IFITM2	0.0653754	1.61559	0.75	0.528	1	Basal	3.06437	0.326331	1.42045	Donor2	log2FC
DHX9	0.0654236	-0.857583	0	0.509	1	Basal	0.551876	1.812	0	Donor2	log2FC
ODC1	0.0654236	-1.35925	0	0.509	1	Basal	0.389785	2.56552	0	Donor2	log2FC
SNRNP200	0.0654236	-0.774639	0	0.509	1	Basal	0.584535	1.71076	0	Donor2	log2FC
PDCD6IP	0.0654236	-0.807569	0	0.509	1	Basal	0.571344	1.75026	0	Donor2	log2FC
MAP4	0.0654236	-0.915479	0	0.509	1	Basal	0.530168	1.8862	0	Donor2	log2FC
G3BP1	0.0654236	-0.916811	0	0.509	1	Basal	0.529679	1.88794	0	Donor2	log2FC
TENT5A	0.0654236	-0.849098	0	0.509	1	Basal	0.555132	1.80137	0	Donor2	log2FC
PSMC3	0.0654236	-0.763728	0	0.509	1	Basal	0.588972	1.69787	0	Donor2	log2FC
MLEC	0.0654236	-0.754866	0	0.509	1	Basal	0.592601	1.68748	0	Donor2	log2FC
STAU1	0.0654236	-0.878026	0	0.509	1	Basal	0.544111	1.83786	0	Donor2	log2FC
RBBP7	0.0654236	-0.804922	0	0.509	1	Basal	0.572393	1.74705	0	Donor2	log2FC
MAOA	0.0654236	-0.804676	0	0.509	1	Basal	0.572491	1.74675	0	Donor2	log2FC
SPRY4	0.0672052	0.885183	0.5	0.16	1	Basal	1.847	0.541419	3.125	Donor2	log2FC
WDR11	0.0672052	0.762587	0.5	0.16	1	Basal	1.69653	0.589439	3.125	Donor2	log2FC
TMEM39A	0.0676	0.794118	0.5	0.179	1	Basal	1.73402	0.576696	2.7933	Donor2	log2FC
SHC4	0.0676	0.855624	0.5	0.179	1	Basal	1.80954	0.552626	2.7933	Donor2	log2FC
PLEKHN1	0.0678766	0.877869	0.25	0.047	1	Basal	1.83766	0.544171	5.31915	Donor2	log2FC
RNF180	0.0678766	0.83479	0.25	0.047	1	Basal	1.7836	0.560665	5.31915	Donor2	log2FC
SLC36A1	0.0678766	0.615696	0.25	0.047	1	Basal	1.5323	0.652615	5.31915	Donor2	log2FC
HYLS1	0.0678766	0.614297	0.25	0.047	1	Basal	1.53081	0.653248	5.31915	Donor2	log2FC
ADPRHL1	0.0678766	0.873819	0.25	0.047	1	Basal	1.83251	0.545701	5.31915	Donor2	log2FC
AC009123.1	0.0678766	0.625897	0.25	0.047	1	Basal	1.54317	0.648017	5.31915	Donor2	log2FC
CCT6B	0.0678766	0.623381	0.25	0.047	1	Basal	1.54048	0.649148	5.31915	Donor2	log2FC
ZNF559	0.0678766	0.857174	0.25	0.047	1	Basal	1.81149	0.552033	5.31915	Donor2	log2FC
ZFP28	0.0678766	0.609198	0.25	0.047	1	Basal	1.52541	0.655561	5.31915	Donor2	log2FC
ZNF814	0.0678766	1.05289	0.25	0.047	1	Basal	2.07469	0.482001	5.31915	Donor2	log2FC
PTGES3	0.0681681	-1.28046	0.25	0.632	1	Basal	0.411665	2.42916	0.39557	Donor2	log2FC
ANO1	0.0684734	0.683889	0.5	0.151	1	Basal	1.60646	0.622485	3.31126	Donor2	log2FC
DDX18	0.0688193	-1.17912	0.25	0.623	1	Basal	0.44162	2.26439	0.401284	Donor2	log2FC
CRNKL1	0.0691928	0.667676	0.5	0.189	1	Basal	1.58851	0.62952	2.6455	Donor2	log2FC
RHOA	0.0692133	-1.24466	0.5	0.84	1	Basal	0.422008	2.36963	0.595238	Donor2	log2FC
TCEA3	0.0694293	-0.739901	0	0.5	1	Basal	0.59878	1.67006	0	Donor2	log2FC
PABPC4	0.0694293	-0.729153	0	0.5	1	Basal	0.603258	1.65767	0	Donor2	log2FC
PBX1	0.0694293	-0.935837	0	0.5	1	Basal	0.522739	1.913	0	Donor2	log2FC
RAD50	0.0694293	-0.821823	0	0.5	1	Basal	0.565727	1.76764	0	Donor2	log2FC
INSIG1	0.0694293	-0.816038	0	0.5	1	Basal	0.568	1.76056	0	Donor2	log2FC
UBL3	0.0694293	-0.825827	0	0.5	1	Basal	0.564159	1.77255	0	Donor2	log2FC
TCEAL4	0.0694293	-1.29054	0	0.5	1	Basal	0.408799	2.44619	0	Donor2	log2FC
PPIG	0.0702785	-1.12949	0.25	0.67	1	Basal	0.457079	2.18781	0.373134	Donor2	log2FC
ARGLU1	0.0708217	1.68777	0.75	0.519	1	Basal	3.22159	0.310406	1.44509	Donor2	log2FC
MTURN	0.0709095	0.732044	0.5	0.16	1	Basal	1.66099	0.60205	3.125	Donor2	log2FC
GET1	0.0709095	0.759536	0.5	0.16	1	Basal	1.69295	0.590686	3.125	Donor2	log2FC
MLF1	0.0711715	0.845621	0.5	0.179	1	Basal	1.79704	0.556471	2.7933	Donor2	log2FC
EIF3H	0.0712946	1.36255	1	0.792	1	Basal	2.57139	0.388895	1.26263	Donor2	log2FC
RHOG	0.0717069	1.08748	0.5	0.208	1	Basal	2.12503	0.470582	2.40385	Donor2	log2FC
TPR	0.0720205	-1.07386	0.25	0.613	1	Basal	0.475045	2.10506	0.40783	Donor2	log2FC
ACTG1	0.0724338	-0.754945	1	0.991	1	Basal	0.592569	1.68757	1.00908	Donor2	log2FC
KHSRP	0.0726585	2.33424	0.5	0.217	1	Basal	5.04286	0.1983	2.30415	Donor2	log2FC
SPCS2	0.0732883	-0.959607	0.25	0.632	1	Basal	0.514197	1.94478	0.39557	Donor2	log2FC
CCDC85B	0.0733671	0.797584	0.75	0.368	1	Basal	1.73819	0.575312	2.03804	Donor2	log2FC
PARP1	0.0736218	-0.689976	0	0.491	1	Basal	0.619864	1.61326	0	Donor2	log2FC
PPM1G	0.0736218	-0.7339	0	0.491	1	Basal	0.601276	1.66313	0	Donor2	log2FC
CHCHD5	0.0736218	-0.77313	0	0.491	1	Basal	0.585147	1.70897	0	Donor2	log2FC
CDKN2AIP	0.0736218	-0.687078	0	0.491	1	Basal	0.621111	1.61002	0	Donor2	log2FC
EPB41L4A-AS1	0.0736218	-0.881371	0	0.491	1	Basal	0.542851	1.84212	0	Donor2	log2FC
CRYBG1	0.0736218	-0.792831	0	0.491	1	Basal	0.57721	1.73247	0	Donor2	log2FC
BUD31	0.0736218	-0.753992	0	0.491	1	Basal	0.592961	1.68645	0	Donor2	log2FC
GRINA	0.0736218	-0.752283	0	0.491	1	Basal	0.593664	1.68446	0	Donor2	log2FC
SLC25A25	0.0736218	-0.833087	0	0.491	1	Basal	0.561327	1.78149	0	Donor2	log2FC
OTUB1	0.0736218	-0.83307	0	0.491	1	Basal	0.561333	1.78147	0	Donor2	log2FC
STRAP	0.0736218	-0.760799	0	0.491	1	Basal	0.590169	1.69443	0	Donor2	log2FC
TXNL1	0.0736218	-0.855925	0	0.491	1	Basal	0.552511	1.80992	0	Donor2	log2FC
COL6A2	0.0741224	1.97106	0.5	0.198	1	Basal	3.92056	0.255066	2.52525	Donor2	log2FC
KLF15	0.0742206	0.585072	0.25	0.047	1	Basal	1.50011	0.666616	5.31915	Donor2	log2FC
C8orf88	0.0742206	0.767899	0.25	0.047	1	Basal	1.70279	0.587272	5.31915	Donor2	log2FC
DMBT1	0.0742206	1.33936	0.25	0.047	1	Basal	2.53039	0.395197	5.31915	Donor2	log2FC
KIF3B	0.0747795	0.731038	0.5	0.16	1	Basal	1.65983	0.60247	3.125	Donor2	log2FC
SGK1	0.074942	-1.36707	0.25	0.755	1	Basal	0.387677	2.57946	0.331126	Donor2	log2FC
IFITM1	0.075516	1.91085	0.75	0.679	1	Basal	3.76031	0.265935	1.10457	Donor2	log2FC
NR2F2	0.075516	-1.16238	0.25	0.698	1	Basal	0.446775	2.23826	0.358166	Donor2	log2FC
KIF5B	0.076303	-1.07949	0.25	0.717	1	Basal	0.473195	2.11329	0.348675	Donor2	log2FC
SDHC	0.0773993	-1.05383	0.25	0.613	1	Basal	0.481687	2.07604	0.40783	Donor2	log2FC
TMEM219	0.0773993	-0.94119	0.25	0.613	1	Basal	0.520803	1.92011	0.40783	Donor2	log2FC
FZD1	0.0778342	0.946303	0.5	0.198	1	Basal	1.92693	0.51896	2.52525	Donor2	log2FC
MRRF	0.0778342	0.624961	0.5	0.198	1	Basal	1.54217	0.648437	2.52525	Donor2	log2FC
CEBPZ	0.0780068	-0.685985	0	0.481	1	Basal	0.621581	1.6088	0	Donor2	log2FC
PSMD1	0.0780068	-0.605247	0	0.481	1	Basal	0.657359	1.52124	0	Donor2	log2FC
G3BP2	0.0780068	-0.917075	0	0.481	1	Basal	0.529582	1.88828	0	Donor2	log2FC
PTPN13	0.0780068	-0.764007	0	0.481	1	Basal	0.588859	1.6982	0	Donor2	log2FC
ANKRD37	0.0780068	-1.11071	0	0.481	1	Basal	0.463067	2.15951	0	Donor2	log2FC
ADM	0.0780068	-1.22919	0	0.481	1	Basal	0.426556	2.34436	0	Donor2	log2FC
HNRNPUL2	0.0780068	-0.810369	0	0.481	1	Basal	0.570236	1.75366	0	Donor2	log2FC
IRS2	0.0780068	-0.828557	0	0.481	1	Basal	0.563092	1.77591	0	Donor2	log2FC
CFDP1	0.0780068	-0.745655	0	0.481	1	Basal	0.596397	1.67674	0	Donor2	log2FC
TOB2	0.0780068	-0.701208	0	0.481	1	Basal	0.615057	1.62587	0	Donor2	log2FC
NBDY	0.0780068	-0.661845	0	0.481	1	Basal	0.632069	1.58211	0	Donor2	log2FC
KHDRBS1	0.0780807	-1.22859	0.25	0.604	1	Basal	0.426734	2.34338	0.413907	Donor2	log2FC
VDAC2	0.0790263	1.35205	1	0.689	1	Basal	2.55275	0.391735	1.45138	Donor2	log2FC
BZW1	0.0790717	-1.29724	0.25	0.66	1	Basal	0.406904	2.45758	0.378788	Donor2	log2FC
KPNB1	0.0794757	-0.833108	0.25	0.623	1	Basal	0.561319	1.78152	0.401284	Donor2	log2FC
SOX5	0.0805854	1.03569	0.5	0.226	1	Basal	2.05009	0.487784	2.21239	Donor2	log2FC
LEO1	0.0809722	2.08386	0.5	0.17	1	Basal	4.23941	0.235882	2.94118	Donor2	log2FC
COASY	0.0809722	2.22015	0.5	0.17	1	Basal	4.65942	0.214619	2.94118	Donor2	log2FC
HSPB2	0.081041	0.618947	0.25	0.047	1	Basal	1.53575	0.651146	5.31915	Donor2	log2FC
LIMS1	0.08259	-0.64673	0	0.472	1	Basal	0.638726	1.56562	0	Donor2	log2FC
METTL5	0.08259	-0.700094	0	0.472	1	Basal	0.615532	1.62461	0	Donor2	log2FC
CRTAP	0.08259	-0.872314	0	0.472	1	Basal	0.54627	1.8306	0	Donor2	log2FC
ZBTB20	0.08259	-0.762752	0	0.472	1	Basal	0.589371	1.69672	0	Donor2	log2FC
SRP72	0.08259	-0.900728	0	0.472	1	Basal	0.535617	1.86701	0	Donor2	log2FC
RASSF6	0.08259	-0.663746	0	0.472	1	Basal	0.631237	1.58419	0	Donor2	log2FC
CCT5	0.08259	-0.937167	0	0.472	1	Basal	0.522258	1.91476	0	Donor2	log2FC
TCP1	0.08259	-0.623141	0	0.472	1	Basal	0.649256	1.54022	0	Donor2	log2FC
CDK2AP2	0.08259	-0.945545	0	0.472	1	Basal	0.519233	1.92592	0	Donor2	log2FC
RDX	0.08259	-0.772856	0	0.472	1	Basal	0.585258	1.70865	0	Donor2	log2FC
DDIT3	0.08259	-1.0181	0	0.472	1	Basal	0.493767	2.02525	0	Donor2	log2FC
IFI27	0.08259	-1.51493	0	0.472	1	Basal	0.349914	2.85785	0	Donor2	log2FC
TBCB	0.08259	-0.657067	0	0.472	1	Basal	0.634166	1.57687	0	Donor2	log2FC
TMEM168	0.0828233	1.01232	0.5	0.179	1	Basal	2.01716	0.495747	2.7933	Donor2	log2FC
ANAPC16	0.0836361	-1.05265	0.25	0.726	1	Basal	0.482081	2.07434	0.344353	Donor2	log2FC
KIF21A	0.0838369	-1.17974	0.25	0.604	1	Basal	0.441431	2.26536	0.413907	Donor2	log2FC
SSH1	0.0843961	0.824769	0.5	0.189	1	Basal	1.77125	0.564573	2.6455	Donor2	log2FC
CHST9	0.0845458	-1.60848	0.25	0.594	1	Basal	0.327945	3.0493	0.420875	Donor2	log2FC
CANX	0.0849233	-1.11683	0.25	0.764	1	Basal	0.461107	2.1687	0.327225	Donor2	log2FC
CHCHD10	0.0857193	-1.31419	0.25	0.651	1	Basal	0.402151	2.48663	0.384025	Donor2	log2FC
ARL4A	0.0868412	-1.08888	0.25	0.604	1	Basal	0.470125	2.12709	0.413907	Donor2	log2FC
METAP2	0.0868412	-1.01894	0.25	0.604	1	Basal	0.49348	2.02642	0.413907	Donor2	log2FC
SNHG12	0.0873772	-0.815981	0	0.462	1	Basal	0.568022	1.76049	0	Donor2	log2FC
USP1	0.0873772	-0.637095	0	0.462	1	Basal	0.643006	1.55519	0	Donor2	log2FC
MTLN	0.0873772	-0.729339	0	0.462	1	Basal	0.60318	1.65788	0	Donor2	log2FC
NOP58	0.0873772	-0.705867	0	0.462	1	Basal	0.613074	1.63112	0	Donor2	log2FC
GGCT	0.0873772	-0.599306	0	0.462	1	Basal	0.660071	1.51499	0	Donor2	log2FC
GADD45G	0.0873772	-1.28963	0	0.462	1	Basal	0.409056	2.44465	0	Donor2	log2FC
YAP1	0.0873772	-0.778737	0	0.462	1	Basal	0.582877	1.71563	0	Donor2	log2FC
MED13L	0.0873772	-0.607646	0	0.462	1	Basal	0.656267	1.52377	0	Donor2	log2FC
NDUFS5	0.088695	0.839393	1	0.868	1	Basal	1.7893	0.558879	1.15207	Donor2	log2FC
F3	0.0887445	-1.67405	0.25	0.651	1	Basal	0.313373	3.19109	0.384025	Donor2	log2FC
GTF2I	0.0896639	-0.880588	0.25	0.642	1	Basal	0.543146	1.84113	0.389408	Donor2	log2FC
CDH1	0.0896639	-0.917494	0.25	0.642	1	Basal	0.529428	1.88883	0.389408	Donor2	log2FC
ABLIM1	0.0899319	-1.15826	0.25	0.604	1	Basal	0.448051	2.23189	0.413907	Donor2	log2FC
HNRNPM	0.090698	-0.932456	0.25	0.594	1	Basal	0.523966	1.90852	0.420875	Donor2	log2FC
PDLIM1	0.0910891	-1.0855	0.5	0.83	1	Basal	0.471231	2.1221	0.60241	Donor2	log2FC
ALDOA	0.0914661	0.911698	1	0.84	1	Basal	1.88126	0.531559	1.19048	Donor2	log2FC
PALS1	0.0917605	0.849125	0.5	0.217	1	Basal	1.80141	0.555121	2.30415	Donor2	log2FC
ERRFI1	0.0919839	-1.69122	0.25	0.679	1	Basal	0.309665	3.2293	0.368189	Donor2	log2FC
KRT10	0.0919839	-1.0996	0.25	0.679	1	Basal	0.466645	2.14296	0.368189	Donor2	log2FC
DUT	0.0922867	-0.928908	0.25	0.613	1	Basal	0.525256	1.90383	0.40783	Donor2	log2FC
RERE	0.0923742	-0.713403	0	0.453	1	Basal	0.60988	1.63967	0	Donor2	log2FC
PRPF38B	0.0923742	-0.650547	0	0.453	1	Basal	0.637039	1.56976	0	Donor2	log2FC
AAMP	0.0923742	-0.755872	0	0.453	1	Basal	0.592188	1.68865	0	Donor2	log2FC
B3GNT5	0.0923742	-0.724735	0	0.453	1	Basal	0.605108	1.6526	0	Donor2	log2FC
CXCL8	0.0923742	-1.94325	0	0.453	1	Basal	0.260031	3.8457	0	Donor2	log2FC
CHCHD7	0.0923742	-0.811264	0	0.453	1	Basal	0.569882	1.75475	0	Donor2	log2FC
CTR9	0.0923742	-0.656752	0	0.453	1	Basal	0.634305	1.57653	0	Donor2	log2FC
IL18	0.0923742	-0.866894	0	0.453	1	Basal	0.548326	1.82373	0	Donor2	log2FC
NTS	0.0923742	-1.43984	0	0.453	1	Basal	0.368609	2.7129	0	Donor2	log2FC
NFAT5	0.0923742	-0.705271	0	0.453	1	Basal	0.613327	1.63045	0	Donor2	log2FC
PERP	0.0928994	-1.08515	0.75	0.84	1	Basal	0.471342	2.1216	0.892857	Donor2	log2FC
CXXC5	0.093359	0.673628	0.75	0.472	1	Basal	1.59508	0.626928	1.58898	Donor2	log2FC
ARF1	0.0933975	-0.981923	0.25	0.745	1	Basal	0.506305	1.9751	0.33557	Donor2	log2FC
NFIA	0.0937361	-1.14495	0.25	0.632	1	Basal	0.452206	2.21138	0.39557	Donor2	log2FC
DEK	0.0937361	-1.08973	0.25	0.632	1	Basal	0.46985	2.12834	0.39557	Donor2	log2FC
SNU13	0.0940483	-1.06391	0.25	0.66	1	Basal	0.478333	2.0906	0.378788	Donor2	log2FC
DNAJB6	0.0946727	-0.823218	0.25	0.585	1	Basal	0.56518	1.76935	0.42735	Donor2	log2FC
LMO7	0.0950528	-1.50027	0.25	0.651	1	Basal	0.353486	2.82896	0.384025	Donor2	log2FC
EPC1	0.0951354	1.14788	0.75	0.509	1	Basal	2.21588	0.451288	1.47348	Donor2	log2FC
ACOT9	0.0959751	0.647212	0.5	0.179	1	Basal	1.56614	0.638513	2.7933	Donor2	log2FC
MT1G	0.0966046	1.50087	0.5	0.226	1	Basal	2.83013	0.35334	2.21239	Donor2	log2FC
CEP57	0.0967832	0.677925	0.75	0.377	1	Basal	1.59984	0.625064	1.98939	Donor2	log2FC
SH3YL1	0.0974038	1.88646	0.75	0.528	1	Basal	3.69728	0.270469	1.42045	Donor2	log2FC
DVL3	0.0974877	0.707465	0.5	0.189	1	Basal	1.63293	0.612395	2.6455	Donor2	log2FC
CDC42EP3	0.097587	-0.738204	0	0.443	1	Basal	0.599485	1.6681	0	Donor2	log2FC
HADH	0.097587	-0.915142	0	0.443	1	Basal	0.530292	1.88575	0	Donor2	log2FC
HMGB2	0.097587	-0.818756	0	0.443	1	Basal	0.566931	1.76388	0	Donor2	log2FC
IRF2	0.097587	-0.657154	0	0.443	1	Basal	0.634128	1.57697	0	Donor2	log2FC
ZSWIM6	0.097587	-0.720877	0	0.443	1	Basal	0.606728	1.64818	0	Donor2	log2FC
TSPYL1	0.097587	-0.774565	0	0.443	1	Basal	0.584565	1.71067	0	Donor2	log2FC
AVPI1	0.097587	-0.788824	0	0.443	1	Basal	0.578816	1.72767	0	Donor2	log2FC
ZC3H13	0.097587	-0.916348	0	0.443	1	Basal	0.529849	1.88733	0	Donor2	log2FC
TSPYL2	0.097587	-0.683666	0	0.443	1	Basal	0.622581	1.60622	0	Donor2	log2FC
NDUFA2	0.0979378	-0.917294	0.25	0.623	1	Basal	0.529501	1.88857	0.401284	Donor2	log2FC
ACAP2	0.0980019	-1.07926	0.25	0.585	1	Basal	0.473271	2.11296	0.42735	Donor2	log2FC
GLUD1	0.0984401	-0.954208	0.25	0.679	1	Basal	0.516125	1.93752	0.368189	Donor2	log2FC
HES1	0.0988513	-1.61839	0.25	0.613	1	Basal	0.325698	3.07033	0.40783	Donor2	log2FC
MALSU1	0.0997042	0.58632	0.5	0.208	1	Basal	1.50141	0.66604	2.40385	Donor2	log2FC
RBM7	0.0997042	0.592658	0.5	0.208	1	Basal	1.50802	0.66312	2.40385	Donor2	log2FC
CRNDE	0.100275	0.681709	0.75	0.472	1	Basal	1.60404	0.623426	1.58898	Donor2	log2FC
TRMT112	0.100352	-1.09187	0.25	0.632	1	Basal	0.469151	2.13151	0.39557	Donor2	log2FC
HNRNPL	0.100352	-0.722892	0.25	0.632	1	Basal	0.605882	1.65049	0.39557	Donor2	log2FC
KTN1	0.100373	-0.98403	0.25	0.717	1	Basal	0.505566	1.97798	0.348675	Donor2	log2FC
TLE1	0.100451	1.04477	0.5	0.217	1	Basal	2.06304	0.484722	2.30415	Donor2	log2FC
ELAC2	0.100451	0.637762	0.5	0.217	1	Basal	1.55591	0.642709	2.30415	Donor2	log2FC
CCND1	0.100639	-1.07264	0.25	0.689	1	Basal	0.475447	2.10328	0.362845	Donor2	log2FC
DNAJC27	0.100667	0.59469	0.25	0.057	1	Basal	1.51015	0.662187	4.38596	Donor2	log2FC
DCK	0.100667	0.851706	0.25	0.057	1	Basal	1.80463	0.554129	4.38596	Donor2	log2FC
KMT2E-AS1	0.100667	0.879366	0.25	0.057	1	Basal	1.83957	0.543606	4.38596	Donor2	log2FC
ASB13	0.100667	0.589806	0.25	0.057	1	Basal	1.50504	0.664432	4.38596	Donor2	log2FC
ARHGAP22	0.100667	0.838044	0.25	0.057	1	Basal	1.78762	0.559402	4.38596	Donor2	log2FC
LRTOMT	0.100667	1.04148	0.25	0.057	1	Basal	2.05833	0.48583	4.38596	Donor2	log2FC
SPATA5L1	0.100667	0.62002	0.25	0.057	1	Basal	1.5369	0.650662	4.38596	Donor2	log2FC
CACNB1	0.100667	0.85202	0.25	0.057	1	Basal	1.80503	0.554008	4.38596	Donor2	log2FC
PLIN4	0.100667	0.852799	0.25	0.057	1	Basal	1.806	0.55371	4.38596	Donor2	log2FC
AC092329.4	0.100667	0.615339	0.25	0.057	1	Basal	1.53192	0.652776	4.38596	Donor2	log2FC
MPP1	0.100667	0.880243	0.25	0.057	1	Basal	1.84069	0.543276	4.38596	Donor2	log2FC
NSF	0.100984	2.26535	0.5	0.226	1	Basal	4.80771	0.207999	2.21239	Donor2	log2FC
PRKCSH	0.101154	0.625986	0.75	0.406	1	Basal	1.54327	0.647977	1.84729	Donor2	log2FC
PCIF1	0.102196	0.782817	0.5	0.189	1	Basal	1.72049	0.581231	2.6455	Donor2	log2FC
ECH1	0.102219	-0.902257	0.25	0.575	1	Basal	0.535049	1.86899	0.434783	Donor2	log2FC
HNRNPU	0.102503	1.02078	1	0.745	1	Basal	2.02902	0.492848	1.34228	Donor2	log2FC
RNF7	0.102768	-0.811545	0.25	0.642	1	Basal	0.569772	1.75509	0.389408	Donor2	log2FC
C19orf53	0.10284	-0.815962	0.25	0.698	1	Basal	0.56803	1.76047	0.358166	Donor2	log2FC
MTUS1	0.103022	-0.58731	0	0.434	1	Basal	0.665583	1.50244	0	Donor2	log2FC
CKS2	0.103022	-0.757617	0	0.434	1	Basal	0.591473	1.6907	0	Donor2	log2FC
COPZ1	0.103022	-0.610016	0	0.434	1	Basal	0.65519	1.52628	0	Donor2	log2FC
WASHC3	0.103022	-0.617989	0	0.434	1	Basal	0.651578	1.53473	0	Donor2	log2FC
URI1	0.103022	-0.63135	0	0.434	1	Basal	0.645572	1.54901	0	Donor2	log2FC
MAPRE1	0.103022	-0.731598	0	0.434	1	Basal	0.602236	1.66048	0	Donor2	log2FC
GNAQ	0.10319	-0.901457	0.25	0.604	1	Basal	0.535346	1.86795	0.413907	Donor2	log2FC
KLHDC3	0.103395	2.18557	0.5	0.198	1	Basal	4.54906	0.219826	2.52525	Donor2	log2FC
SNRPD1	0.104215	1.12602	0.75	0.462	1	Basal	2.18256	0.458178	1.62338	Donor2	log2FC
VGLL4	0.104394	2.54746	0.75	0.528	1	Basal	5.84602	0.171056	1.42045	Donor2	log2FC
ARIH1	0.104706	2.06313	0.75	0.443	1	Basal	4.17892	0.239296	1.693	Donor2	log2FC
PRDX5	0.104718	-1.01253	0.5	0.887	1	Basal	0.495675	2.01745	0.563698	Donor2	log2FC
PHLDA2	0.104803	-1.408	0.25	0.623	1	Basal	0.376834	2.65369	0.401284	Donor2	log2FC
EIF4G1	0.10494	-0.983839	0.25	0.585	1	Basal	0.505633	1.97772	0.42735	Donor2	log2FC
CHD9	0.10494	-0.947998	0.25	0.585	1	Basal	0.518351	1.92919	0.42735	Donor2	log2FC
ZNF827	0.105037	0.80227	0.5	0.217	1	Basal	1.74384	0.573446	2.30415	Donor2	log2FC
GLTP	0.105768	-0.892192	0.25	0.575	1	Basal	0.538795	1.85599	0.434783	Donor2	log2FC
ERO1A	0.105901	0.937033	0.5	0.245	1	Basal	1.91459	0.522306	2.04082	Donor2	log2FC
ZRANB2	0.106206	1.68015	0.75	0.5	1	Basal	3.20461	0.31205	1.5	Donor2	log2FC
EPHX1	0.106271	-1.08631	0.25	0.642	1	Basal	0.470966	2.1233	0.389408	Donor2	log2FC
NEDD8	0.10631	-0.853495	0.25	0.698	1	Basal	0.553442	1.80687	0.358166	Donor2	log2FC
CD99	0.106561	-0.793936	0.25	0.566	1	Basal	0.576768	1.7338	0.441696	Donor2	log2FC
CUTA	0.107318	-1.07398	0.5	0.821	1	Basal	0.475005	2.10524	0.609013	Donor2	log2FC
PTPRF	0.108685	-0.641826	0	0.425	1	Basal	0.640901	1.5603	0	Donor2	log2FC
DAPL1	0.108685	-0.989674	0	0.425	1	Basal	0.503592	1.98574	0	Donor2	log2FC
SPINK5	0.108685	-0.885516	0	0.425	1	Basal	0.541294	1.84743	0	Donor2	log2FC
NBN	0.108685	-0.679243	0	0.425	1	Basal	0.624493	1.6013	0	Donor2	log2FC
PAK1	0.108685	-0.63814	0	0.425	1	Basal	0.642541	1.55632	0	Donor2	log2FC
CCNB1IP1	0.108685	-0.723072	0	0.425	1	Basal	0.605806	1.65069	0	Donor2	log2FC
DYNLL2	0.108685	-0.638077	0	0.425	1	Basal	0.642569	1.55625	0	Donor2	log2FC
CLDN11	0.108738	0.820247	0.25	0.057	1	Basal	1.76571	0.566345	4.38596	Donor2	log2FC
LOXL2	0.108738	1.22189	0.25	0.057	1	Basal	2.33252	0.428721	4.38596	Donor2	log2FC
HSPA5	0.108797	-0.946214	0.25	0.679	1	Basal	0.518993	1.92681	0.368189	Donor2	log2FC
PHLDA1	0.108822	0.768147	0.75	0.415	1	Basal	1.70308	0.587171	1.80723	Donor2	log2FC
CLN3	0.109135	0.700788	0.5	0.208	1	Basal	1.62539	0.615236	2.40385	Donor2	log2FC
DIAPH1	0.109413	-0.752608	0.25	0.575	1	Basal	0.59353	1.68484	0.434783	Donor2	log2FC
UBE2D3	0.109868	-1.02029	0.25	0.642	1	Basal	0.493017	2.02833	0.389408	Donor2	log2FC
CAP1	0.110017	-0.996927	0.25	0.67	1	Basal	0.501066	1.99575	0.373134	Donor2	log2FC
MTRNR2L12	0.110084	-1.15746	0.75	0.896	1	Basal	0.4483	2.23065	0.837054	Donor2	log2FC
GNB1	0.110238	-0.916958	0.25	0.566	1	Basal	0.529624	1.88813	0.441696	Donor2	log2FC
REEP3	0.111027	0.596033	0.75	0.538	1	Basal	1.51155	0.66157	1.39405	Donor2	log2FC
SF3B6	0.112045	-0.893576	0.25	0.623	1	Basal	0.538278	1.85778	0.401284	Donor2	log2FC
ACY1	0.112154	0.725694	0.5	0.189	1	Basal	1.6537	0.604706	2.6455	Donor2	log2FC
SLC4A4	0.112154	2.17012	0.5	0.189	1	Basal	4.5006	0.222193	2.6455	Donor2	log2FC
PPP1R35	0.112154	0.703739	0.5	0.189	1	Basal	1.62872	0.613979	2.6455	Donor2	log2FC
PAIP2	0.112385	0.835064	0.75	0.443	1	Basal	1.78394	0.560558	1.693	Donor2	log2FC
C11orf58	0.112435	-1.0905	0.25	0.679	1	Basal	0.469599	2.12948	0.368189	Donor2	log2FC
PAWR	0.112722	1.95167	0.75	0.425	1	Basal	3.86821	0.258518	1.76471	Donor2	log2FC
NDUFB10	0.113561	-0.936159	0.25	0.642	1	Basal	0.522622	1.91343	0.389408	Donor2	log2FC
ID2	0.113693	-1.32014	0.25	0.67	1	Basal	0.400497	2.4969	0.373134	Donor2	log2FC
RPL4	0.113786	-0.994646	0.75	0.915	1	Basal	0.501859	1.99259	0.819672	Donor2	log2FC
MYOF	0.114015	-0.973046	0.25	0.566	1	Basal	0.509429	1.96298	0.441696	Donor2	log2FC
C1S	0.114108	1.06465	0.5	0.208	1	Basal	2.09167	0.478087	2.40385	Donor2	log2FC
MRPL51	0.114497	-0.949119	0.25	0.717	1	Basal	0.517949	1.93069	0.348675	Donor2	log2FC
GCLM	0.114582	-0.868937	0	0.415	1	Basal	0.54755	1.82632	0	Donor2	log2FC
MRPL24	0.114582	-0.748794	0	0.415	1	Basal	0.595101	1.68039	0	Donor2	log2FC
LAMC2	0.114582	-0.946233	0	0.415	1	Basal	0.518986	1.92684	0	Donor2	log2FC
MIA3	0.114582	-0.610591	0	0.415	1	Basal	0.654929	1.52688	0	Donor2	log2FC
ENAH	0.114582	-0.681682	0	0.415	1	Basal	0.623438	1.60401	0	Donor2	log2FC
COX20	0.114582	-0.646914	0	0.415	1	Basal	0.638645	1.56581	0	Donor2	log2FC
STATH	0.114582	-2.79618	0	0.415	1	Basal	0.143968	6.94597	0	Donor2	log2FC
IRX2	0.114582	-0.653396	0	0.415	1	Basal	0.635782	1.57287	0	Donor2	log2FC
BAMBI	0.114582	-0.71362	0	0.415	1	Basal	0.609788	1.63991	0	Donor2	log2FC
PSMD13	0.114582	-0.592905	0	0.415	1	Basal	0.663007	1.50828	0	Donor2	log2FC
SERPINB11	0.114582	-1.16933	0	0.415	1	Basal	0.444628	2.24907	0	Donor2	log2FC
LSM4	0.114582	-0.597329	0	0.415	1	Basal	0.660976	1.51291	0	Donor2	log2FC
SIAH2	0.114704	0.815738	0.5	0.217	1	Basal	1.7602	0.568118	2.30415	Donor2	log2FC
CBFA2T2	0.114704	0.84639	0.5	0.217	1	Basal	1.798	0.556175	2.30415	Donor2	log2FC
PRPF40A	0.114837	-0.761858	0.25	0.557	1	Basal	0.589736	1.69567	0.448833	Donor2	log2FC
MPZL2	0.114837	-1.11864	0.25	0.557	1	Basal	0.460529	2.17142	0.448833	Donor2	log2FC
PSMA7	0.114933	-0.880963	0.25	0.66	1	Basal	0.543005	1.8416	0.378788	Donor2	log2FC
KRT4	0.115112	-2.58418	0.25	0.594	1	Basal	0.166757	5.99676	0.420875	Donor2	log2FC
ID1	0.116767	-1.60779	0.5	0.764	1	Basal	0.328101	3.04784	0.65445	Donor2	log2FC
ZCRB1	0.117001	-0.985022	0.25	0.575	1	Basal	0.505218	1.97934	0.434783	Donor2	log2FC
ALDH3A2	0.117001	-1.01844	0.25	0.575	1	Basal	0.493651	2.02572	0.434783	Donor2	log2FC
RSPO3	0.117313	0.827223	0.25	0.057	1	Basal	1.77427	0.563613	4.38596	Donor2	log2FC
ZNF235	0.117313	0.748213	0.25	0.057	1	Basal	1.67971	0.59534	4.38596	Donor2	log2FC
CAPS	0.117894	-1.15244	0.25	0.566	1	Basal	0.449865	2.22289	0.441696	Donor2	log2FC
BRI3BP	0.118472	2.22885	0.5	0.198	1	Basal	4.6876	0.213329	2.52525	Donor2	log2FC
COL4A2	0.118472	0.728571	0.5	0.198	1	Basal	1.657	0.603502	2.52525	Donor2	log2FC
CTSD	0.118552	-1.29953	0.5	0.84	1	Basal	0.406258	2.46149	0.595238	Donor2	log2FC
ASH1L	0.118986	-0.856978	0.25	0.594	1	Basal	0.552108	1.81124	0.420875	Donor2	log2FC
COA4	0.1198	0.773381	0.75	0.462	1	Basal	1.70927	0.585045	1.62338	Donor2	log2FC
SPATS2	0.119847	0.954238	0.5	0.255	1	Basal	1.93756	0.516114	1.96078	Donor2	log2FC
FAM111A	0.120111	2.20304	0.5	0.245	1	Basal	4.60448	0.21718	2.04082	Donor2	log2FC
DNAJC21	0.12072	-0.664518	0	0.406	1	Basal	0.630899	1.58504	0	Donor2	log2FC
RBM22	0.12072	-0.739676	0	0.406	1	Basal	0.598874	1.6698	0	Donor2	log2FC
SLC35B2	0.12072	-0.86349	0	0.406	1	Basal	0.549621	1.81943	0	Donor2	log2FC
DEFB1	0.12072	-0.829661	0	0.406	1	Basal	0.562662	1.77727	0	Donor2	log2FC
ZC2HC1A	0.12072	-0.73695	0	0.406	1	Basal	0.600007	1.66665	0	Donor2	log2FC
C11orf1	0.12072	-0.688435	0	0.406	1	Basal	0.620527	1.61153	0	Donor2	log2FC
CBX5	0.12072	-0.645208	0	0.406	1	Basal	0.6394	1.56397	0	Donor2	log2FC
ARG2	0.12072	-0.856563	0	0.406	1	Basal	0.552267	1.81072	0	Donor2	log2FC
SRSF1	0.12072	-0.59086	0	0.406	1	Basal	0.663947	1.50614	0	Donor2	log2FC
AHR	0.120947	0.729086	0.75	0.557	1	Basal	1.65759	0.603286	1.3465	Donor2	log2FC
ARPC1B	0.120947	-0.812073	0.25	0.575	1	Basal	0.569563	1.75573	0.434783	Donor2	log2FC
ADD3	0.120947	-1.08415	0.25	0.575	1	Basal	0.471671	2.12012	0.434783	Donor2	log2FC
MGST3	0.121843	1.14576	1	0.792	1	Basal	2.21263	0.45195	1.26263	Donor2	log2FC
NCOA4	0.121875	-0.940829	0.25	0.566	1	Basal	0.520934	1.91963	0.441696	Donor2	log2FC
HSPA2	0.121875	-1.49451	0.25	0.566	1	Basal	0.3549	2.81769	0.441696	Donor2	log2FC
OXA1L	0.122765	-0.953862	0.25	0.557	1	Basal	0.516249	1.93705	0.448833	Donor2	log2FC
ADH1C	0.122963	-1.53853	0.25	0.594	1	Basal	0.344236	2.90498	0.420875	Donor2	log2FC
TUFM	0.122963	-0.898419	0.25	0.594	1	Basal	0.536474	1.86402	0.420875	Donor2	log2FC
ANP32B	0.123642	-0.941164	0.25	0.623	1	Basal	0.520813	1.92008	0.401284	Donor2	log2FC
NIF3L1	0.123864	2.22887	0.5	0.198	1	Basal	4.68766	0.213326	2.52525	Donor2	log2FC
H1-2	0.123864	2.23994	0.5	0.198	1	Basal	4.72379	0.211694	2.52525	Donor2	log2FC
BSPRY	0.123864	0.691519	0.5	0.198	1	Basal	1.61498	0.619201	2.52525	Donor2	log2FC
TSFM	0.123864	0.81837	0.5	0.198	1	Basal	1.76341	0.567082	2.52525	Donor2	log2FC
ATAD2B	0.124587	0.763619	0.5	0.208	1	Basal	1.69774	0.589017	2.40385	Donor2	log2FC
RGS16	0.124829	1.72199	0.5	0.255	1	Basal	3.2989	0.303131	1.96078	Donor2	log2FC
EGFR	0.124996	-1.11376	0.25	0.575	1	Basal	0.462089	2.16408	0.434783	Donor2	log2FC
MAZ	0.125299	2.11265	0.5	0.226	1	Basal	4.32485	0.231222	2.21239	Donor2	log2FC
RBM23	0.125365	0.726072	0.75	0.415	1	Basal	1.65413	0.604548	1.80723	Donor2	log2FC
PHB2	0.12596	-0.856377	0.25	0.566	1	Basal	0.552338	1.81049	0.441696	Donor2	log2FC
JPT1	0.12596	-1.03851	0.25	0.566	1	Basal	0.486831	2.0541	0.441696	Donor2	log2FC
FNDC1	0.12641	0.703999	0.25	0.057	1	Basal	1.62901	0.613868	4.38596	Donor2	log2FC
CSTA	0.126886	-1.84567	0.25	0.557	1	Basal	0.278225	3.59421	0.448833	Donor2	log2FC
KLF3	0.126886	-0.937644	0.25	0.557	1	Basal	0.522085	1.9154	0.448833	Donor2	log2FC
NDFIP1	0.126886	-0.644583	0.25	0.557	1	Basal	0.639677	1.56329	0.448833	Donor2	log2FC
LUC7L3	0.127042	-0.818676	0.25	0.594	1	Basal	0.566962	1.76379	0.420875	Donor2	log2FC
DAP3	0.127106	-0.648227	0	0.396	1	Basal	0.638064	1.56724	0	Donor2	log2FC
TCERG1	0.127106	-0.605179	0	0.396	1	Basal	0.65739	1.52117	0	Donor2	log2FC
SAR1A	0.127106	-0.679189	0	0.396	1	Basal	0.624516	1.60124	0	Donor2	log2FC
SCGB1A1	0.127106	-7.58515	0	0.396	1	Basal	0.00520767	192.024	0	Donor2	log2FC
MSN	0.127106	-0.608977	0	0.396	1	Basal	0.655662	1.52518	0	Donor2	log2FC
JPX	0.127106	-0.689188	0	0.396	1	Basal	0.620203	1.61238	0	Donor2	log2FC
PPIA	0.127273	0.726016	1	0.972	1	Basal	1.65406	0.604571	1.02881	Donor2	log2FC
AFF4	0.128113	-0.770275	0.25	0.585	1	Basal	0.586306	1.70559	0.42735	Donor2	log2FC
DDR1	0.128113	-0.914819	0.25	0.585	1	Basal	0.53041	1.88533	0.42735	Donor2	log2FC
SAP18	0.128453	-0.966941	0.5	0.764	1	Basal	0.51159	1.95469	0.65445	Donor2	log2FC
NR1D2	0.130152	-0.708691	0.25	0.566	1	Basal	0.611875	1.63432	0.441696	Donor2	log2FC
CD81	0.130466	-0.949898	0.5	0.849	1	Basal	0.517669	1.93174	0.588928	Donor2	log2FC
CXXC1	0.130625	0.79583	0.5	0.236	1	Basal	1.73608	0.576012	2.11864	Donor2	log2FC
MFAP2	0.130669	0.73505	0.5	0.226	1	Basal	1.66446	0.600797	2.21239	Donor2	log2FC
ZNHIT1	0.130865	0.595633	0.75	0.491	1	Basal	1.51114	0.661754	1.52749	Donor2	log2FC
ZNF106	0.130865	0.640796	0.75	0.491	1	Basal	1.55919	0.641359	1.52749	Donor2	log2FC
WDR1	0.131114	-0.876613	0.25	0.557	1	Basal	0.544644	1.83606	0.448833	Donor2	log2FC
RPP21	0.131114	-0.713012	0.25	0.557	1	Basal	0.610045	1.63922	0.448833	Donor2	log2FC
ARPC5	0.132037	-0.956604	0.25	0.547	1	Basal	0.515268	1.94074	0.457038	Donor2	log2FC
ETFB	0.132108	0.692425	0.75	0.472	1	Basal	1.616	0.618813	1.58898	Donor2	log2FC
STAP2	0.132643	0.829121	0.75	0.462	1	Basal	1.7766	0.562872	1.62338	Donor2	log2FC
IFT57	0.133747	-0.589136	0	0.387	1	Basal	0.664741	1.50435	0	Donor2	log2FC
APOD	0.133747	-1.99954	0	0.387	1	Basal	0.250079	3.99874	0	Donor2	log2FC
TFRC	0.133747	-0.601065	0	0.387	1	Basal	0.659267	1.51684	0	Donor2	log2FC
MRFAP1L1	0.133747	-0.634889	0	0.387	1	Basal	0.64399	1.55282	0	Donor2	log2FC
SCOC	0.133747	-0.597147	0	0.387	1	Basal	0.66106	1.51272	0	Donor2	log2FC
PPIL4	0.133747	-0.66445	0	0.387	1	Basal	0.630929	1.58496	0	Donor2	log2FC
MED21	0.133747	-0.70966	0	0.387	1	Basal	0.611464	1.63542	0	Donor2	log2FC
EFNB2	0.133747	-0.675914	0	0.387	1	Basal	0.625936	1.59761	0	Donor2	log2FC
AHNAK2	0.133747	-0.798794	0	0.387	1	Basal	0.574829	1.73965	0	Donor2	log2FC
JPT2	0.133747	-0.621614	0	0.387	1	Basal	0.649943	1.5386	0	Donor2	log2FC
TRAP1	0.133747	-0.608584	0	0.387	1	Basal	0.65584	1.52476	0	Donor2	log2FC
BEX2	0.133747	-0.62736	0	0.387	1	Basal	0.64736	1.54474	0	Donor2	log2FC
C3orf14	0.133813	0.94049	0.5	0.274	1	Basal	1.91918	0.521056	1.82482	Donor2	log2FC
CHIC2	0.133813	0.988712	0.5	0.274	1	Basal	1.98441	0.503927	1.82482	Donor2	log2FC
LAMP1	0.134334	-0.771564	0.25	0.604	1	Basal	0.585782	1.70712	0.413907	Donor2	log2FC
NASP	0.135451	-0.999562	0.25	0.557	1	Basal	0.500152	1.99939	0.448833	Donor2	log2FC
SNRNP70	0.135451	-0.67376	0.25	0.557	1	Basal	0.626871	1.59522	0.448833	Donor2	log2FC
MRPL52	0.136155	-0.743393	0.25	0.623	1	Basal	0.597333	1.67411	0.401284	Donor2	log2FC
DDX51	0.13634	0.626239	0.25	0.066	1	Basal	1.54354	0.647863	3.78788	Donor2	log2FC
PARP16	0.13634	0.990016	0.25	0.066	1	Basal	1.98621	0.503472	3.78788	Donor2	log2FC
CRLF3	0.13634	2.34923	0.25	0.066	1	Basal	5.09553	0.19625	3.78788	Donor2	log2FC
AC067852.2	0.13634	0.836966	0.25	0.066	1	Basal	1.78629	0.559819	3.78788	Donor2	log2FC
MORF4L2	0.136411	-0.760574	0.25	0.547	1	Basal	0.590261	1.69416	0.457038	Donor2	log2FC
GPRC5A	0.136665	-1.4196	0.25	0.585	1	Basal	0.373816	2.67511	0.42735	Donor2	log2FC
EIF3K	0.137343	-1.05382	0.5	0.783	1	Basal	0.481691	2.07602	0.63857	Donor2	log2FC
C1QBP	0.137437	-0.691328	0.25	0.613	1	Basal	0.619283	1.61477	0.40783	Donor2	log2FC
BAG1	0.137503	-0.898783	0.25	0.698	1	Basal	0.536339	1.86449	0.358166	Donor2	log2FC
HNRNPH3	0.13778	-0.75403	0.25	0.575	1	Basal	0.592945	1.6865	0.434783	Donor2	log2FC
PRMT2	0.138783	0.6853	0.75	0.425	1	Basal	1.60804	0.621877	1.76471	Donor2	log2FC
ATP5F1E	0.139263	1.12277	1	0.868	1	Basal	2.17764	0.459213	1.15207	Donor2	log2FC
NDUFA4	0.139344	-0.892231	0.5	0.896	1	Basal	0.53878	1.85604	0.558036	Donor2	log2FC
CDC42	0.139496	0.686877	0.75	0.717	1	Basal	1.6098	0.621197	1.04603	Donor2	log2FC
PBXIP1	0.140649	-0.713371	0	0.377	1	Basal	0.609893	1.63963	0	Donor2	log2FC
KIDINS220	0.140649	-0.589261	0	0.377	1	Basal	0.664683	1.50448	0	Donor2	log2FC
SDAD1	0.140649	-0.620906	0	0.377	1	Basal	0.650262	1.53784	0	Donor2	log2FC
MPC1	0.140649	-0.632728	0	0.377	1	Basal	0.644956	1.55049	0	Donor2	log2FC
SRPK2	0.140649	-0.817891	0	0.377	1	Basal	0.567271	1.76283	0	Donor2	log2FC
TPD52	0.140649	-0.625514	0	0.377	1	Basal	0.648189	1.54276	0	Donor2	log2FC
CARHSP1	0.140649	-0.702651	0	0.377	1	Basal	0.614442	1.62749	0	Donor2	log2FC
NOB1	0.140649	-0.688797	0	0.377	1	Basal	0.620371	1.61194	0	Donor2	log2FC
EAPP	0.140896	0.624424	0.75	0.528	1	Basal	1.54159	0.648679	1.42045	Donor2	log2FC
TJP1	0.141103	-0.707979	0.25	0.585	1	Basal	0.612177	1.63351	0.42735	Donor2	log2FC
EIF4E	0.141177	1.81953	0.75	0.472	1	Basal	3.52966	0.283314	1.58898	Donor2	log2FC
ELF3	0.141853	-1.34711	0.25	0.698	1	Basal	0.393078	2.54402	0.358166	Donor2	log2FC
LRATD2	0.141938	0.752139	0.5	0.217	1	Basal	1.68429	0.593723	2.30415	Donor2	log2FC
TNFSF10	0.142212	-1.07019	0.25	0.642	1	Basal	0.476256	2.09971	0.389408	Donor2	log2FC
NOP56	0.142323	1.8744	0.75	0.453	1	Basal	3.6665	0.27274	1.65563	Donor2	log2FC
OLA1	0.1428	0.672176	0.75	0.443	1	Basal	1.59347	0.627559	1.693	Donor2	log2FC
LMAN1	0.143376	-0.89653	0.25	0.566	1	Basal	0.537177	1.86158	0.441696	Donor2	log2FC
ANAPC11	0.143631	1.55127	0.75	0.613	1	Basal	2.93075	0.34121	1.22349	Donor2	log2FC
RPL12	0.144	-0.899011	1	0.991	1	Basal	0.536254	1.86479	1.00908	Donor2	log2FC
GLI3	0.144569	0.876636	0.5	0.274	1	Basal	1.83609	0.544636	1.82482	Donor2	log2FC
ACADVL	0.145025	-0.930967	0.25	0.623	1	Basal	0.524507	1.90655	0.401284	Donor2	log2FC
ATF3	0.145426	-1.0945	0.5	0.764	1	Basal	0.468299	2.13539	0.65445	Donor2	log2FC
PAX8-AS1	0.145552	0.804043	0.5	0.264	1	Basal	1.74599	0.572742	1.89394	Donor2	log2FC
GORASP1	0.14592	0.790472	0.25	0.066	1	Basal	1.72964	0.578155	3.78788	Donor2	log2FC
GNB4	0.14592	0.686665	0.25	0.066	1	Basal	1.60956	0.621288	3.78788	Donor2	log2FC
DNAAF5	0.14592	0.778715	0.25	0.066	1	Basal	1.7156	0.582886	3.78788	Donor2	log2FC
ZNF790-AS1	0.14592	0.660781	0.25	0.066	1	Basal	1.58094	0.632536	3.78788	Donor2	log2FC
CHMP5	0.146488	0.614333	0.75	0.519	1	Basal	1.53085	0.653232	1.44509	Donor2	log2FC
DAZAP2	0.146682	-0.76568	0.25	0.67	1	Basal	0.588176	1.70017	0.373134	Donor2	log2FC
ENO1	0.14681	-1.19232	0.5	0.811	1	Basal	0.437599	2.2852	0.616523	Donor2	log2FC
XPR1	0.147782	0.717953	0.5	0.208	1	Basal	1.64485	0.607959	2.40385	Donor2	log2FC
PTPN14	0.14782	-0.674541	0	0.368	1	Basal	0.626531	1.59609	0	Donor2	log2FC
MRPS25	0.14782	-0.621743	0	0.368	1	Basal	0.649885	1.53873	0	Donor2	log2FC
BOC	0.14782	-0.599804	0	0.368	1	Basal	0.659843	1.51551	0	Donor2	log2FC
PDLIM4	0.14782	-1.16305	0	0.368	1	Basal	0.446566	2.23931	0	Donor2	log2FC
DPYSL3	0.14782	-0.631112	0	0.368	1	Basal	0.645679	1.54876	0	Donor2	log2FC
TTC1	0.14782	-0.67187	0	0.368	1	Basal	0.627693	1.59314	0	Donor2	log2FC
IRX5	0.14782	-0.631075	0	0.368	1	Basal	0.645695	1.54872	0	Donor2	log2FC
ERVK3-1	0.14782	-0.583103	0	0.368	1	Basal	0.667527	1.49807	0	Donor2	log2FC
TMX4	0.14782	-0.648781	0	0.368	1	Basal	0.637819	1.56784	0	Donor2	log2FC
ANOS1	0.14782	-0.87173	0	0.368	1	Basal	0.546491	1.82986	0	Donor2	log2FC
PCBP1	0.148256	-0.797348	0.25	0.66	1	Basal	0.575406	1.7379	0.378788	Donor2	log2FC
CAPN2	0.149636	-0.827761	0.25	0.679	1	Basal	0.563403	1.77493	0.368189	Donor2	log2FC
EIF1AX	0.149636	-1.02184	0.25	0.679	1	Basal	0.492489	2.0305	0.368189	Donor2	log2FC
CCDC80	0.150205	-1.11638	0.25	0.547	1	Basal	0.461251	2.16802	0.457038	Donor2	log2FC
PDLIM5	0.15031	-1.15249	0.25	0.585	1	Basal	0.449849	2.22297	0.42735	Donor2	log2FC
ISCU	0.15031	-0.817212	0.25	0.585	1	Basal	0.567538	1.762	0.42735	Donor2	log2FC
GAS5	0.150556	-0.785305	0.25	0.792	1	Basal	0.580229	1.72346	0.315657	Donor2	log2FC
ADD1	0.151395	1.73661	0.75	0.462	1	Basal	3.33251	0.300074	1.62338	Donor2	log2FC
ST13	0.151969	-0.933685	0.5	0.708	1	Basal	0.523519	1.91015	0.706215	Donor2	log2FC
FXR1	0.152229	-0.681507	0.25	0.528	1	Basal	0.623514	1.60381	0.473485	Donor2	log2FC
NRARP	0.152229	-0.983191	0.25	0.528	1	Basal	0.50586	1.97683	0.473485	Donor2	log2FC
SERPINB3	0.152415	-2.54477	0.25	0.604	1	Basal	0.171375	5.83516	0.413907	Donor2	log2FC
ZC3H15	0.15275	-0.954669	0.25	0.566	1	Basal	0.51596	1.93813	0.441696	Donor2	log2FC
ATRX	0.152894	-0.800593	0.25	0.66	1	Basal	0.574113	1.74182	0.378788	Donor2	log2FC
ILF2	0.153912	-0.763304	0.25	0.557	1	Basal	0.589146	1.69737	0.448833	Donor2	log2FC
CLDN4	0.154934	-2.14082	0.5	0.679	1	Basal	0.226751	4.41012	0.736377	Donor2	log2FC
AP2M1	0.155082	-0.845538	0.25	0.585	1	Basal	0.556503	1.79693	0.42735	Donor2	log2FC
TOR1AIP1	0.155267	-0.667284	0	0.358	1	Basal	0.629691	1.58808	0	Donor2	log2FC
TADA3	0.155267	-0.616942	0	0.358	1	Basal	0.652052	1.53362	0	Donor2	log2FC
XRN1	0.155267	-0.733883	0	0.358	1	Basal	0.601284	1.66311	0	Donor2	log2FC
SEMA5A	0.155267	-0.781552	0	0.358	1	Basal	0.581741	1.71898	0	Donor2	log2FC
LAYN	0.155267	-0.61174	0	0.358	1	Basal	0.654407	1.5281	0	Donor2	log2FC
RASSF9	0.155267	-0.60954	0	0.358	1	Basal	0.655406	1.52577	0	Donor2	log2FC
HCAR2	0.155267	-0.814154	0	0.358	1	Basal	0.568742	1.75827	0	Donor2	log2FC
ACTR10	0.155267	-0.650909	0	0.358	1	Basal	0.636879	1.57016	0	Donor2	log2FC
MT1F	0.155267	-0.935223	0	0.358	1	Basal	0.522962	1.91219	0	Donor2	log2FC
SULT2B1	0.155267	-0.583114	0	0.358	1	Basal	0.667521	1.49808	0	Donor2	log2FC
UBE2M	0.155267	-0.623771	0	0.358	1	Basal	0.648972	1.5409	0	Donor2	log2FC
MARCHF7	0.155975	1.02264	0.5	0.274	1	Basal	2.03164	0.492214	1.82482	Donor2	log2FC
INTS10	0.155975	0.798745	0.5	0.274	1	Basal	1.73959	0.574849	1.82482	Donor2	log2FC
COL8A2	0.156007	0.666248	0.25	0.066	1	Basal	1.58694	0.630143	3.78788	Donor2	log2FC
AHCYL1	0.156109	-0.726656	0.25	0.538	1	Basal	0.604303	1.6548	0.464684	Donor2	log2FC
PAFAH1B1	0.156109	-0.912231	0.25	0.538	1	Basal	0.531363	1.88195	0.464684	Donor2	log2FC
CDC37	0.156109	-0.78473	0.25	0.538	1	Basal	0.580461	1.72277	0.464684	Donor2	log2FC
ADSS2	0.157139	-0.845005	0.25	0.528	1	Basal	0.556709	1.79627	0.473485	Donor2	log2FC
JUNB	0.157404	0.990201	1	0.896	1	Basal	1.98646	0.503408	1.11607	Donor2	log2FC
NDUFB6	0.157608	-0.659545	0.25	0.566	1	Basal	0.633078	1.57958	0.441696	Donor2	log2FC
PDCD5	0.157608	-0.688899	0.25	0.566	1	Basal	0.620327	1.61205	0.441696	Donor2	log2FC
RPL22	0.15761	-0.588603	1	0.991	1	Basal	0.664987	1.50379	1.00908	Donor2	log2FC
BHLHE40	0.157624	1.09562	0.75	0.613	1	Basal	2.13705	0.467934	1.22349	Donor2	log2FC
OCIAD1	0.157642	-0.85585	0.25	0.66	1	Basal	0.55254	1.80983	0.378788	Donor2	log2FC
CDKN1C	0.157642	-0.911515	0.25	0.66	1	Basal	0.531627	1.88102	0.378788	Donor2	log2FC
TNFRSF10D	0.159053	0.879814	0.5	0.245	1	Basal	1.84014	0.543437	2.04082	Donor2	log2FC
MRPS21	0.159055	-0.810577	0.25	0.679	1	Basal	0.570154	1.75391	0.368189	Donor2	log2FC
RPL7	0.159938	-0.719533	0.75	0.953	1	Basal	0.607294	1.64665	0.786988	Donor2	log2FC
ZBTB7A	0.159968	-0.801149	0.25	0.585	1	Basal	0.573892	1.74249	0.42735	Donor2	log2FC
BMPR1A	0.160238	0.795858	0.5	0.226	1	Basal	1.73611	0.576	2.21239	Donor2	log2FC
COX5A	0.160319	-0.889432	0.25	0.698	1	Basal	0.539827	1.85245	0.358166	Donor2	log2FC
MAP3K20	0.160516	0.634718	0.5	0.217	1	Basal	1.55263	0.644067	2.30415	Donor2	log2FC
PLPP2	0.160652	-0.842835	0.25	0.613	1	Basal	0.557547	1.79357	0.40783	Donor2	log2FC
UBE2I	0.161096	-0.638684	0.25	0.538	1	Basal	0.642299	1.55691	0.464684	Donor2	log2FC
CCT8	0.161096	-1.05774	0.25	0.538	1	Basal	0.480385	2.08167	0.464684	Donor2	log2FC
MYL12B	0.161439	-0.966331	0.5	0.849	1	Basal	0.511806	1.95387	0.588928	Donor2	log2FC
ZC3H12A	0.162168	-0.709909	0.25	0.528	1	Basal	0.611359	1.6357	0.473485	Donor2	log2FC
PTPRZ1	0.162168	-1.01452	0.25	0.528	1	Basal	0.494993	2.02023	0.473485	Donor2	log2FC
TMOD3	0.162168	-0.883355	0.25	0.528	1	Basal	0.542105	1.84466	0.473485	Donor2	log2FC
CHD2	0.162168	-0.942795	0.25	0.528	1	Basal	0.520224	1.92225	0.473485	Donor2	log2FC
BRK1	0.162511	-0.708694	0.25	0.632	1	Basal	0.611874	1.63432	0.39557	Donor2	log2FC
SMDT1	0.162511	-0.815819	0.25	0.632	1	Basal	0.568086	1.7603	0.39557	Donor2	log2FC
ARL5A	0.162999	-0.593103	0	0.349	1	Basal	0.662915	1.50849	0	Donor2	log2FC
DHRS9	0.162999	-1.01974	0	0.349	1	Basal	0.493205	2.02756	0	Donor2	log2FC
UGT2A1	0.162999	-0.801757	0	0.349	1	Basal	0.57365	1.74322	0	Donor2	log2FC
KHDRBS3	0.162999	-0.598297	0	0.349	1	Basal	0.660533	1.51393	0	Donor2	log2FC
RNF141	0.162999	-0.606577	0	0.349	1	Basal	0.656753	1.52264	0	Donor2	log2FC
CRYAB	0.162999	-1.96424	0	0.349	1	Basal	0.256273	3.90208	0	Donor2	log2FC
MTCH1	0.163563	-0.69058	0.25	0.594	1	Basal	0.619605	1.61393	0.420875	Donor2	log2FC
PPP2R1A	0.163563	-0.858403	0.25	0.594	1	Basal	0.551563	1.81303	0.420875	Donor2	log2FC
PSMD4	0.165039	-0.826628	0.25	0.547	1	Basal	0.563846	1.77353	0.457038	Donor2	log2FC
HMGA1	0.165039	-1.01129	0.25	0.547	1	Basal	0.496101	2.01572	0.457038	Donor2	log2FC
FAM168A	0.166116	0.747562	0.5	0.236	1	Basal	1.67895	0.595609	2.11864	Donor2	log2FC
NOLC1	0.166202	-0.890055	0.25	0.538	1	Basal	0.539593	1.85325	0.464684	Donor2	log2FC
NORAD	0.166341	-0.845612	0.25	0.575	1	Basal	0.556475	1.79703	0.434783	Donor2	log2FC
USP3	0.166531	0.606971	0.5	0.283	1	Basal	1.52306	0.656574	1.76678	Donor2	log2FC
NUDT5	0.166716	0.803676	0.5	0.226	1	Basal	1.74554	0.572887	2.21239	Donor2	log2FC
RPP30	0.1671	0.700373	0.5	0.217	1	Basal	1.62492	0.615413	2.30415	Donor2	log2FC
TAF15	0.168384	-0.858416	0.25	0.519	1	Basal	0.551558	1.81305	0.481696	Donor2	log2FC
GGNBP2	0.168384	-0.668098	0.25	0.519	1	Basal	0.629336	1.58898	0.481696	Donor2	log2FC
VEGFA	0.168636	-0.860417	0.25	0.594	1	Basal	0.550793	1.81556	0.420875	Donor2	log2FC
GSPT1	0.168636	-0.82695	0.25	0.594	1	Basal	0.56372	1.77393	0.420875	Donor2	log2FC
DKC1	0.169108	0.923791	0.5	0.302	1	Basal	1.89709	0.527122	1.65563	Donor2	log2FC
WASF2	0.169212	-0.802308	0.25	0.651	1	Basal	0.573431	1.74389	0.384025	Donor2	log2FC
COMMD1	0.169399	-0.900546	0.25	0.509	1	Basal	0.535684	1.86677	0.491159	Donor2	log2FC
INO80E	0.169441	0.729998	0.5	0.264	1	Basal	1.65864	0.602905	1.89394	Donor2	log2FC
ABHD2	0.170221	-0.82313	0.25	0.547	1	Basal	0.565214	1.76924	0.457038	Donor2	log2FC
HNRNPD	0.170727	-0.794	0.25	0.613	1	Basal	0.576743	1.73388	0.40783	Donor2	log2FC
CD82	0.170727	-0.859554	0.25	0.613	1	Basal	0.551123	1.81448	0.40783	Donor2	log2FC
CTNNA1	0.170745	-0.789782	0.25	0.67	1	Basal	0.578431	1.72881	0.373134	Donor2	log2FC
LPIN1	0.171024	-0.606073	0	0.34	1	Basal	0.656982	1.52211	0	Donor2	log2FC
RBMS3	0.171024	-0.679611	0	0.34	1	Basal	0.624334	1.60171	0	Donor2	log2FC
NT5DC1	0.171024	-0.599887	0	0.34	1	Basal	0.659806	1.5156	0	Donor2	log2FC
TRIP10	0.171024	-0.687219	0	0.34	1	Basal	0.62105	1.61018	0	Donor2	log2FC
PRPF31	0.171024	-0.762933	0	0.34	1	Basal	0.589297	1.69694	0	Donor2	log2FC
CIR1	0.171429	-0.666644	0.25	0.538	1	Basal	0.62997	1.58738	0.464684	Donor2	log2FC
ATP1B3	0.171429	-0.823748	0.25	0.538	1	Basal	0.564972	1.77	0.464684	Donor2	log2FC
NSRP1	0.171429	-0.899641	0.25	0.538	1	Basal	0.53602	1.8656	0.464684	Donor2	log2FC
HMOX2	0.17177	1.27404	0.5	0.245	1	Basal	2.41838	0.4135	2.04082	Donor2	log2FC
RPL23	0.171822	-0.646411	0.5	0.896	1	Basal	0.638868	1.56527	0.558036	Donor2	log2FC
PPP1R14B	0.172589	-0.733784	0.25	0.528	1	Basal	0.601325	1.66299	0.473485	Donor2	log2FC
MRPS14	0.172715	0.891616	0.5	0.283	1	Basal	1.85525	0.53901	1.76678	Donor2	log2FC
FKBP9	0.172715	0.60079	0.5	0.283	1	Basal	1.51655	0.659393	1.76678	Donor2	log2FC
GON4L	0.173172	0.986588	0.5	0.311	1	Basal	1.98149	0.50467	1.60772	Donor2	log2FC
CTSB	0.17326	-0.80906	0.25	0.755	1	Basal	0.570754	1.75207	0.331126	Donor2	log2FC
ZNF430	0.17339	0.752373	0.5	0.226	1	Basal	1.68456	0.593626	2.21239	Donor2	log2FC
NVL	0.173658	0.810476	0.25	0.075	1	Basal	1.75379	0.570194	3.33333	Donor2	log2FC
AP001816.1	0.173658	2.36047	0.25	0.075	1	Basal	5.13539	0.194727	3.33333	Donor2	log2FC
VARS2	0.173658	0.865063	0.25	0.075	1	Basal	1.82142	0.549022	3.33333	Donor2	log2FC
MTERF1	0.173658	2.34867	0.25	0.075	1	Basal	5.09355	0.196327	3.33333	Donor2	log2FC
BAHD1	0.173658	0.842342	0.25	0.075	1	Basal	1.79296	0.557737	3.33333	Donor2	log2FC
LRRK1	0.173658	0.826495	0.25	0.075	1	Basal	1.77337	0.563898	3.33333	Donor2	log2FC
LY6E	0.173661	-1.25503	0.5	0.755	1	Basal	0.418986	2.38671	0.662252	Donor2	log2FC
HSPB11	0.173701	-0.822859	0.25	0.519	1	Basal	0.56532	1.76891	0.481696	Donor2	log2FC
CAPZA2	0.173701	-0.802759	0.25	0.519	1	Basal	0.573252	1.74443	0.481696	Donor2	log2FC
SLC9A3R1	0.173825	-0.995808	0.25	0.594	1	Basal	0.501455	1.9942	0.420875	Donor2	log2FC
LRP11	0.173885	2.19633	0.5	0.217	1	Basal	4.58313	0.218192	2.30415	Donor2	log2FC
PSMB1	0.174015	-0.645024	0.25	0.679	1	Basal	0.639482	1.56377	0.368189	Donor2	log2FC
PSMA6	0.174226	-0.822441	0.25	0.557	1	Basal	0.565484	1.7684	0.448833	Donor2	log2FC
C19orf33	0.174379	-1.08214	0.5	0.774	1	Basal	0.472327	2.11718	0.645995	Donor2	log2FC
RPS21	0.174696	-0.788559	0.75	0.991	1	Basal	0.578922	1.72735	0.756811	Donor2	log2FC
PNRC2	0.17476	1.02826	0.75	0.491	1	Basal	2.03956	0.490302	1.52749	Donor2	log2FC
PDCD4	0.17476	-0.787032	0.25	0.509	1	Basal	0.579535	1.72552	0.491159	Donor2	log2FC
AURKAIP1	0.176778	-0.710839	0.25	0.538	1	Basal	0.610965	1.63676	0.464684	Donor2	log2FC
GHITM	0.177551	-0.801723	0.25	0.604	1	Basal	0.573663	1.74318	0.413907	Donor2	log2FC
EIF5A	0.177858	-0.710581	0.25	0.632	1	Basal	0.611074	1.63646	0.39557	Donor2	log2FC
HADHB	0.177984	-0.761534	0.25	0.528	1	Basal	0.589869	1.69529	0.473485	Donor2	log2FC
DMKN	0.177984	-0.936109	0.25	0.528	1	Basal	0.522641	1.91336	0.473485	Donor2	log2FC
CHMP2B	0.179141	-0.86601	0.25	0.519	1	Basal	0.548662	1.82261	0.481696	Donor2	log2FC
SYNC	0.179349	-0.597688	0	0.33	1	Basal	0.660812	1.51329	0	Donor2	log2FC
CLCA4	0.179349	-1.02339	0	0.33	1	Basal	0.491959	2.03269	0	Donor2	log2FC
CKS1B	0.179349	-0.769438	0	0.33	1	Basal	0.586646	1.70461	0	Donor2	log2FC
SRF	0.179349	-0.589983	0	0.33	1	Basal	0.664351	1.50523	0	Donor2	log2FC
PTPA	0.179349	-0.612612	0	0.33	1	Basal	0.654012	1.52902	0	Donor2	log2FC
ARPP19	0.179349	-0.581043	0	0.33	1	Basal	0.66848	1.49593	0	Donor2	log2FC
ABCA5	0.179349	-0.628231	0	0.33	1	Basal	0.646969	1.54567	0	Donor2	log2FC
PLAUR	0.179349	-0.612926	0	0.33	1	Basal	0.653869	1.52936	0	Donor2	log2FC
TRAPPC6A	0.179349	-0.593441	0	0.33	1	Basal	0.66276	1.50884	0	Donor2	log2FC
DDX5	0.179543	-0.868707	0.75	0.896	1	Basal	0.547637	1.82603	0.837054	Donor2	log2FC
REX1BD	0.179604	-0.60497	0.25	0.557	1	Basal	0.657485	1.52095	0.448833	Donor2	log2FC
HDGF	0.180246	-0.647224	0.25	0.509	1	Basal	0.638508	1.56615	0.491159	Donor2	log2FC
CAPG	0.180246	-0.939034	0.25	0.509	1	Basal	0.521582	1.91724	0.491159	Donor2	log2FC
CLDND1	0.180246	-0.622762	0.25	0.509	1	Basal	0.649427	1.53982	0.491159	Donor2	log2FC
LRRC8A	0.180246	-0.76311	0.25	0.509	1	Basal	0.589225	1.69715	0.491159	Donor2	log2FC
STK24	0.180246	-0.726785	0.25	0.509	1	Basal	0.604249	1.65495	0.491159	Donor2	log2FC
DUSP4	0.18026	0.825348	0.5	0.226	1	Basal	1.77196	0.564346	2.21239	Donor2	log2FC
ACVR2A	0.180817	0.659785	0.5	0.274	1	Basal	1.57985	0.632973	1.82482	Donor2	log2FC
INO80	0.180874	0.721597	0.5	0.217	1	Basal	1.64901	0.606426	2.30415	Donor2	log2FC
HBP1	0.180949	-0.662997	0.25	0.547	1	Basal	0.631565	1.58337	0.457038	Donor2	log2FC
SERF2	0.181623	-0.760197	0.5	0.858	1	Basal	0.590416	1.69372	0.582751	Donor2	log2FC
YWHAZ	0.182069	-0.697764	0.5	0.896	1	Basal	0.616527	1.62199	0.558036	Donor2	log2FC
FAM120AOS	0.183504	-0.635709	0.25	0.528	1	Basal	0.643624	1.5537	0.473485	Donor2	log2FC
SCYL2	0.183613	0.801765	0.5	0.292	1	Basal	1.74323	0.573647	1.71233	Donor2	log2FC
MVB12A	0.183613	0.604656	0.5	0.292	1	Basal	1.52062	0.657628	1.71233	Donor2	log2FC
B3GNT9	0.184525	0.789615	0.25	0.075	1	Basal	1.72861	0.578499	3.33333	Donor2	log2FC
NHP2	0.184959	1.72683	0.75	0.632	1	Basal	3.30999	0.302115	1.18671	Donor2	log2FC
SLC38A2	0.185703	-0.934616	0.5	0.802	1	Basal	0.523182	1.91138	0.623441	Donor2	log2FC
PIN4	0.185859	-0.622073	0.25	0.509	1	Basal	0.649737	1.53908	0.491159	Donor2	log2FC
AREG	0.186158	-1.51496	0.25	0.585	1	Basal	0.349907	2.8579	0.42735	Donor2	log2FC
COX8A	0.186741	1.11434	0.75	0.745	1	Basal	2.16496	0.461903	1.00671	Donor2	log2FC
RAD23A	0.186956	-0.660874	0.25	0.5	1	Basal	0.632495	1.58104	0.5	Donor2	log2FC
RPL10A	0.187718	0.873433	1	0.972	1	Basal	1.83202	0.545846	1.02881	Donor2	log2FC
EFHD2	0.187986	-0.630002	0	0.321	1	Basal	0.646175	1.54757	0	Donor2	log2FC
MYCBP	0.187986	-0.598122	0	0.321	1	Basal	0.660613	1.51375	0	Donor2	log2FC
PYCR2	0.187986	-0.580004	0	0.321	1	Basal	0.668962	1.49485	0	Donor2	log2FC
MEG3	0.187986	-1.55999	0	0.321	1	Basal	0.339154	2.94851	0	Donor2	log2FC
RBM42	0.187986	-0.612553	0	0.321	1	Basal	0.654038	1.52896	0	Donor2	log2FC
ZNF33A	0.18807	0.608261	0.5	0.217	1	Basal	1.52442	0.655987	2.30415	Donor2	log2FC
CLINT1	0.188427	-0.789419	0.25	0.604	1	Basal	0.578577	1.72838	0.413907	Donor2	log2FC
IGFBP7	0.188971	0.580826	0.75	0.462	1	Basal	1.49571	0.668581	1.62338	Donor2	log2FC
TMEM87A	0.189244	-0.724242	0.25	0.566	1	Basal	0.605315	1.65203	0.441696	Donor2	log2FC
HNRNPA3	0.190331	-0.803567	0.25	0.726	1	Basal	0.572931	1.74541	0.344353	Donor2	log2FC
PRPF6	0.190401	-0.600177	0.25	0.519	1	Basal	0.659673	1.5159	0.481696	Donor2	log2FC
MXRA7	0.191601	-1.10269	0.25	0.509	1	Basal	0.465647	2.14755	0.491159	Donor2	log2FC
SELENOW	0.192155	-0.598042	0.5	0.849	1	Basal	0.66065	1.51366	0.588928	Donor2	log2FC
ETFRF1	0.192251	2.03391	0.5	0.245	1	Basal	4.09513	0.244193	2.04082	Donor2	log2FC
NPAT	0.193524	0.671213	0.5	0.236	1	Basal	1.59241	0.627979	2.11864	Donor2	log2FC
PNKP	0.193524	2.23144	0.5	0.236	1	Basal	4.69603	0.212946	2.11864	Donor2	log2FC
PPP1R16A	0.193548	0.92941	0.5	0.33	1	Basal	1.9045	0.525073	1.51515	Donor2	log2FC
CNIH1	0.193832	-0.746912	0.25	0.491	1	Basal	0.595878	1.6782	0.509165	Donor2	log2FC
YY1	0.193832	-0.668734	0.25	0.491	1	Basal	0.629058	1.58968	0.509165	Donor2	log2FC
PSMA2	0.194734	-0.757173	0.25	0.708	1	Basal	0.591654	1.69018	0.353107	Donor2	log2FC
TMEM14B	0.196129	1.79661	0.75	0.604	1	Basal	3.47404	0.287849	1.24172	Donor2	log2FC
HSPA1A	0.196852	-1.21311	0.5	0.811	1	Basal	0.431339	2.31836	0.616523	Donor2	log2FC
ZCCHC17	0.196942	-0.676593	0	0.311	1	Basal	0.625641	1.59836	0	Donor2	log2FC
DNAJC2	0.196942	0.71762	0.5	0.292	1	Basal	1.64447	0.6081	1.71233	Donor2	log2FC
DSC3	0.196942	-0.628081	0	0.311	1	Basal	0.647036	1.54551	0	Donor2	log2FC
VAMP2	0.198015	-0.907782	0.25	0.642	1	Basal	0.533004	1.87616	0.389408	Donor2	log2FC
WTAP	0.198666	-0.664977	0.25	0.5	1	Basal	0.630699	1.58554	0.5	Donor2	log2FC
EMD	0.198666	-0.780614	0.25	0.5	1	Basal	0.582119	1.71786	0.5	Donor2	log2FC
FOXP1	0.19942	-0.7072	0.25	0.538	1	Basal	0.612508	1.63263	0.464684	Donor2	log2FC
NDUFA3	0.19942	-0.759443	0.25	0.538	1	Basal	0.590724	1.69284	0.464684	Donor2	log2FC
CEBPB	0.199964	1.16826	0.75	0.613	1	Basal	2.24741	0.444957	1.22349	Donor2	log2FC
DNAJC15	0.200822	-0.653135	0.25	0.528	1	Basal	0.635897	1.57258	0.473485	Donor2	log2FC
DNMT1	0.200868	2.17702	0.5	0.236	1	Basal	4.52218	0.221133	2.11864	Donor2	log2FC
FAM210B	0.201571	0.710095	0.75	0.575	1	Basal	1.63591	0.61128	1.30435	Donor2	log2FC
NAA38	0.201764	-0.654132	0.25	0.651	1	Basal	0.635458	1.57367	0.384025	Donor2	log2FC
CCS	0.202084	0.718327	0.5	0.226	1	Basal	1.64527	0.607802	2.21239	Donor2	log2FC
FOXN3	0.202174	-0.722674	0.25	0.519	1	Basal	0.605973	1.65024	0.481696	Donor2	log2FC
NEAT1	0.203118	0.980133	0.75	0.83	1	Basal	1.97265	0.506933	0.903614	Donor2	log2FC
EHF	0.203784	-0.793295	0.25	0.613	1	Basal	0.577025	1.73303	0.40783	Donor2	log2FC
ALDH2	0.203898	-0.777411	0.25	0.547	1	Basal	0.583413	1.71405	0.457038	Donor2	log2FC
RBBP4	0.204718	-0.756012	0.25	0.5	1	Basal	0.592131	1.68882	0.5	Donor2	log2FC
YME1L1	0.204718	-0.696701	0.25	0.5	1	Basal	0.616981	1.62079	0.5	Donor2	log2FC
WAC	0.204718	-0.701094	0.25	0.5	1	Basal	0.615106	1.62574	0.5	Donor2	log2FC
COPS2	0.204718	-0.879802	0.25	0.5	1	Basal	0.543442	1.84012	0.5	Donor2	log2FC
BRD2	0.20478	-0.968269	0.75	0.783	1	Basal	0.511119	1.95649	0.957854	Donor2	log2FC
EML4	0.205398	-0.713104	0.25	0.538	1	Basal	0.610006	1.63933	0.464684	Donor2	log2FC
KRT23	0.205835	0.784183	0.75	0.406	1	Basal	1.72212	0.580681	1.84729	Donor2	log2FC
DDX42	0.205904	-0.728686	0.25	0.491	1	Basal	0.603453	1.65713	0.509165	Donor2	log2FC
ACTG2	0.206228	-3.05225	0	0.302	1	Basal	0.120554	8.29506	0	Donor2	log2FC
PDLIM7	0.206228	-0.966365	0	0.302	1	Basal	0.511794	1.95391	0	Donor2	log2FC
CCAR1	0.206716	-0.650056	0.25	0.566	1	Basal	0.637256	1.56923	0.441696	Donor2	log2FC
POM121	0.206869	0.725269	0.5	0.245	1	Basal	1.65321	0.604884	2.04082	Donor2	log2FC
SNHG9	0.207478	0.924278	0.5	0.349	1	Basal	1.89773	0.526944	1.43266	Donor2	log2FC
MORF4L1	0.207946	-0.759599	0.5	0.802	1	Basal	0.59066	1.69302	0.623441	Donor2	log2FC
PHGDH	0.208375	0.626022	0.5	0.302	1	Basal	1.5433	0.647961	1.65563	Donor2	log2FC
EIF4G2	0.208859	-0.78136	0.5	0.84	1	Basal	0.581818	1.71875	0.595238	Donor2	log2FC
PLEKHA5	0.209607	-0.806567	0.25	0.509	1	Basal	0.571741	1.74904	0.491159	Donor2	log2FC
TMEM98	0.209607	-0.895818	0.25	0.509	1	Basal	0.537442	1.86067	0.491159	Donor2	log2FC
NDUFB1	0.209718	-0.772354	0.25	0.613	1	Basal	0.585461	1.70805	0.40783	Donor2	log2FC
EPHA2	0.209952	-0.680455	0.25	0.547	1	Basal	0.623969	1.60264	0.457038	Donor2	log2FC
BBX	0.211505	-0.763588	0.25	0.538	1	Basal	0.58903	1.69771	0.464684	Donor2	log2FC
PGAM1	0.211505	-0.730672	0.25	0.538	1	Basal	0.602623	1.65941	0.464684	Donor2	log2FC
FAAH	0.211758	0.585787	0.25	0.085	1	Basal	1.50086	0.666286	2.94118	Donor2	log2FC
ZNF669	0.211758	0.861848	0.25	0.085	1	Basal	1.81736	0.550247	2.94118	Donor2	log2FC
RAB23	0.211758	0.822308	0.25	0.085	1	Basal	1.76823	0.565536	2.94118	Donor2	log2FC
RORB	0.211758	0.587926	0.25	0.085	1	Basal	1.50308	0.665299	2.94118	Donor2	log2FC
OSBPL5	0.211758	0.822333	0.25	0.085	1	Basal	1.76826	0.565527	2.94118	Donor2	log2FC
BIVM	0.211758	0.585752	0.25	0.085	1	Basal	1.50082	0.666302	2.94118	Donor2	log2FC
DGKE	0.211758	0.594237	0.25	0.085	1	Basal	1.50967	0.662395	2.94118	Donor2	log2FC
ZMYM3	0.211758	0.837236	0.25	0.085	1	Basal	1.78662	0.559715	2.94118	Donor2	log2FC
MGP	0.212496	-0.64635	0.5	0.198	1	Basal	0.638895	1.5652	2.52525	Donor2	log2FC
SARNP	0.213319	-0.687874	0.25	0.481	1	Basal	0.620768	1.61091	0.519751	Donor2	log2FC
ADGRG1	0.213319	-0.724273	0.25	0.481	1	Basal	0.605302	1.65207	0.519751	Donor2	log2FC
DHPS	0.213463	0.774322	0.5	0.283	1	Basal	1.71039	0.584664	1.76678	Donor2	log2FC
CHASERR	0.213569	0.737442	0.75	0.632	1	Basal	1.66722	0.599802	1.18671	Donor2	log2FC
CSNK1A1	0.214352	0.714459	0.75	0.679	1	Basal	1.64087	0.609433	1.10457	Donor2	log2FC
JTB	0.214468	-0.595693	0.25	0.519	1	Basal	0.661727	1.5112	0.481696	Donor2	log2FC
PTBP1	0.214468	-0.643169	0.25	0.519	1	Basal	0.640305	1.56176	0.481696	Donor2	log2FC
DNAJC8	0.214485	-0.681308	0.25	0.557	1	Basal	0.6236	1.60359	0.448833	Donor2	log2FC
ROMO1	0.215214	0.616833	0.75	0.651	1	Basal	1.5335	0.652101	1.15207	Donor2	log2FC
RNF181	0.215388	-0.699644	0.25	0.585	1	Basal	0.615724	1.6241	0.42735	Donor2	log2FC
UQCRQ	0.215583	-0.808814	0.25	0.717	1	Basal	0.570851	1.75177	0.348675	Donor2	log2FC
KLF6	0.215583	1.10858	0.75	0.698	1	Basal	2.15633	0.463751	1.0745	Donor2	log2FC
NDUFB3	0.215703	-0.745834	0.25	0.642	1	Basal	0.596323	1.67694	0.389408	Donor2	log2FC
ERH	0.215703	-0.836856	0.25	0.642	1	Basal	0.559862	1.78615	0.389408	Donor2	log2FC
NDUFS7	0.215777	-0.736872	0.25	0.613	1	Basal	0.600039	1.66656	0.40783	Donor2	log2FC
SDC4	0.215777	-0.787108	0.25	0.613	1	Basal	0.579505	1.72561	0.40783	Donor2	log2FC
ODF2L	0.215856	0.713066	0.5	0.274	1	Basal	1.63928	0.610022	1.82482	Donor2	log2FC
SOD3	0.215856	-1.25123	0	0.292	1	Basal	0.42009	2.38044	0	Donor2	log2FC
EDN1	0.215856	-0.770217	0	0.292	1	Basal	0.586329	1.70553	0	Donor2	log2FC
ARC	0.215856	-0.790391	0	0.292	1	Basal	0.578187	1.72954	0	Donor2	log2FC
SERPINB4	0.215856	-1.08764	0	0.292	1	Basal	0.47053	2.12526	0	Donor2	log2FC
RBPJ	0.215873	-0.954962	0.25	0.509	1	Basal	0.515855	1.93853	0.491159	Donor2	log2FC
RAB11A	0.215873	-0.808034	0.25	0.509	1	Basal	0.57116	1.75082	0.491159	Donor2	log2FC
ZNF638	0.217742	-0.691869	0.25	0.538	1	Basal	0.619051	1.61537	0.464684	Donor2	log2FC
TGFB1I1	0.218131	0.871872	0.5	0.264	1	Basal	1.83004	0.546437	1.89394	Donor2	log2FC
ZFAS1	0.218403	-0.732798	0.75	0.877	1	Basal	0.601736	1.66186	0.855188	Donor2	log2FC
FXYD3	0.218449	-0.756123	0.5	0.764	1	Basal	0.592085	1.68895	0.65445	Donor2	log2FC
DANCR	0.218514	-0.770236	0.25	0.491	1	Basal	0.586321	1.70555	0.509165	Donor2	log2FC
CNOT4	0.218514	-0.668587	0.25	0.491	1	Basal	0.629122	1.58952	0.509165	Donor2	log2FC
ECHS1	0.218514	-0.685726	0.25	0.491	1	Basal	0.621693	1.60851	0.509165	Donor2	log2FC
SNRPF	0.218997	-0.693508	0.25	0.566	1	Basal	0.618349	1.61721	0.441696	Donor2	log2FC
ARHGAP21	0.219303	-0.690137	0.25	0.528	1	Basal	0.619795	1.61344	0.473485	Donor2	log2FC
MPC2	0.219745	-0.631135	0.25	0.481	1	Basal	0.645668	1.54878	0.519751	Donor2	log2FC
GNAS	0.220692	-0.776139	0.5	0.84	1	Basal	0.583927	1.71254	0.595238	Donor2	log2FC
PER3	0.220744	-0.637981	0.25	0.557	1	Basal	0.642612	1.55615	0.448833	Donor2	log2FC
MYC	0.220744	2.51718	0.75	0.538	1	Basal	5.72463	0.174684	1.39405	Donor2	log2FC
HINT1	0.221407	1.38292	1	0.868	1	Basal	2.60795	0.383443	1.15207	Donor2	log2FC
IGFBP2	0.222208	0.911955	1	0.698	1	Basal	1.88159	0.531464	1.43266	Donor2	log2FC
ETNK1	0.222277	0.60639	0.5	0.245	1	Basal	1.52244	0.656838	2.04082	Donor2	log2FC
GTF2A2	0.222449	-0.586626	0.25	0.547	1	Basal	0.665898	1.50173	0.457038	Donor2	log2FC
SYNGR2	0.222449	-0.605441	0.25	0.547	1	Basal	0.657271	1.52144	0.457038	Donor2	log2FC
FNDC3B	0.223414	0.614333	0.5	0.274	1	Basal	1.53085	0.653232	1.82482	Donor2	log2FC
TMED9	0.223489	-0.616126	0.25	0.575	1	Basal	0.65242	1.53275	0.434783	Donor2	log2FC
SH3GLB1	0.223677	-0.620128	0.25	0.5	1	Basal	0.650613	1.53701	0.5	Donor2	log2FC
FAM107B	0.223677	-0.77521	0.25	0.5	1	Basal	0.584303	1.71144	0.5	Donor2	log2FC
SSNA1	0.225023	-0.7034	0.25	0.491	1	Basal	0.614123	1.62834	0.509165	Donor2	log2FC
CD151	0.225244	-0.676992	0.5	0.783	1	Basal	0.625468	1.5988	0.63857	Donor2	log2FC
ARL6IP1	0.225244	-0.693151	0.5	0.783	1	Basal	0.618501	1.61681	0.63857	Donor2	log2FC
C6orf58	0.225835	-2.85299	0	0.283	1	Basal	0.138409	7.22497	0	Donor2	log2FC
LAMB1	0.225835	-0.637293	0	0.283	1	Basal	0.642918	1.55541	0	Donor2	log2FC
MCAM	0.225835	-0.642101	0	0.283	1	Basal	0.640779	1.5606	0	Donor2	log2FC
CCDC91	0.225835	-0.626501	0	0.283	1	Basal	0.647746	1.54382	0	Donor2	log2FC
FARP1	0.225835	0.612002	0.5	0.264	1	Basal	1.52838	0.654288	1.89394	Donor2	log2FC
GNA11	0.225835	1.23534	0.5	0.264	1	Basal	2.35438	0.424741	1.89394	Donor2	log2FC
BZW2	0.226309	-0.710908	0.25	0.481	1	Basal	0.610936	1.63683	0.519751	Donor2	log2FC
DHRS4	0.227232	0.864653	0.5	0.311	1	Basal	1.8209	0.549179	1.60772	Donor2	log2FC
TMEM205	0.227292	-0.602334	0.25	0.519	1	Basal	0.658687	1.51817	0.481696	Donor2	log2FC
ATP5MC2	0.227505	-0.785813	0.5	0.887	1	Basal	0.580025	1.72406	0.563698	Donor2	log2FC
LGALS3	0.22781	-1.02117	0.5	0.925	1	Basal	0.492717	2.02956	0.540541	Donor2	log2FC
RPL30	0.22798	-0.7228	0.75	0.991	1	Basal	0.60592	1.65038	0.756811	Donor2	log2FC
LGR4	0.22813	2.16821	0.5	0.255	1	Basal	4.49467	0.222486	1.96078	Donor2	log2FC
HNRNPR	0.228807	-0.589947	0.25	0.509	1	Basal	0.664367	1.50519	0.491159	Donor2	log2FC
LEPROT	0.229875	-0.88556	0.25	0.66	1	Basal	0.541277	1.84748	0.378788	Donor2	log2FC
AQP5	0.229875	-0.793993	0.25	0.66	1	Basal	0.576746	1.73387	0.378788	Donor2	log2FC
TMEM179B	0.229896	-0.75833	0.25	0.575	1	Basal	0.59118	1.69153	0.434783	Donor2	log2FC
SKP1	0.230599	-0.74211	0.75	0.877	1	Basal	0.597864	1.67262	0.855188	Donor2	log2FC
PTP4A2	0.230612	-0.676005	0.25	0.538	1	Basal	0.625896	1.59771	0.464684	Donor2	log2FC
RNPS1	0.231669	-0.931533	0.25	0.491	1	Basal	0.524301	1.9073	0.509165	Donor2	log2FC
SNRPB	0.232283	-0.708199	0.25	0.528	1	Basal	0.612084	1.63376	0.473485	Donor2	log2FC
PLAAT4	0.232533	-0.892651	0.25	0.623	1	Basal	0.538623	1.85659	0.401284	Donor2	log2FC
PCNP	0.233011	-0.686709	0.25	0.481	1	Basal	0.621269	1.60961	0.519751	Donor2	log2FC
B4GALT1	0.233011	-0.611477	0.25	0.481	1	Basal	0.654526	1.52782	0.519751	Donor2	log2FC
STT3B	0.233333	0.72883	0.5	0.292	1	Basal	1.6573	0.603393	1.71233	Donor2	log2FC
PHIP	0.233652	-0.646296	0.25	0.557	1	Basal	0.638919	1.56514	0.448833	Donor2	log2FC
HDLBP	0.233876	-0.769811	0.25	0.67	1	Basal	0.586494	1.70505	0.373134	Donor2	log2FC
PRKAR1A	0.233906	-0.681879	0.25	0.519	1	Basal	0.623353	1.60423	0.481696	Donor2	log2FC
RPS15A	0.234202	0.598659	1	1	1	Basal	1.51431	0.660367	1	Donor2	log2FC
SDC1	0.234289	-0.807168	0.25	0.472	1	Basal	0.571503	1.74977	0.529661	Donor2	log2FC
NDUFAF3	0.234289	-0.634524	0.25	0.472	1	Basal	0.644153	1.55243	0.529661	Donor2	log2FC
SENP6	0.234289	-0.811957	0.25	0.472	1	Basal	0.569609	1.75559	0.529661	Donor2	log2FC
LSM5	0.234289	-0.747216	0.25	0.472	1	Basal	0.595752	1.67855	0.529661	Donor2	log2FC
TMEM256	0.234289	-0.684758	0.25	0.472	1	Basal	0.62211	1.60743	0.529661	Donor2	log2FC
TRIR	0.234441	-0.652718	0.25	0.585	1	Basal	0.636081	1.57213	0.42735	Donor2	log2FC
ATP5PF	0.235235	-0.702861	0.5	0.726	1	Basal	0.614353	1.62773	0.688705	Donor2	log2FC
EMP1	0.235471	-1.13945	0.25	0.547	1	Basal	0.453931	2.20298	0.457038	Donor2	log2FC
MAML2	0.2355	-0.587031	0.25	0.462	1	Basal	0.665711	1.50215	0.541126	Donor2	log2FC
RABIF	0.23618	0.706282	0.5	0.255	1	Basal	1.63159	0.612897	1.96078	Donor2	log2FC
TCIM	0.23618	-0.65214	0	0.274	1	Basal	0.636336	1.5715	0	Donor2	log2FC
HMGN5	0.23618	-0.59029	0	0.274	1	Basal	0.664209	1.50555	0	Donor2	log2FC
CLTB	0.236432	2.41966	0.75	0.557	1	Basal	5.35045	0.1869	1.3465	Donor2	log2FC
SF3B5	0.236783	0.625653	0.75	0.613	1	Basal	1.54291	0.648126	1.22349	Donor2	log2FC
WNK1	0.237245	-0.605467	0.25	0.538	1	Basal	0.657258	1.52147	0.464684	Donor2	log2FC
UQCRH	0.237771	0.863619	1	0.764	1	Basal	1.8196	0.549572	1.3089	Donor2	log2FC
ATP5PB	0.237869	-0.585408	0.25	0.679	1	Basal	0.666461	1.50046	0.368189	Donor2	log2FC
H2AJ	0.238387	-0.605319	0.25	0.566	1	Basal	0.657326	1.52132	0.441696	Donor2	log2FC
TACSTD2	0.238904	-0.976715	0.5	0.821	1	Basal	0.508135	1.96798	0.609013	Donor2	log2FC
UFC1	0.239039	-0.620218	0.25	0.623	1	Basal	0.650573	1.53711	0.401284	Donor2	log2FC
SAFB2	0.239409	0.79164	0.5	0.34	1	Basal	1.73104	0.577687	1.47059	Donor2	log2FC
UPK1B	0.239853	-1.93986	0.25	0.481	1	Basal	0.260642	3.83668	0.519751	Donor2	log2FC
SF3B2	0.240304	-0.688488	0.25	0.557	1	Basal	0.620504	1.61159	0.448833	Donor2	log2FC
ELOB	0.24063	0.881257	0.75	0.764	1	Basal	1.84198	0.542894	0.981675	Donor2	log2FC
SAT2	0.241189	-0.657122	0.25	0.472	1	Basal	0.634142	1.57693	0.529661	Donor2	log2FC
ZNF24	0.241189	-0.619876	0.25	0.472	1	Basal	0.650727	1.53674	0.529661	Donor2	log2FC
KDSR	0.241189	-0.747099	0.25	0.472	1	Basal	0.5958	1.67841	0.529661	Donor2	log2FC
IRF1	0.24218	1.23885	0.75	0.528	1	Basal	2.3601	0.42371	1.42045	Donor2	log2FC
STAMBP	0.242453	0.722249	0.5	0.311	1	Basal	1.64975	0.606152	1.60772	Donor2	log2FC
ARHGAP18	0.243093	2.13863	0.5	0.33	1	Basal	4.40344	0.227095	1.51515	Donor2	log2FC
MRPS36	0.243099	-0.628599	0.25	0.575	1	Basal	0.646804	1.54606	0.434783	Donor2	log2FC
PNKD	0.243358	-0.646422	0.25	0.632	1	Basal	0.638863	1.56528	0.39557	Donor2	log2FC
PSMC6	0.244012	-0.601279	0.25	0.538	1	Basal	0.659169	1.51706	0.464684	Donor2	log2FC
ATP5MJ	0.244387	1.2377	0.75	0.708	1	Basal	2.35823	0.424047	1.05932	Donor2	log2FC
LRIG3	0.244429	0.823725	0.5	0.255	1	Basal	1.76997	0.564981	1.96078	Donor2	log2FC
TXN	0.246274	-1.19139	0.5	0.868	1	Basal	0.437882	2.28372	0.576037	Donor2	log2FC
RANBP1	0.246836	-0.865302	0.25	0.481	1	Basal	0.548931	1.82172	0.519751	Donor2	log2FC
SERPINE1	0.246902	-0.618423	0	0.264	1	Basal	0.651383	1.5352	0	Donor2	log2FC
COA8	0.246902	2.10969	0.5	0.245	1	Basal	4.31597	0.231697	2.04082	Donor2	log2FC
CAPNS1	0.247087	-0.728386	0.25	0.557	1	Basal	0.603579	1.65679	0.448833	Donor2	log2FC
LSM7	0.247101	1.35467	0.75	0.698	1	Basal	2.55738	0.391025	1.0745	Donor2	log2FC
UBE3A	0.247539	-0.625987	0.25	0.519	1	Basal	0.647976	1.54327	0.481696	Donor2	log2FC
RAB13	0.247962	-0.731894	0.25	0.613	1	Basal	0.602113	1.66082	0.40783	Donor2	log2FC
DDX6	0.249228	-0.731906	0.25	0.509	1	Basal	0.602108	1.66083	0.491159	Donor2	log2FC
TERF2IP	0.24956	-0.670133	0.25	0.462	1	Basal	0.628449	1.59122	0.541126	Donor2	log2FC
TOMM22	0.24956	-0.653169	0.25	0.462	1	Basal	0.635882	1.57262	0.541126	Donor2	log2FC
TMED4	0.249896	-0.669921	0.25	0.575	1	Basal	0.628541	1.59099	0.434783	Donor2	log2FC
SESN1	0.250053	0.834197	0.25	0.094	1	Basal	1.78286	0.560895	2.65957	Donor2	log2FC
PSAT1	0.250053	0.600017	0.25	0.094	1	Basal	1.51573	0.659746	2.65957	Donor2	log2FC
COL27A1	0.250053	2.2913	0.25	0.094	1	Basal	4.89497	0.204291	2.65957	Donor2	log2FC
ZSCAN30	0.250053	0.591481	0.25	0.094	1	Basal	1.50679	0.663661	2.65957	Donor2	log2FC
TGM2	0.250053	0.852025	0.25	0.094	1	Basal	1.80503	0.554006	2.65957	Donor2	log2FC
ZNF275	0.250053	0.854366	0.25	0.094	1	Basal	1.80796	0.553109	2.65957	Donor2	log2FC
GPC1	0.250326	0.667248	0.5	0.311	1	Basal	1.58804	0.629707	1.60772	Donor2	log2FC
CYB5A	0.251404	-0.791908	0.5	0.802	1	Basal	0.57758	1.73136	0.623441	Donor2	log2FC
SNHG1	0.252441	-0.818429	0.25	0.491	1	Basal	0.567059	1.76349	0.509165	Donor2	log2FC
MAP1LC3A	0.252878	0.61681	0.5	0.255	1	Basal	1.53348	0.652111	1.96078	Donor2	log2FC
RHOC	0.253156	-0.764989	0.5	0.698	1	Basal	0.588458	1.69936	0.716332	Donor2	log2FC
WDR45	0.253862	0.703028	0.5	0.302	1	Basal	1.62792	0.614282	1.65563	Donor2	log2FC
FBXO32	0.254004	-1.35835	0.25	0.557	1	Basal	0.390028	2.56392	0.448833	Donor2	log2FC
ANXA11	0.254433	-0.633975	0.25	0.642	1	Basal	0.644398	1.55184	0.389408	Donor2	log2FC
SSU72	0.25456	-0.580282	0.25	0.519	1	Basal	0.668833	1.49514	0.481696	Donor2	log2FC
RPF2	0.254631	0.711437	0.5	0.321	1	Basal	1.63743	0.610712	1.55763	Donor2	log2FC
PGRMC1	0.254658	-0.743854	0.25	0.585	1	Basal	0.597142	1.67464	0.42735	Donor2	log2FC
ALDH1A1	0.254783	-0.931781	0.25	0.613	1	Basal	0.524211	1.90763	0.40783	Donor2	log2FC
GDI2	0.254783	-0.641053	0.25	0.613	1	Basal	0.641245	1.55947	0.40783	Donor2	log2FC
KLF9	0.255416	-0.639646	0.25	0.472	1	Basal	0.64187	1.55795	0.529661	Donor2	log2FC
ESF1	0.255416	-0.72957	0.25	0.472	1	Basal	0.603083	1.65815	0.529661	Donor2	log2FC
RPS19BP1	0.255416	-0.592207	0.25	0.472	1	Basal	0.663327	1.50755	0.529661	Donor2	log2FC
HSPB8	0.256309	-1.26748	0.25	0.509	1	Basal	0.415384	2.40741	0.491159	Donor2	log2FC
FGFBP1	0.256806	-1.47539	0.25	0.462	1	Basal	0.359636	2.78059	0.541126	Donor2	log2FC
CLEC2B	0.256806	-0.918255	0.25	0.462	1	Basal	0.529148	1.88983	0.541126	Donor2	log2FC
DUSP6	0.256806	-0.789484	0.25	0.462	1	Basal	0.578551	1.72846	0.541126	Donor2	log2FC
SYNPO2	0.258017	-0.814312	0	0.255	1	Basal	0.56868	1.75846	0	Donor2	log2FC
POSTN	0.258017	-1.76713	0	0.255	1	Basal	0.293792	3.40377	0	Donor2	log2FC
AL627171.2	0.258017	-0.629609	0	0.255	1	Basal	0.646352	1.54715	0	Donor2	log2FC
GSTO1	0.258126	-0.753728	0.25	0.453	1	Basal	0.593069	1.68614	0.551876	Donor2	log2FC
FEM1B	0.258758	1.02561	0.5	0.33	1	Basal	2.03582	0.491202	1.51515	Donor2	log2FC
ELOC	0.259397	-0.707918	0.25	0.594	1	Basal	0.612203	1.63345	0.420875	Donor2	log2FC
PLAC8	0.259645	-1.20104	0.25	0.491	1	Basal	0.434962	2.29905	0.509165	Donor2	log2FC
TAF7	0.261225	-0.661168	0.25	0.481	1	Basal	0.632366	1.58136	0.519751	Donor2	log2FC
CRBN	0.262702	0.651459	0.5	0.321	1	Basal	1.57076	0.636636	1.55763	Donor2	log2FC
GPR161	0.262906	0.744805	0.25	0.094	1	Basal	1.67575	0.596749	2.65957	Donor2	log2FC
NRM	0.262906	0.811789	0.25	0.094	1	Basal	1.75539	0.569675	2.65957	Donor2	log2FC
ERV3-1	0.262906	0.981022	0.25	0.094	1	Basal	1.97386	0.506621	2.65957	Donor2	log2FC
ZNF213	0.262906	0.737378	0.25	0.094	1	Basal	1.66714	0.599829	2.65957	Donor2	log2FC
STAT5A	0.262906	0.705307	0.25	0.094	1	Basal	1.63049	0.613312	2.65957	Donor2	log2FC
PABPC1	0.263584	-0.755807	0.75	0.934	1	Basal	0.592215	1.68858	0.802998	Donor2	log2FC
[truncated: 8,336 more rows]

## Sheet:  Donor 3 ISGS vs Donor 1&2 HT
Supplementary Table 5 - Donor 3 celltype specific DEG calculation of ISGS 1 cells vs HT 2 & HT 3 cells
[truncated: 9,240 more rows]
